# Supplementary material for: Data from quantitative proteomic analysis of lung adenocarcinoma and squamous cell carcinoma primary tissues using high resolution mass spectrometry
Source: Data Brief. 2018 Jun 22;19:1631–7. doi: 10.1016/j.dib.2018.06.035 (PMC6141215; doi:10.1016/j.dib.2018.06.035)
Supplement: Supplementary file 2 — Supplementary material [file mmc2.xlsx]

## Sheet: Table S1
Supplementary Table S1. List of all proteins identified from lung adenocarcinoma and squamous cell carcinoma primary tissue samples
Khan et al., 2018.Data from quantitative proteomic analysis of lung adenocarcinoma and squamous cell carcinoma primary tissues using high resolution mass spectrometry
Accession	Gene Symbol	Gene ID	NP accession	Description	Adenocarcinoma (A1-A4)/ Squamous cell carcinoma (S1-S4)	Abundances (Scaled): A1: 113, R1	Abundances (Scaled): A1: 113, R2	Abundances (Scaled): A1: 113, R3	Mean of replicates A1	Coefficient of Variation (%) A1-replicates	Abundances (Scaled): A2: 114, R1	Abundances (Scaled): A2: 114, R2	Abundances (Scaled): A2: 114, R3	Mean of Replicates A2	Coefficient of Variation (%) A2-replicates	Abundances (Scaled): A3: 115, R1	Abundances (Scaled): A3: 115, R2	Abundances (Scaled): A3: 115, R3	Mean of replicates A3	Coefficient of Variation (%) A3-replicates	Abundances (Scaled): A4: 116, R1	Abundances (Scaled): A4: 116, R2	Abundances (Scaled): A4: 116, R3	Mean of replicates A4	Coefficient of Variation (%) A4-replicates	Mean Adeno Samples (A1-A4)	Coefficient of Variation (%) Samples (A1-A4)	Abundances (Scaled): S1: 117, R1	Abundances (Scaled): S1: 117, R2	Abundances (Scaled): S1: 117, R3	Mean of replicates S1	Coefficient of Variation (%) S1-replicates	Abundances (Scaled): S2: 118, R1	Abundances (Scaled): S2: 118, R2	Abundances (Scaled): S2: 118, R3	Mean of Replicates S2	Coefficient of Variation (%) S2-replicates	Abundances (Scaled): S3: 119, R1	Abundances (Scaled): S3: 119, R2	Abundances (Scaled): S3: 119, R3	Mean of Replicates S3	Coefficient of Variation (%) S3-replicates	Abundances (Scaled): S4: 121, R1	Abundances (Scaled): S4: 121, R2	Abundances (Scaled): S4: 121, R3	Mean of Replicates S4	Coefficient of Variation (%) S4-replicates	Mean Squamous Samples (S1-S4)	Coefficient of Variation (%) Samples (S1-S4)
41322916	PLEC	5339	NP_958782.1	plectin isoform 1	0.927711	87.4	89.1	86.8	87.7667	1.35933	61.8	62.6	62.6	62.3333	0.740984	125.8	124.1	123.4	124.433	0.991884	110.7	111	109.7	110.467	0.616191	96.25	28.2547	144.9	143	144.6	144.167	0.708511	98.6	96.5	98.7	97.9333	1.26853	82.3	83.5	83.7	83.1667	0.910446	88.5	90.2	90.5	89.7333	1.20198	103.75	26.6152
12667788	MYH9	4627	NP_002464.1	myosin-9	0.925311	109.5	112.3	110.5	110.767	1.281	83.9	86	82.4	84.1	2.1502	111.6	110.6	110.3	110.833	0.614153	80.6	77.9	77.8	78.7667	2.01672	96.1167	17.7847	128.7	128.3	129.8	128.933	0.60244	105.1	105.2	106.3	105.533	0.630922	98.7	97.9	99.4	98.6667	0.760698	81.9	81.8	83.4	82.3667	1.08817	103.875	18.6044
61743954	AHNAK	79026	NP_001611.1	neuroblast differentiation-associated protein AHNAK isoform 1	0.68478	59.2	58.9	59.6	59.2333	0.59289	47.1	45.4	46.1	46.2	1.84935	93.2	93	91.2	92.4667	1.19126	127.5	126.7	127.5	127.233	0.363018	81.2833	44.6611	151.1	152.1	152.6	151.933	0.502696	108.6	107.5	109.1	108.4	0.755106	116.7	118	116.8	117.167	0.617426	96.5	98.3	97.1	97.3	0.941948	118.7	19.8819
160420317	FLNA	2316	NP_001104026.1	filamin-A isoform 2	0.940886	104.9	103.9	105.7	104.833	0.86027	79.3	76.5	78.6	78.1333	1.86497	122.1	121.9	121.2	121.733	0.38821	82.2	83.7	83.5	83.1333	0.979695	96.9583	20.8099	163.7	164.7	164	164.133	0.312648	118.2	120.8	117.1	118.7	1.60067	78	78.3	77.7	78	0.384615	51.6	50.2	52.3	51.3667	2.08164	103.05	47.786
16933542	FN1	2335	NP_002017.1	fibronectin isoform 3 preproprotein	1.12446	108.2	107.8	110.1	108.7	1.13047	161.8	154.5	156.2	157.5	2.4252	114.7	117.9	113.6	115.4	1.93573	42.7	41.4	41.4	41.8333	1.79416	105.858	45.1898	224.5	229.3	229.5	227.767	1.24284	74.9	73.5	75.4	74.6	1.32022	42.1	42.7	42	42.2667	0.895727	31.1	32.9	31.8	31.9333	2.84147	94.1417	96.576
47132557	FN1	2335	NP_997647.1	fibronectin isoform 1 precursor	0.59204	117.9		117.2	117.55	0.421076	155.6		115.8	135.7	20.739	30.4		20.2	25.3	28.5079	20.1		17.8	18.95	8.5823	74.375	81.8039	298		320.8	309.4	5.21074	84.8		103.3	94.05	13.9091	74.9		79.8	77.35	4.47941	18.4		25	21.7	21.5065	125.625	100.586
55743098	COL6A3	1293	NP_004360.2	collagen alpha-3(VI) chain isoform 1 precursor	1.00225	90.8	89	92.1	90.6333	1.71759	88.7	89	89.6	89.1	0.514318	73.3	73.1	76.7	74.3667	2.72057	148	145.8	145.3	146.367	0.981392	100.117	31.6565	182	184.7	180.2	182.3	1.24243	101.8	100.8	99.9	100.833	0.942584	78.8	80.9	79.2	79.6333	1.40023	36.7	36.7	37	36.8	0.470666	99.8917	61.1208
47132549	FN1	2335	NP_997639.1	fibronectin isoform 6 precursor	1.3272	118.6	107.6	117.9	114.7	5.36943	183.4	159.8	174.6	172.6	6.90987	105.9	139.6	108.2	117.9	15.9694	49.5	68.5	44.5	54.1667	23.3765	114.842	42.1425	208.8	205.2	255.5	223.167	12.5732	61.4	62	60.8	61.4	0.977199	51.9	44.3	38.5	44.9	14.9669	20.4	12.9		16.65	31.8517	86.5292	107.417
240255535	COL6A3	1293	NP_476507.3	collagen alpha-3(VI) chain isoform 4 precursor	0.985851	83.6	94.3	85.9	87.9333	6.40525	83	162.9	122.7	122.867	32.5151	51.5	58.4	42.9	50.9333	15.2464	163	104.5	138.8	135.433	21.7044	99.2917	38.2602	192.6	142.6	176.6	170.6	14.9673	116.9	145.8	132.6	131.767	10.98	87	73.2	86	82.0667	9.37655	22.4	18.4	14.5	18.4333	21.4291	100.717	65.2745
4502027	ALB	213	NP_000468.1	serum albumin preproprotein	1.54891	81.8	82.2	83.3	82.4333	0.942271	164.6	160	157.4	160.667	2.2693	128.8	131.1	118.1	126	5.50601	117.4	118.3	115.3	117	1.3158	121.525	26.4549	87.1	88.7	91.3	89.0333	2.38085	71.2	70.9	76.1	72.7333	4.01394	66.7	67.8	71.5	68.6667	3.66207	82.4	80.9	86.9	83.4	3.744	78.4583	11.9769
115298678	C3	718	NP_000055.2	complement C3 preproprotein	1.05269	107.1	107.4	108.7	107.733	0.78944	108.4	116.4	116	113.6	3.96811	109.1	103.7	107.4	106.733	2.58686	84.3	79.9	82.4	82.2	2.68468	102.567	13.5634	118.8	119.2	117.4	118.467	0.79783	115.5	115.6	112.4	114.5	1.58894	64.5	64.2	63.6	64.1	0.71491	92.3	93.6	92.1	92.6667	0.878906	97.4333	25.6072
223029410	TLN1	7094	NP_006280.3	talin-1	1.22513	107.1	107	107.3	107.133	0.142582	91.7	92.8	93.1	92.5333	0.79659	138.6	131.2	136.2	135.333	2.78967	107.5	103.2	105.6	105.433	2.04379	110.108	16.3802	103.4	105.8	102	103.733	1.85264	116	118	115.6	116.533	1.10339	85.8	87.2	84	85.6667	1.87256	49.8	54.7	56.2	53.5667	6.24855	89.875	30.3949
93141047	COL12A1	1303	NP_004361.3	collagen alpha-1(XII) chain long isoform precursor	0.802343	143.6	144.9	143.4	143.967	0.565723	69.5	66.8	65.5	67.2667	3.03334	101	105.1	103.8	103.3	2.0283	38.1	42.9	43.8	41.6	7.36613	89.0333	49.9988	270.4	261	258.3	263.233	2.41293	120.4	120.4	118.9	119.9	0.72229	31.6	32.7	35.4	33.2333	5.88365	25.4	26.2	30.9	27.5	10.8056	110.967	99.0935
58530840	DSP	1832	NP_004406.2	desmoplakin isoform I	0.239054	36.2	37.6	38.1	37.3	2.64044	29.2	30.6	31.3	30.3667	3.52119	34.6	41.6	38	38.0667	9.19565	46.1	50.8	48.9	48.6	4.86485	38.5833	19.4966	130.7	128.7	127.9	129.1	1.11713	43.6	45.2	48.1	45.6333	4.99872	157.4	156.8	155.5	156.567	0.620345	322.1	308.6	312.2	314.3	2.22422	161.4	69.5907
105990532	APOB	338	NP_000375.2	apolipoprotein B-100 precursor	2.30838	100	97.6	98.1	98.5667	1.28464	346.8	360.7	347.4	351.633	2.23463	60.5	57	58.1	58.5333	3.05772	51.1	49.2	48	49.4333	3.16207	139.542	102.476	69.2	62.9	67.9	66.6667	4.98924	44.2	47.3	49.1	46.8667	5.28857	48.6	50.9	52.3	50.6	3.692	79.4	74.5	79.1	77.6667	3.53628	60.45	23.716
4506787	IQGAP1	8826	NP_003861.1	ras GTPase-activating-like protein IQGAP1	0.971497	107.4	112	108.1	109.167	2.27045	91.9	91.1	90.9	91.3	0.579573	98	99.4	96.6	98	1.42857	95.2	98.8	93.3	95.7667	2.91693	98.5583	7.71218	129.1	126.4	129.9	128.467	1.42756	115.3	111.3	114.6	113.733	1.87825	66	65.8	67.9	66.5667	1.74115	97.2	95.2	98.7	97.0333	1.80963	101.45	26.1855
568815719	CLTC	1213	NP_001275582.1	clathrin heavy chain 1 isoform 2	1.19731	120.5	120.2	118.1	119.6	1.09337	98	94.8	95.4	96.0667	1.77062	106.9	111.5	109.2	109.2	2.10623	111	112.8	109.3	111.033	1.57632	108.975	8.92526	93.7	93.7	95.2	94.2	0.919348	95.7	97.8	98.6	97.3667	1.53828	92.8	90.4	91.8	91.6667	1.31514	81.4	78.7	82.4	80.8333	2.36781	91.0167	7.88667
154759259	SPTAN1	6709	NP_003118.2	spectrin alpha chain, non-erythrocytic 1 isoform 2	0.79587	82.7	80.5	84.5	82.5667	2.42632	49	49.9	53.5	50.8	4.68735	68.8	69.4	74.2	70.8	4.18041	151.8	148.2	151.1	150.367	1.2694	88.6333	48.7335	91.3	92.2	89.9	91.1333	1.27179	99	99	95.8	97.9333	1.88651	152.7	154	151.1	152.6	0.95189	104.7	106.8	99.9	103.8	3.40746	111.367	25.117
33350932	DYNC1H1	1778	NP_001367.2	cytoplasmic dynein 1 heavy chain 1	0.884788	96.8	96.8	95.8	96.4667	0.598497	85.1	86	87	86.0333	1.10473	104.9	101.9	99.5	102.1	2.6499	92.2	92.4	88.2	90.9333	2.60548	93.8833	7.3927	97.1	99.9	98.9	98.6333	1.43858	104.1	103.2	104.7	104	0.725946	111.3	105	110.7	109	3.18997	108.4	114.8	115.2	112.8	3.38276	106.108	5.79579
92091586	MYH11	4629	NP_001035203.1	myosin-11 isoform SM1B	0.92578	133.6	134.1	133.6	133.767	0.215805	54.2	54.4	54.5	54.3667	0.280967	68.3	67	71.4	68.9	3.28089	126.5	127.6	128.6	127.567	0.82341	96.15	41.9917	128.6	130.3	123.5	127.467	2.77628	168.2	165.6	167.5	167.1	0.805124	86.1	86.6	86.3	86.3333	0.291499	34.5	34.5	34.6	34.5333	0.167186	103.858	54.6651
12025678	ACTN4	81	NP_004915.2	alpha-actinin-4	0.805205	101.7	101.7	101.3	101.567	0.227378	60	57.3	54.8	57.3667	4.53337	108.4	105.1	106.2	106.567	1.57674	91.4	90.4	92.3	91.3667	1.04025	89.2167	24.8333	107.1	106.9	105.4	106.467	0.872721	95.5	97.2	94.9	95.8667	1.24447	141.8	145.2	146.4	144.467	1.65164	94.1	96.2	98.9	96.4	2.4961	110.8	20.7292
365192532	MYH10	4628	NP_001242941.1	myosin-10 isoform 1	0.989554	100.5	97.4	102.2	100.033	2.43298	62.6	64.5	56.7	61.2667	6.63876	122.1	114.7	122.1	119.633	3.57124	117.7	113.5	119.6	116.933	2.66941	99.4667	27.0474	141.3	147.4	146.9	145.2	2.33246	143.8	143.2	146.1	144.367	1.06035	76.3	79.2	75.1	76.8667	2.74231	35.6	40.1	31.2	35.6333	12.4886	100.517	53.5397
4501891	ACTN1	87	NP_001093.1	alpha-actinin-1 isoform b	0.954471	115.2	114	117.3	115.5	1.44617	82.9	87.2	87.7	85.9333	3.07077	116.7	108.9	121	115.533	5.30911	75	71.2	74.8	73.6667	2.90299	97.6583	21.7292	158.6	165.7	154.2	159.5	3.63798	119.5	123.1	112.4	118.333	4.60104	78	79.3	78.9	78.7333	0.845681	54	50.5	53.6	52.7	3.63515	102.317	45.6488
13654237	PRKDC	5591	NP_008835.5	DNA-dependent protein kinase catalytic subunit isoform 1	0.932137	128.9	130	130.1	129.667	0.513496	76.9	84.6	79	80.1667	4.96512	87.7	87.3	90	88.3333	1.64962	88.3	87	88.1	87.8	0.797267	96.4917	23.2446	87.9	88.5	89.2	88.5333	0.73491	80.6	78.5	78.1	79.0667	1.69842	90.1	87.9	87.3	88.4333	1.66704	159.7	156.2	158.2	158.033	1.11112	103.517	35.3707
112382250	SPTBN1	6711	NP_003119.2	spectrin beta chain, non-erythrocytic 1 isoform 1	0.83633	88	86.9	89.5	88.1333	1.48085	54.3	54.6	57.3	55.4	2.98244	72.1	72.4	74	72.8333	1.40243	148.3	151	144.6	147.967	2.17143	91.0833	44.1475	93.9	92.4	92.7	93	0.853468	95.2	95.5	94.7	95.1333	0.42482	148.9	148.1	146.8	147.933	0.716454	99.3	98.9	100.5	99.5667	0.83629	108.908	24.0202
316659409	ACTG1	71	NP_001186883.1	actin, cytoplasmic 2	1.71963	149.5	155	154.2	152.9	1.94345	183.7	191.4	184.4	186.5	2.28307	94.1	93.3	89.1	92.1667	2.91403	75.7	74.2	72.8	74.2333	1.95369	126.45	41.3644	86.7	81.9	86.3	84.9667	3.13456	93.3	91.5	92.8	92.5333	1.00413	62.8	59.9	63.8	62.1667	3.25845	54.2	52.7	56.5	54.4667	3.51405	73.5333	24.6351
33286418	PKM	5315	NP_002645.3	pyruvate kinase PKM isoform a	1.31558	133.1	132.3	128.2	131.2	2.00357	172.1	174.3	165.1	170.5	2.81769	86	91.1	92.2	89.7667	3.68519	61.9	63.4	63.9	63.0667	1.65037	113.633	41.492	98.3	94.9	99.4	97.5333	2.40525	80	74	76.9	76.9667	3.89851	118.2	117.4	122.2	119.267	2.15621	50.5	52.7	52	51.7333	2.17264	86.375	33.3873
62414289	VIM	7431	NP_003371.2	vimentin	1.05102	87.8	88.7	89.9	88.8	1.18645	70	65.5	69.3	68.2667	3.54702	127.7	131.7	130.5	129.967	1.57936	123.4	123	122.4	122.933	0.409427	102.492	28.3429	116.1	115	115.6	115.567	0.476571	159.7	155.4	155.3	156.8	1.60202	74	76.8	74.8	75.2	1.91785	41.3	44	42.2	42.5	3.23476	97.5167	50.8104
4557871	TF	7018	NP_001054.1	serotransferrin precursor	1.11426	87.3	87.4	89.5	88.0667	1.41065	125.6	130.3	125.6	127.167	2.13385	109.7	104.2	110.8	108.233	3.26702	99.4	96.3	98.7	98.1333	1.65676	105.4	15.8292	81.7	79.1	79.1	79.9667	1.87717	71	75	76.1	74.0333	3.62526	94.2	96	91.6	93.9333	2.35496	131	131.7	128.6	130.433	1.24649	94.5917	26.7558
54607120	LTF	4057	NP_002334.2	lactotransferrin isoform 1 precursor	4.20425	162	158.4	171.1	163.833	3.99521	389.3	377.8	378.8	381.967	1.66782	69.7	68.6	69.9	69.4	1.00865	31.2	33.1	29.1	31.1333	6.42666	161.583	97.2566	28.5	30.4	28.2	29.0333	4.10919	65.3	66.1	71.5	67.6333	4.98635	27.9	33.8	27	29.5667	12.4927	26.2	31.9	24.4	27.5	14.2377	38.4333	50.7017
153792590	HSP90AA1	3320	NP_001017963.2	heat shock protein HSP 90-alpha isoform 1	0.873604	129	131.2	130.9	130.367	0.915138	81.6	78.4	84.4	81.4667	3.68521	82	76.3	81.9	80.0667	4.07462	83.3	78.6	81.4	81.1	2.91531	93.25	26.5432	86.5	87.2	86.4	86.7	0.502757	76.8	78	76.2	77	1.19028	92.8	92.5	93.4	92.9	0.49328	168	177.8	165.3	170.367	3.86078	106.742	40.2077
557786179	POSTN	10631	NP_001273594.1	periostin isoform 5 precursor	0.538629	64.7	62.2	71.5	66.1333	7.27746	113.3	113.8	118.4	115.167	2.44106	48.6	55.3	55.7	53.2	7.49762	45.3	41.1	50.2	45.5333	10.0025	70.0083	44.6844	405.8	458.8	416.1	426.9	6.58284	56.7	41.7	48.3	48.9	15.3742	39.9	21.2	23.7	28.2667	35.9151	25.6	5.9	16	15.8333	62.2172	129.975	152.659
209862907	POSTN	10631	NP_006466.2	periostin isoform 1 precursor	0.599813	75.3	74.9	73.7	74.6333	1.11568	103.5	102.3	101	102.267	1.22262	71.3	75.5	71.2	72.6667	3.37741	50.1	51.3	49.8	50.4	1.57485	74.9917	28.3315	400.7	403.1	406.5	403.433	0.722383	45	44.6	44.9	44.8333	0.464312	34.5	31.7	34.3	33.5	4.66284	19.6	16.7	18.7	18.3333	8.09653	125.025	148.708
431822403	HSP90AB1	3326	NP_001258899.1	heat shock protein HSP 90-beta isoform a	1.00946	108.6	115.9	106.8	110.433	4.36377	68.7	74.3	62.5	68.5	8.61685	117.3	103.5	130.3	117.033	11.4514	104.8	98.8	114.2	105.933	7.32753	100.475	21.6956	66	66	64.8	65.6	1.05613	79.8	75.2	74	76.3333	4.01082	119.8	125.5	118.7	121.333	3.00834	135.1	140.8	128.7	134.867	4.48841	99.5333	33.8894
332164775	PKM	5315	NP_001193725.1	pyruvate kinase PKM isoform c	1.25776	167.2	161.4	171.7	166.767	3.09634	105.8	93.9	103.8	101.167	6.29859	100.4	108.7	113.2	107.433	6.04406	66.9	68.5	75.5	70.3	6.50617	111.417	36.1812	136.1	137.3	143.9	139.1	3.01941	85	84.6	77.4	82.3333	5.19482	77.6	81	61	73.2	14.6194	61	64.6	53.5	59.7	9.48583	88.5833	39.4403
629266065	HSPG2	3339	NP_001278789.1	basement membrane-specific heparan sulfate proteoglycan core protein isoform a precursor	0.998751	90.4	86.7	88.8	88.6333	2.09359	74	76.5	73.1	74.5333	2.36354	110.3	107.8	107.4	108.5	1.4485	126.2	127.6	130.5	128.1	1.71208	99.9417	23.3917	123.3	119.9	122	121.733	1.40932	131.3	140	132.4	134.567	3.52051	104	103.7	99.5	102.4	2.45698	40.6	37.8	46.3	41.5667	10.421	100.067	41.1526
153946395	TNC	3371	NP_002151.2	tenascin precursor	0.966486	153	150.5	149.5	151	1.19389	129.1	128.2	131.6	129.633	1.35893	75.4	77.6	80.5	77.8333	3.2865	33.7	34	36.4	34.7	4.26474	98.2917	53.2642	143.5	145.7	140.7	143.3	1.74877	117.5	120.5	114.6	117.533	2.51005	109.2	110.5	107.9	109.2	1.19048	38.6	33	38.7	36.7667	8.87329	101.7	44.8944
256222411	FLNB	2317	NP_001157789.1	filamin-B isoform 1	0.807243	104.7	101.6	101.4	102.567	1.80392	62.1	62.5	63.4	62.6667	1.0625	94	86.4	98.1	92.8333	6.39491	102	93.3	102.6	99.3	5.2415	89.3417	20.4132	135.1	140.1	134.8	136.667	2.17839	82.7	84.3	82.4	83.1333	1.22867	96.7	100.5	97.5	98.2333	2.03936	122.8	131.4	119.8	124.667	4.82974	110.675	22.0378
209863034	POSTN	10631	NP_001129408.1	periostin isoform 4 precursor	1.05814	91.8	94.9	96.8	94.5	2.67078	70.4	76	74.2	73.5333	3.8879	164.5	168.6	156.4	163.167	3.8049	78.7	81.9	79.7	80.1	2.04378	102.825	40.0387	285.7	261.3	273.2	273.4	4.46278	43.7	44.2	41.9	43.2667	2.79588	50.3	53.4	57.7	53.8	6.9074	14.9	19.7	20.1	18.2333	15.8702	97.175	121.869
4885049	ACTC1	70	NP_005150.1	actin, alpha cardiac muscle 1 precursor	1.21741	133	139.7	132.1	134.933	3.07745	130.8	131.9	137	133.233	2.48292	95.1	92.1	92.2	93.1333	1.82955	81.3	76.4	76	77.9	3.78854	109.8	26.1655	113.3	114.4	111.7	113.133	1.20008	112.1	114.7	115.1	113.967	1.42928	78.7	75.9	79.3	77.9667	2.3276	55.7	54.9	56.5	55.7	1.43627	90.1917	31.5601
119395754	KRT5	3852	NP_000415.2	keratin, type II cytoskeletal 5	0.152184	24.5	21.6	24.2	23.4333	6.80562	22.3	19.1	25	22.1333	13.3443	24.4	22.3	26	24.2333	7.65731	36.7	35.3	35.6	35.8667	2.05514	26.4167	24.0725	116.6	115	114	115.2	1.13844	98	98.5	98	98.1667	0.294066	285.2	291.6	283.5	286.767	1.48944	192.4	196.5	193.7	194.2	1.0789	173.583	49.7042
27436946	LMNA	4000	NP_733821.1	lamin isoform A	0.822172	83.8	77.8	75.3	78.9667	5.53201	49	48.9	48.8	48.9	0.204499	87.8	88.6	91.8	89.4	2.36756	143.3	144.3	143.4	143.667	0.383358	90.2333	43.8242	145.4	145.7	144.8	145.3	0.315387	119.9	122.9	123.6	122.133	1.60934	102.7	103	102.5	102.733	0.244965	67.9	68.8	69.8	68.8333	1.38078	109.75	29.4807
70906435	FGB	2244	NP_005132.2	fibrinogen beta chain isoform 1 preproprotein	0.917852	55.8	55.5	54.3	55.2	1.43791	72.2	71.3	71.8	71.7667	0.628321	206.6	229.2	214	216.6	5.31955	41.8	38.6	37.5	39.3	5.68405	95.7167	85.3266	211.1	211.2	216.2	212.833	1.37011	134.7	127.8	135.2	132.567	3.11965	37.2	31.3	33.6	34.0333	8.73783	40.6	35	37.5	37.7	7.44125	104.283	82.0269
4557701	KRT17	3872	NP_000413.1	keratin, type I cytoskeletal 17	0.147838	21.1	21.8	21.7	21.5333	1.75818	20.4	21.1	19.3	20.2667	4.47719	21.1	21.5	21.5	21.3667	1.08084	39.6	39.1	40.9	39.8667	2.33066	25.7583	36.5797	140.7	141.7	138.4	140.267	1.20637	53.9	54.7	54	54.2	0.804225	315.1	315.4	314.5	315	0.145479	188.2	184.6	189.6	187.467	1.37593	174.233	62.48
372466572	KRT8	3856	NP_001243211.1	keratin, type II cytoskeletal 8 isoform 1	1.58526	180.4	173.4	182.4	178.733	2.64406	45.3	52.2	44.3	47.2667	9.1006	40.6	43.4	42.6	42.2	3.41758	224.3	219.8	222.9	222.333	1.03579	122.633	74.791	46.4	45.3	46.7	46.1333	1.59778	25.5	32.9	28	28.8	13.0705	66.3	69.1	67.5	67.6333	2.07701	171	163.9	165.7	166.867	2.21193	77.3583	79.8235
557786190	POSTN	10631	NP_001273596.1	periostin isoform 7 precursor	0.710204	110.6	119.9	95.6	108.7	11.2796	128.7	117.8	108	118.167	8.76294	59.9	67.6	53.2	60.2333	11.9631	40.8	54.2	40.4	45.1333	17.4029	83.0583	43.1272	338.7	296.6	300.3	311.867	7.47495	49	59.8	66	58.2667	14.765	47.5	61.2	79.4	62.7	25.5228	24.9	22.9	57.1	34.9667	54.8926	116.95	111.597
4501883	ACTA2	59	NP_001604.1	actin, aortic smooth muscle	1.32829	128	126.1	124	126.033	1.58754	55.1	58.1	56.7	56.6333	2.65058	159.5	157.2	169	161.9	3.86374	114.9	108.7	111.9	111.833	2.77246	114.1	38.3189	143.4	135.5	131.1	136.667	4.56032	87.9	96.5	86.2	90.2	6.1217	80.1	83.8	85.6	83.1667	3.37174	31	34.1	35.6	33.5667	6.98883	85.9	49.1245
24234699	KRT19	3880	NP_002267.2	keratin, type I cytoskeletal 19	0.49925	58.5	60.9	61.7	60.3667	2.7587	26.6	30.2	29.1	28.6333	6.44288	45	48.1	48.2	47.1	3.86272	131.7	131.4	127.8	130.3	1.66558	66.6	66.6902	102.4	103.3	101.9	102.533	0.691931	61.5	64.3	64.4	63.4	2.59654	122.5	121.9	120	121.467	1.07447	251.8	239.9	246.9	246.2	2.42925	133.4	59.2141
7669550	VCL	7414	NP_054706.1	vinculin isoform meta-VCL	1.02685	108.3	108.5	107.2	108	0.648148	64.9	68.9	67.6	67.1333	3.03936	112.5	107.6	107.8	109.3	2.53713	121	121.1	120.6	120.9	0.218838	101.333	23.2164	137	140.7	139.2	138.967	1.33917	103.6	102.5	102.9	103	0.54056	95.1	94.3	93.8	94.4	0.694644	57.6	56.5	61	58.3667	4.01928	98.6833	33.5331
5174735	TUBB4B	10383	NP_006079.1	tubulin beta-4B chain	1.19158	114	107.9	114.1	112	3.17059	88.5	82.6	88.2	86.4333	3.84476	130.4	130.6	133.5	131.5	1.31934	104.4	106.1	104.6	105.033	0.884631	108.742	17.122	96.6	98	93.7	96.1	2.28218	71.2	74.2	70.4	71.9333	2.78498	93.7	98.6	94.4	95.5667	2.7731	101.1	102.1	101.1	101.433	0.569192	91.2583	14.4127
178557739	C4B	721	NP_001002029.3	complement C4-B preproprotein	1.00627	77.3	76	79.9	77.7333	2.55461	95.4	94	98.1	95.8333	2.17468	154	160.2	151.7	155.3	2.83103	71	77.3	68.7	72.3333	6.15531	100.3	37.9053	172.6	168.6	174.5	171.9	1.75197	82.4	76.8	82.3	80.5	3.98097	61.6	62.3	60.5	61.4667	1.47621	85.6	84.7	84.2	84.8333	0.836298	99.675	49.3685
5031839	KRT6A	3853	NP_005545.1	keratin, type II cytoskeletal 6C	0.200961	36	36.5	37.7	36.7333	2.37847	25.4	27.4	25.9	26.2333	3.9676	29.1	27.3	26.6	27.6667	4.66158	42.8	43.5	43.4	43.2333	0.875699	33.4667	23.9056	121.6	119.8	116	119.133	2.39975	87	79.6	86.6	84.4	4.93096	199.1	200.5	198.8	199.467	0.454902	259	265.5	264.9	263.133	1.36513	166.533	48.2989
4505763	PGK1	5230	NP_000282.1	phosphoglycerate kinase 1	1.13914	105.9	103.7	118	109.2	7.05128	113.5	118.1	122.5	118.033	3.8128	118.7	125.2	112.1	118.667	5.51972	81.8	81	77.5	80.1	2.85508	106.5	17.0166	119.9	121.2	119.4	120.167	0.773224	74.3	69.9	73.2	72.4667	3.15984	96.5	94.8	92.5	94.6	2.12208	89.4	86.1	84.7	86.7333	2.78227	93.4917	21.3968
29788785	TUBB	203068	NP_821133.1	tubulin beta chain isoform b	1.1223	112.8	109.5	114.7	112.333	2.34233	97.3	104.1	92.5	97.9667	5.94964	120.2	117.6	120.4	119.4	1.30825	94.6	90.6	94.8	93.3333	2.53848	105.758	11.5085	90.1	89.5	89.3	89.6333	0.464485	87.6	86.4	88	87.3333	0.953435	81.4	80.3	83.7	81.8	2.12095	116	121.9	116.6	118.167	2.74786	94.2333	17.2876
4507677	HSP90B1	7184	NP_003290.1	endoplasmin precursor	0.738878	92.7	91.7	90.4	91.6	1.25901	59.9	56.9	59	58.6	2.6271	114.5	109	114	112.5	2.70345	79	77.6	75.1	77.2333	2.55807	84.9833	26.8079	78.1	77.6	77.1	77.6	0.64433	170.2	176.5	175.4	174.033	1.93355	120.8	124.4	123.4	122.867	1.51246	84.9	86.2	85.6	85.5667	0.76039	115.017	38.2682
16507237	HSPA5	3309	NP_005338.1	78 kDa glucose-regulated protein precursor	0.635657	80.5	81	79.3	80.2667	1.08848	47.4	48.2	47.5	47.7	0.913815	100.3	97.5	97.4	98.4	1.67298	85.5	83	85.1	84.5333	1.58858	77.725	27.6119	76.9	78.4	79.2	78.1667	1.49376	143	146.6	146.5	145.367	1.41037	175.1	173.9	173.1	174.033	0.578421	91.2	91.6	91.8	91.5333	0.333764	122.275	36.8862
67190748	C4A	720	NP_009224.2	complement C4-A isoform 1 preproprotein	1.33405	100.8	100.3	107.1	102.733	3.68906	207.3	209.8	154.8	190.633	16.2919	80.6	103.3	116.9	100.267	18.2903	52.2	40	98.7	63.6333	48.6776	114.317	47.174	165.6	173.5	145.3	161.467	9.00946	110.4	102.4	87.1	99.9667	11.843	34	36.2	41.1	37.1	9.79665	49.2	34.5	49	44.2333	19.0578	85.6917	67.4614
71773329	ANXA6	309	NP_001146.2	annexin A6 isoform 1	1.68705	148.8	147.6	147.2	147.867	0.56312	153.3	150.1	154.7	152.7	1.54418	118.4	117.3	114.8	116.833	1.57901	85	86.2	83.3	84.8333	1.71768	125.558	25.0552	76.6	78.7	77.9	77.7333	1.36347	129	129.9	131.8	130.233	1.09761	58.6	60.2	60.7	59.8333	1.83337	30.1	30	29.6	29.9	0.884867	74.425	56.5866
17986283	TUBA1A	7846	NP_006000.2	tubulin alpha-1A chain isoform 1	1.32516	95.7	94.7	105.1	98.5	5.82497	116.8	118.5	122.5	119.267	2.45359	133.3	140	133.8	135.7	2.7504	97.8	107.8	101.7	102.433	4.92044	113.975	14.9642	97.4	91.2	101.2	96.6	5.22544	98.5	101.1	88.4	96	6.98849	82.6	79.2	81.1	80.9667	2.10447	77.8	67.4	66.2	70.4667	9.0527	86.0083	14.6912
66932947	A2M	2	NP_000005.2	alpha-2-macroglobulin precursor	0.867927	103.8	103.2	102.5	103.167	0.63067	99.8	99.2	101.2	100.067	1.02564	84.3	86	81.4	83.9	2.77228	82.9	84.6	86.3	84.6	2.00946	92.9333	10.879	99.5	100.7	101	100.4	0.790563	141.5	137.2	139.2	139.3	1.54468	103.7	102.7	101.3	102.567	1.17537	84.6	86.4	87.1	86.0333	1.49907	107.075	21.2016
167466173	HSPA1B	3304	NP_005337.2	heat shock 70 kDa protein 1B	0.622237	81.7	73.8	83.1	79.5333	6.30467	82.2	75.8	88.3	82.1	7.6134	64.9	57.9	63.9	62.2333	6.08346	84.9	80.5	83.6	83	2.72353	76.7167	12.7308	102.8	106.6	101.1	103.5	2.7208	77	76.8	76.6	76.8	0.260417	161.7	176.5	160.4	166.2	5.3813	144.9	152.1	143	146.667	3.27296	123.292	32.9155
15431310	KRT14	3861	NP_000517.2	keratin, type I cytoskeletal 14	0.244259	31.6	39.9	33.4	34.9667	12.4866	34.6	35.9	27	32.5	14.7916	34.1	45.5	36.9	38.8333	15.2982	47	53.6	51.7	50.7667	6.69248	39.2667	20.6222	49.8	55.7	52.4	52.6333	5.61795	195.3	183.1	188.5	188.967	3.23516	330.7	302.5	326.7	319.967	4.76869	76.9	84	83.5	81.4667	4.86425	160.758	75.4379
119703753	KRT6B	3854	NP_005546.2	keratin, type II cytoskeletal 6B	0.350855	53.7	50.5	51.2	51.8	3.24761	46.4	46.9	52	48.4333	6.39833	50.6	53.5	59.4	54.5	8.22829	55	49.6	54.6	53.0667	5.66999	51.95	4.98737	93.1	90	85.8	89.6333	4.08753	86.1	75	77.5	79.5333	7.32103	234.4	247.2	243.8	241.8	2.74203	180.8	187.3	175.8	181.3	3.18052	148.067	52.3165
733605926	TUBA1C	84790	NP_001290043.1	tubulin alpha-1C chain isoform a	0.908708	113.5	113.1	113.9	113.5	0.352423	91.9	84.8	90.5	89.0667	4.22241	92.7	85.5	88.1	88.7667	4.1074	93.3	86.9	88.5	89.5667	3.71864	95.225	12.799	99.8	103	101.7	101.5	1.58556	80.9	84.3	84.2	83.1333	2.32731	102.9	106.4	105.2	104.833	1.69658	125	136.1	128	129.7	4.4271	104.792	18.2758
4503689	FGA	2243	NP_000499.1	fibrinogen alpha chain isoform alpha-E preproprotein	0.720553	50.8	52.7	49.5	51	3.15558	59.2	58.1	52.9	56.7333	5.93129	186.4	186.4	174.8	182.533	3.66906	41.8	47.3	45.2	44.7667	6.1999	83.7583	78.8352	233.4	228.7	240.9	234.333	2.62588	141.6	139.7	146.2	142.5	2.34537	40.9	41.9	42.8	41.8667	2.27016	45.9	45.2	47.7	46.2667	2.78754	116.242	78.6315
4503483	EEF2	1938	NP_001952.1	elongation factor 2	0.81482	86.7	85.9	88	86.8667	1.22012	97.2	95.4	96.7	96.4333	0.963523	96.5	95.6	100.5	97.5333	2.67429	77.4	79.3	78.4	78.3667	1.21281	89.8	10.025	63.8	66.3	66	65.3667	2.08828	102.4	102.2	104.1	102.9	1.01461	119.6	119.1	117.8	118.833	0.7819	156.4	156.2	148.6	153.733	2.89249	110.208	33.269
4758304	PDIA4	9601	NP_004902.1	protein disulfide-isomerase A4 precursor	0.807154	89.6	87.6	90.3	89.1667	1.57143	52.3	53.2	53.2	52.9	0.982259	90	96.3	96.3	94.2	3.86126	119.9	120.7	122.5	121.033	1.10025	89.325	31.3728	68.1	69.3	67.9	68.4333	1.10646	175.1	171.8	169.6	172.167	1.6079	116.3	114	115.1	115.133	0.999157	88.6	87.1	85.1	86.9333	2.01987	110.667	40.91
131412225	KRT13	3860	NP_705694.2	keratin, type I cytoskeletal 13 isoform a	0.194446	29.5	29	29.7	29.4	1.22638	25.9	24.8	29.8	26.8333	9.79163	36.7	36.2	32.3	35.0667	6.8698	39.9	41.8	35.1	38.9333	8.86905	32.5583	16.7932	35.6	32	33.9	33.8333	5.32293	165.1	168.1	166	166.4	0.925169	217.3	225.2	217.1	219.867	2.10122	250	242.9	256.1	249.667	2.64605	167.442	57.0357
41399285	HSPD1	3329	NP_955472.1	60 kDa heat shock protein, mitochondrial	0.489141	63.8	63.1	68.2	65.0333	4.25114	42.2	42.5	46.2	43.6333	5.10585	65	59.9	69.1	64.6667	7.1274	92	84	92.3	89.4333	5.26403	65.6917	28.5023	64	61.3	64.9	63.4	2.95505	72.5	77	75.4	74.9667	3.04279	225.8	234.9	216.4	225.7	4.09854	174.7	177.2	167.5	173.133	2.90886	134.3	58.3286
4504165	GSN	2934	NP_000168.1	gelsolin isoform a precursor	1.46883	113	111.6	108.3	110.967	2.17467	125.5	129.8	121.6	125.633	3.26476	147.1	144.5	144.7	145.433	0.994845	95	93.7	92.9	93.8667	1.12913	118.975	18.4079	108.2	108.2	110.7	109.033	1.32379	100.6	99.3	105.7	101.867	3.32081	65.3	65.3	67.5	66.0333	1.92353	45.2	47.5	48.5	47.0667	3.5952	81	36.322
4557485	CP	1356	NP_000087.1	ceruloplasmin precursor	1.68686	100.5	103	100.5	101.333	1.42438	222.2	199.1	204.3	208.533	5.81101	111.9	119.5	132.1	121.167	8.42031	66.2	72.3	75.1	71.2	6.39161	125.558	46.9964	80.1	83.5	80.4	81.3333	2.31439	88.9	86.1	86.6	87.2	1.71252	53.1	54.9	49.4	52.4667	5.34466	77	81.7	71.5	76.7333	6.65321	74.4333	20.4989
23510338	UBA1	7317	NP_003325.2	ubiquitin-like modifier-activating enzyme 1	0.892744	87.4	86.4	83.4	85.7333	2.42807	83.2	87	89.5	86.5667	3.66455	94.1	91.3	93.4	92.9333	1.56797	114	111.1	111.2	112.1	1.46852	94.3333	13.0105	93.1	92.5	92.8	92.8	0.323276	84.5	86.1	83.1	84.5667	1.77506	102	102.6	101.3	101.967	0.638092	141.6	143	145.4	143.333	1.34079	105.667	24.6979
17921989	TUBA4A	7277	NP_005991.1	tubulin alpha-4A chain isoform 1	1.62772	112.8	113.5	117.7	114.667	2.31118	149.1	172.4	150.9	157.467	8.23281	120.4	110.2	112	114.2	4.76731	116.1	105	106.5	109.2	5.51507	123.883	18.1826	79.9	81.3	79.7	80.3	1.08565	78.1	79.4	84.6	80.7	4.26205	69.3	73.9	71.6	71.6	3.21229	74.3	64.2	77	71.8333	9.39271	76.1083	6.66758
87196339	COL6A1	1291	NP_001839.2	collagen alpha-1(VI) chain precursor	1.21126	92.8	97.5	98.7	96.3333	3.23691	123.7	123.5	122	123.067	0.755003	72.6	72.4	68.6	71.2	3.16557	143.1	151.6	148.2	147.633	2.89788	109.558	30.1736	159.5	155	153.8	156.1	1.92505	95.2	89.7	91.1	92	3.10687	74.7	72.4	76.4	74.5	2.69461	38.5	37.9	41.2	39.2	4.48428	90.45	54.137
4504349	HBB	3043	NP_000509.1	hemoglobin subunit beta	0.563954	45	45.6	47	45.8667	2.23762	89.2	83.5	94.4	89.0333	6.12345	67.9	64.5	72.7	68.3667	6.02614	83.8	82.7	89.2	85.2333	4.08172	72.125	27.2794	120.2	122.9	118.2	120.433	1.95849	58	58.6	57	57.8667	1.39682	68.1	68.8	67.2	68.0333	1.17895	267.8	273.5	254.4	265.233	3.69685	127.892	74.7328
224831241	MYH14	79784	NP_001139281.1	myosin-14 isoform 3	0.570578	70.6	73.5	74.7	72.9333	2.8902	52.6	56.9	69.6	59.7	14.8059	62.6	65.2	73.9	67.2333	8.80226	90.7	95.9	85.7	90.7667	5.61916	72.6583	18.2126	77.4	79	80.3	78.9	1.84104	62.2	64	63.6	63.2667	1.49394	155.9	151.2	142.9	150	4.38837	228	214.3	209.3	217.2	4.45738	127.342	55.6025
7669492	GAPDH	2597	NP_002037.2	glyceraldehyde-3-phosphate dehydrogenase isoform 1	0.99634	129.8	137.8	135.6	134.4	3.075	90.3	102.2	90.7	94.4	7.15885	92	88.9	91.6	90.8333	1.85639	81	78.9	79	79.6333	1.4876	99.8167	23.9424	85.5	85.9	85.4	85.6	0.309083	97.9	92.3	97.7	95.9667	3.31053	84.4	79.2	82.6	82.0667	3.21776	139.1	134.8	137.4	137.1	1.57961	100.183	25.2618
70906439	FGG	2266	NP_068656.2	fibrinogen gamma chain isoform gamma-B precursor	0.767361	56.5	52.4	50.5	53.1333	5.7713	76.4	78	77.7	77.3667	1.0993	185	191.7	170.9	182.533	5.81654	35.9	34.1	32.9	34.3	4.40224	86.8333	76.2271	235.9	239.7	247.9	241.167	2.54304	133.6	129.5	137.4	133.5	2.95951	35.2	35.3	38.7	36.4	5.47386	41.4	39.3	44	41.5667	5.66422	113.158	85.096
4507729	TUBB2A	7280	NP_001060.1	tubulin beta-2A chain isoform 1	1.10738	69.8	71.4	74.4	71.8667	3.2494	61.8	58.4	65.3	61.8333	5.57971	68.9	66.5	75	70.1333	6.24833	215.3	229.1	205.3	216.567	5.51814	105.1	70.8278	107.4	103.3	101.7	104.133	2.82326	75.7	71.3	79.8	75.6	5.62286	63.4	60.8	66.3	63.5	4.33286	137.7	139.3	132.2	136.4	2.73038	94.9083	34.2285
167614506	LCP1	3936	NP_002289.2	plastin-2	1.9017	86.7	86.3	86.4	86.4667	0.240748	90.6	89.5	87.9	89.3333	1.51981	224.7	225.4	221.5	223.867	0.928795	126.5	123.3	124.1	124.633	1.33619	131.075	49.0175	59.8	61.6	60.8	60.7333	1.48493	111.1	113.5	119.8	114.8	3.91405	58.9	62.6	60.2	60.5667	3.09915	41.7	37.8	39.3	39.6	4.96776	68.925	46.6492
110611220	RRBP1	6238	NP_004578.2	ribosome-binding protein 1	0.766971	81.1	81.3	81.1	81.1667	0.142263	56.9	56.2	56.4	56.5	0.638151	127.4	130.1	131.3	129.6	1.54128	79.8	80.3	79.8	79.9667	0.360994	86.8083	35.3708	98.1	95.6	99.3	97.6667	1.93278	196.9	192.6	187.3	192.267	2.50104	97.4	100.2	97.1	98.2333	1.74053	62.3	63.7	67.7	64.5667	4.34029	113.183	48.6125
21361657	PDIA3	2923	NP_005304.3	protein disulfide-isomerase A3 precursor	0.937046	114.4	110.3	112	112.233	1.8354	70.6	65.4	66.2	67.4	4.1543	105.3	109.8	107.4	107.5	2.09457	96.2	104.1	99.3	99.8667	3.98568	96.75	20.8983	79.8	80.8	80.6	80.4	0.658147	120	116	118.5	118.167	1.71006	128.1	127.6	129.2	128.3	0.637985	85.6	86	86.8	86.1333	0.709377	103.25	22.8177
574584803	TUBB4A	10382	NP_001276052.1	tubulin beta-4A chain isoform 1	0.993935	79.5	66.5	71	72.3333	9.12687	49.1	42.8	51.2	47.7	9.16457	197.7	227.7	146.2	190.533	21.634	90.2	98.6	75.8	88.2	13.0735	99.6917	63.0058	101.5	95.6	122.3	106.467	13.1739	77.3	79.3	78.7	78.4333	1.30853	101.1	116	125	114.033	10.5853	103.7	73.5	129.6	102.267	27.4551	100.3	15.3234
50845388	ANXA2	302	NP_001002858.1	annexin A2 isoform 1	0.682911	66.2	67.1	67.2	66.8333	0.824075	48.1	49.7	50.7	49.5	2.64947	104.9	107.8	118.8	110.5	6.63602	95.3	97.5	100.6	97.8	2.7226	81.1583	34.4515	149.3	147.5	142	146.267	2.60009	113.8	110.2	106.6	110.2	3.26679	156.8	153.7	150.5	153.667	2.04998	65.7	66.5	63.5	65.2333	2.38144	118.842	34.0536
4505257	MSN	4478	NP_002435.1	moesin	1.05391	82.8	85.6	82.8	83.7333	1.93063	77	79.7	76.6	77.7667	2.16831	103.3	101.3	106.2	103.6	2.37812	145	145.2	146.1	145.433	0.402897	102.633	29.8109	91.4	91.7	91.5	91.5333	0.166882	114.5	114.6	114.6	114.567	0.0503943	133.4	130.4	130.4	131.4	1.31815	52.7	51.5	51.9	52.0333	1.17427	97.3833	35.2903
5729877	HSPA8	3312	NP_006588.1	heat shock cognate 71 kDa protein isoform 1	0.805326	92.8	95	93.5	93.7667	1.1987	60.5	67.5	60.1	62.7	6.63753	98	97.2	97.5	97.5667	0.414225	101.4	103.9	103.2	102.833	1.25417	89.2167	20.2478	96.7	96.2	97.3	96.7333	0.569356	100.3	100.9	102.4	101.2	1.06884	128.3	124.9	127.4	126.867	1.38857	122	114.4	118.6	118.333	3.21719	110.783	12.8178
384475521	TKT	7086	NP_001244957.1	transketolase isoform 2	1.05207	121.5	119.8	114.7	118.667	2.98216	68.5	67.4	63.8	66.5667	3.69302	59.8	58.5	57.8	58.7	1.72894	167.4	164.6	166.7	166.233	0.876579	102.542	48.8676	111.8	115	115.6	114.133	1.7899	81	82.9	85.3	83.0667	2.59411	88.5	91	93.9	91.1333	2.9654	101.5	100.9	102.2	101.533	0.640815	97.4667	13.7879
40317626	THBS1	7057	NP_003237.2	thrombospondin-1 precursor	1.17932	143.4	149.8	143.2	145.467	2.58073	130.5	136.7	126.7	131.3	3.84446	127.4	110.6	128.9	122.3	8.30762	34.1	34.2	33.4	33.9	1.28581	108.242	46.6273	221.8	228.9	227.9	226.2	1.69902	81.7	85.5	80.7	82.6333	3.06469	37.4	35.5	38.9	37.2667	4.57223	23.8	18.9	20.4	21.0333	11.9365	91.7833	101.681
6005942	VCP	7415	NP_009057.1	transitional endoplasmic reticulum ATPase	0.801546	79	76.8	76.9	77.5667	1.6016	84.6	79	76.8	80.1333	5.01865	108.8	112.5	107.3	109.533	2.44349	87.8	89.6	88.8	88.7333	1.01636	88.9917	16.2972	86.5	85.9	93.6	88.6667	4.83035	123.1	122.7	121.2	122.333	0.8188	127.6	129.6	130.2	129.133	1.05424	102.5	104	105.4	103.967	1.39495	111.025	16.4896
189163530	SERPINA1	5265	NP_001121173.1	alpha-1-antitrypsin precursor	1.05436	112.5	111.6	114.8	112.967	1.46083	165.8	166.6	162.4	164.933	1.35212	75.9	73.7	76.7	75.4333	2.05942	57	55.5	59.1	57.2	3.16139	102.633	46.361	144.5	142.6	140.5	142.533	1.40377	98.8	103.5	97.9	100.067	3.00521	55.5	55.7	57.8	56.3333	2.26172	90	90.7	90.6	90.4333	0.418644	97.3417	36.4616
4503571	ENO1	2023	NP_001419.1	alpha-enolase isoform 1	0.97523	115.3	116.3	122.6	118.067	3.35208	82.3	79.1	78.5	79.9667	2.55466	101.5	93.4	98.6	97.8333	4.19495	99.1	98.2	100.2	99.1667	1.01008	98.7583	15.7624	127	128.5	123.6	126.367	1.98679	94.6	96.1	93.8	94.8333	1.23123	86.7	90.3	88.5	88.5	2.0339	93.7	98.2	94.2	95.3667	2.58627	101.267	16.8086
32189394	ATP5B	506	NP_001677.2	ATP synthase subunit beta, mitochondrial precursor	0.892077	107.8	102.9	105.8	105.5	2.3353	77.9	71.5	73.3	74.2333	4.44612	88.9	87.3	90.4	88.8667	1.74449	107.6	106.7	111.5	108.6	2.34942	94.3	16.9021	81	82.6	80.4	81.3333	1.39826	119.4	118.6	119.6	119.2	0.443918	114.7	119.1	114.8	116.2	2.16177	102.7	111.3	104.3	106.1	4.31088	105.708	16.2609
19913412	MVP	9961	NP_005106.2	major vault protein isoform 1	1.72016	96.6	96.6	99.7	97.6333	1.83317	85.2	84.5	87.5	85.7333	1.83068	95	103.8	92.6	97.1333	6.07093	233.5	217.8	224.9	225.4	3.48799	126.475	52.3254	82.5	83.8	86.1	84.1333	2.1668	92.9	89.1	91.1	91.0333	2.08811	70.3	68.2	73.1	70.5333	3.48533	44	56.2	45	48.4	13.9948	73.525	25.5572
21361181	ATP1A1	476	NP_000692.2	sodium/potassium-transporting ATPase subunit alpha-1 isoform a	0.642979	82.6	82.8	83.6	83	0.63753	52.9	52	46.1	50.3333	7.33845	77.6	80.3	67.9	75.2667	8.66385	101.9	105.6	105.9	104.467	2.1326	78.2667	28.5519	94.3	92.2	93.5	93.3333	1.13558	100.1	100.5	103.7	101.433	1.94527	132.1	129.6	134.6	132.1	1.89251	158.4	157	164.7	160.033	2.56298	121.725	25.0666
224831239	ITGAM	3684	NP_001139280.1	integrin alpha-M isoform 1 precursor	4.19615	219.8	234.7	235.4	229.967	3.83166	275.4	290.8	299.7	288.633	4.2594	81.9	79.4	74.5	78.6	4.78919	53.5	45.6	47.5	48.8667	8.43829	161.517	71.8559	41.6	38.6	37.8	39.3333	5.09321	50.9	48.1	45.7	48.2333	5.39578	35.5	29	28.8	31.1	12.2567	41.4	33.8	30.7	35.3	15.5962	38.4917	18.9984
7549809	PLS3	5358	NP_005023.2	plastin-3 isoform 1	0.805326	72.7	71.9	70.7	71.7667	1.40266	65	54	60	59.6667	9.23057	105.9	105.8	106.3	106	0.249599	120.5	117.4	120.4	119.433	1.47499	89.2167	31.5203	107.6	108.7	109	108.433	0.679783	86.4	91.5	88.6	88.8333	2.87954	120.8	123.3	122.4	122.167	1.03648	121	127.4	122.7	123.7	2.67997	110.783	14.5899
4504347	HBA1	3039	NP_000549.1	hemoglobin subunit alpha	0.381273	45.6	44	47	45.5333	3.29673	64.8	63.8	65.1	64.5667	1.05424	46.2	43.6	49.2	46.3333	6.0483	65	62.4	65.8	64.4	2.76031	55.2083	19.4084	122.6	120.8	118.8	120.733	1.57444	74.7	74	75.6	74.7667	1.07278	70.2	71.4	71.1	70.9	0.880818	310.9	320.1	307.4	312.8	2.0971	144.8	78.9119
157649073	CAP1	10487	NP_001099000.1	adenylyl cyclase-associated protein 1	1.32006	98.3	105.9	108.7	104.3	5.15959	106.4	138.3	135.9	126.867	14.0031	132.8	123.6	120.1	125.5	5.22687	103.8	96.7	95.1	98.5333	4.69962	113.8	12.7437	87.8	83.9	83.8	85.1667	2.67837	117.8	115.9	116.4	116.7	0.843947	106.4	96.4	98.6	100.467	5.23043	46.7	39.3	41.5	42.5	8.94118	86.2083	36.9531
40354195	KRT18	3875	NP_954657.1	keratin, type I cytoskeletal 18	2.1162	258.4	270.1	271.2	266.567	2.66121	57.1	57.7	55.5	56.7667	2.00337	56.5	51.1	53.1	53.5667	5.0966	166.2	167.2	165.8	166.4	0.43336	135.825	74.8953	44.1	40.4	43	42.5	4.47059	27.2	21.1	23.6	23.9667	12.7948	57.4	56.9	57.8	57.3667	0.78604	133.1	135.5	130.1	132.9	2.03578	64.1833	74.4822
4503841	XRCC6	2547	NP_001460.1	X-ray repair cross-complementing protein 6 isoform 1	0.674902	87.2	85.5	88.7	87.1333	1.83746	63.6	70.3	69.3	67.7333	5.33611	77.3	64.6	75.8	72.5667	9.56359	97.6	91.6	95.5	94.9	3.20829	80.5833	15.652	111.3	115	112	112.767	1.74301	112.4	117	109.9	113.1	3.18425	98.9	100.8	97.4	99.0333	1.72055	151.6	155.2	151.3	152.7	1.42125	119.4	19.3863
88900491	GANAB	23193	NP_938149.2	neutral alpha-glucosidase AB isoform 3 precursor	1.0639	114.1	118.7	104.6	112.467	6.39345	74.5	72.6	70.3	72.4667	2.90226	115.8	125.2	144.7	128.567	11.4658	90.1	101.4	105.1	98.8667	7.90388	103.092	23.0406	87.8	84	81.2	84.3333	3.92799	127.2	117.3	114.3	119.6	5.64428	104.4	98.8	102.1	101.767	2.76598	86	82.1	77.6	81.9	5.13256	96.9	18.0907
4503471	EEF1A1	1915	NP_001393.1	elongation factor 1-alpha 1	0.713449	98.4	102.5	97.7	99.5333	2.6051	69.8	69.9	70.8	70.1667	0.784927	82.2	84.7	76.5	81.1333	5.18009	82.7	84.1	80.1	82.3	2.46632	83.2833	14.5695	81.4	80.2	79.9	80.5	0.985994	116	113.7	116.4	115.367	1.26307	130.8	127.2	131.3	129.767	1.72372	138.6	137.9	147.4	141.3	3.74688	116.733	22.6007
100913206	DHX9	1660	NP_001348.2	ATP-dependent RNA helicase A	0.865102	108.2	106.3	109.6	108.033	1.53314	79.3	75.4	71.2	75.3	5.37972	96.7	87.7	90.8	91.7333	4.98403	96.7	95	96.4	96.0333	0.944856	92.775	14.5931	90.1	90.8	89.9	90.2667	0.523539	74	74.5	74.1	74.2	0.35657	115	120.2	120.4	118.533	2.58289	140.1	150.2	147.6	145.967	3.59285	107.242	29.5219
20070125	P4HB	5034	NP_000909.2	protein disulfide-isomerase precursor	0.935489	118.3	119.6	122.7	120.2	1.88064	112.1	114.8	117.4	114.767	2.30917	79.9	79.6	75.4	78.3	3.21322	74.1	74.1	72.1	73.4333	1.57245	96.675	25.0439	82.7	83.3	81.3	82.4333	1.24503	111.1	113.4	112.2	112.233	1.02497	107.3	104.6	108.1	106.667	1.71932	114.6	110.7	110.8	112.033	1.98455	103.342	13.717
4502107	ANXA5	308	NP_001145.1	annexin A5	1.25628	97.9	97.9	101.8	99.2	2.26982	65.9	65.4	62	64.4333	3.29349	155.1	149.1	168.8	157.667	6.40445	122.2	120.7	129.5	124.133	3.79253	111.358	35.3827	115.7	120.3	117.2	117.733	1.99257	135.5	132.3	119.1	128.967	6.74073	70.4	73.6	66.5	70.1667	5.06757	37.4	40.6	35.1	37.7	7.32691	88.6417	47.9019
226529917	TPI1	7167	NP_001152759.1	triosephosphate isomerase isoform 2	0.968425	109.1	108.9	108.8	108.933	0.140226	59.4	60.6	61.1	60.3667	1.4473	100	104	96.9	100.3	3.54885	123.7	127.1	121.2	124	2.38824	98.4	27.6232	103.4	102.3	103	102.9	0.541085	102.8	99.2	104.6	102.2	2.69036	90.6	90.1	93.1	91.2667	1.76108	111	107.9	111.3	110.067	1.71021	101.608	7.63419
55743096	COL14A1	7373	NP_066933.1	collagen alpha-1(XIV) chain precursor	1.23244	45.6	54.7	49	49.7667	9.23949	58.1	76.7	68.9	67.9	13.7559	65.7	65.8	68.7	66.7333	2.55332	263.2	246.7	261.9	257.267	3.56597	110.417	88.9812	70.1	67.4	67.5	68.3333	2.24019	177.2	172.7	168	172.633	2.66482	94.7	90.5	90.8	92	2.54682	25.4	25.5	25.3	25.4	0.393701	89.5917	69.0292
41393561	LAP3	51056	NP_056991.2	cytosol aminopeptidase	1.39268	92	91.6	92.1	91.9	0.287895	81.1	83.2	82.2	82.1667	1.27837	207.9	200.2	216.7	208.267	3.9642	81.1	84.7	84.2	83.3333	2.34026	116.417	52.7303	66.6	70.2	66.6	67.8	3.06558	128.1	126.3	122	125.467	2.49805	94.8	96	89.6	93.4667	3.63976	48.5	47.8	46.6	47.6333	2.01729	83.5917	40.2341
4557759	MPO	4353	NP_000241.1	myeloperoxidase precursor	4.66974	166.5	167.9	166.2	166.867	0.543774	395.5	380.7	380.8	385.667	2.20814	66.4	76.1	66.7	69.7333	7.90975	35.1	40	34.8	36.6333	7.96945	164.725	95.5059	31.1	28.1	31.1	30.1	5.75432	60.8	62.3	65.9	63	4.16043	23.9	23.3	28.1	25.1	10.4197	20.7	21.6	26.4	22.9	13.3813	35.275	53.0892
4826657	CALD1	800	NP_004333.1	caldesmon isoform 2	0.912655	94	100.7	94.2	96.3	3.95828	50.6	48.6	47.3	48.8333	3.40408	136.6	149.7	138	141.433	5.08599	93.7	101.1	90.7	95.1667	5.62474	95.4333	39.6174	210	206.3	218.8	211.7	3.03309	111.1	100.1	108.9	106.7	5.45516	63.6	57.6	63.7	61.6333	5.66792	40.4	35.9	38.4	38.2333	5.89701	104.567	73.5098
19920317	CKAP4	10970	NP_006816.2	cytoskeleton-associated protein 4	0.666412	87.2	87.9	85.4	86.8333	1.48526	57.6	55.9	52.9	55.4667	4.29046	106	112.8	111.8	110.2	3.33168	64.1	65.6	72.5	67.4	6.64682	79.975	29.9344	110.8	113.2	108.5	110.833	2.12046	152.7	148.7	154.5	151.967	1.95354	126.9	126	127.1	126.667	0.462589	94.6	89.8	87.3	90.5667	4.09632	120.008	21.6045
24430192	KRT16	3868	NP_005548.2	keratin, type I cytoskeletal 16	0.248634	31.1	33.9	35.6	33.5333	6.77623	38.3	37.5	44	39.9333	8.87599	34.4	31.7	45.3	37.1333	19.3902	44.4	43.3	58.4	48.7	17.2863	39.825	16.2477	158.4	151.9	149.4	153.233	3.03184	133.2	127.2	138.1	132.833	4.10984	189.8	198.9	179.6	189.433	5.0969	170.4	175.6	149.6	165.2	8.32803	160.175	14.7611
41872631	FASN	2194	NP_004095.4	fatty acid synthase	0.758113	126.2	135.3	139.5	133.667	5.08636	58.1	60.1	54.3	57.5	5.1238	78.4	60.8	67	68.7333	12.988	88.5	82.2	84.5	85.0667	3.74765	86.2417	38.9387	61.4	56.1	55.5	57.6667	5.63072	71.1	66.5	62.7	66.7667	6.30007	87.4	84.5	84.3	85.4	2.03154	229	254.4	252.2	245.2	5.73926	113.758	77.6952
281485550	FBN1	2200	NP_000129.3	fibrillin-1 precursor	1.45952	65.8	69.9	70.5	68.7333	3.72162	118.1	117.9	122.8	119.6	2.31863	202.7	171.8	190.6	188.367	8.26611	95.1	98.6	100.4	98.0333	2.74912	118.683	42.9027	95.6	100.9	98.6	98.3667	2.70182	148	163.4	144.9	152.1	6.51419	45.4	44.3	43.9	44.5333	1.74419	29.3	33.2	28.3	30.2667	8.55423	81.3167	68.3231
342187211	ALDOA	226	NP_001230106.1	fructose-bisphosphate aldolase A isoform 2	1.14227	105.2	107.7	106.2	106.367	1.18299	81.2	91.9	78.2	83.7667	8.59724	101.8	104.4	98.1	101.433	3.12123	134.5	137.4	133.2	135.033	1.59234	106.65	19.9387	80.8	77.8	82.2	80.2667	2.80062	82.8	78.3	82.9	81.3333	3.23043	110.7	106.9	115	110.867	3.65536	103	95.7	104.3	101	4.58983	93.3667	16.1361
4757810	ATP5A1	498	NP_004037.1	ATP synthase subunit alpha, mitochondrial isoform a precursor	0.770695	101.2	103.3	98.9	101.133	2.1761	66.8	69.5	65.1	67.1333	3.30515	77.7	74.5	75.9	76.0333	2.10981	104.6	103.9	103.2	103.9	0.673725	87.05	20.9767	88.2	88	86.6	87.6	0.995182	123.7	123.2	129.5	125.467	2.7911	128.5	126.9	129.5	128.3	1.0222	109.3	110.8	111.2	110.433	0.907032	112.95	16.4941
9257257	WDR1	9948	NP_059830.1	WD repeat-containing protein 1 isoform 1	1.51125	130.5	135.5	138.2	134.733	2.89968	161.4	168.1	159.2	162.9	2.84575	107.5	109.1	120.3	112.3	6.21036	71.3	70.8	72.4	71.5	1.1448	120.358	32.066	92.9	91.1	90.1	91.3667	1.553	101.8	98.4	96.4	98.8667	2.76137	71.2	69.7	66.7	69.2	3.31111	63.4	57.3	56.7	59.1333	6.26922	79.6417	23.3413
24234688	HSPA9	3313	NP_004125.3	stress-70 protein, mitochondrial precursor	0.796945	88.6	87.5	89.4	88.5	1.0779	58.6	56	57.2	57.2667	2.27232	82.6	78.9	82.2	81.2333	2.49971	129.3	127.3	126.8	127.8	1.03511	88.7	33.0146	83.9	85	82	83.6333	1.81468	116	117.3	114.9	116.067	1.03508	121.4	126	123.5	123.633	1.86268	119.6	121.9	124.1	121.867	1.84643	111.3	16.8243
148536853	COPA	1314	NP_004362.2	coatomer subunit alpha isoform 2	1.00392	108.6	103.9	105.2	105.9	2.29172	88.5	80.9	84.7	84.7	4.48642	108.9	114.4	106.2	109.833	3.80478	97.7	104	99.3	100.333	3.26377	100.192	11.0176	91.6	87.4	92.3	90.4333	2.93051	123.5	130	128.5	127.333	2.67285	105.7	107.1	110.2	107.667	2.13891	75.5	72.3	73.5	73.7667	2.19148	99.8	23.0347
4504351	HBD	3045	NP_000510.1	hemoglobin subunit delta	0.586423	50.2	52.1	47.2	49.8333	4.95751	79.7	89.1	81.3	83.3667	6.03268	68.6	76.8	72.1	72.5	5.67532	85.2	96.5	88.4	90.0333	6.46913	73.9333	23.828	109.7	102.8	109.1	107.2	3.56558	99.6	90.4	98.1	96.0333	5.1398	70	67.3	70.4	69.2333	2.43556	237	225.1	233.4	231.833	2.63238	126.075	57.3335
4505881	PLG	5340	NP_000292.1	plasminogen isoform 1 precursor	3.88638	119.8	126	121.9	122.567	2.57273	370.7	368.9	340.5	360.033	4.7052	114.9	106.3	111.3	110.833	3.8968	38.4	41.5	48.4	42.7667	11.9694	159.05	87.0986	62.3	65.3	67.2	64.9333	3.80466	36	36.6	42.5	38.3667	9.36261	27.1	23.6	31.1	27.2667	13.7632	30.7	31.6	37.1	33.1333	10.4565	40.925	40.6484
5031977	NAMPT	10135	NP_005737.1	nicotinamide phosphoribosyltransferase precursor	0.72221	90.6	81	86.8	86.1333	5.61292	129.9	112.2	128.1	123.4	7.89396	81.1	93.8	88.6	87.8333	7.26901	33.7	44.6	36	38.1	15.0799	83.8667	41.7519	46.9	50.2	46.7	47.9333	4.10056	65.3	73	68	68.7667	5.68129	330.5	318.9	318.5	322.633	2.11251	22	26.3	27.2	25.1667	11.0427	116.125	119.543
5453832	HYOU1	10525	NP_006380.1	hypoxia up-regulated protein 1 precursor	0.88895	86.9	83.8	90	86.9	3.56732	62.4	56	68	62.1333	9.6638	103.1	105.1	106.5	104.9	1.62898	121.9	123	122.8	122.567	0.478064	94.125	27.4363	74.5	74.2	73.6	74.1	0.618431	166.5	171.5	159.4	165.8	3.66725	109.1	114.2	105	109.433	4.21174	75.7	72.2	74.7	74.2	2.42962	105.883	40.8648
4505029	LTA4H	4048	NP_000886.1	leukotriene A-4 hydrolase isoform 1	1.74192	147.8	146.3	152.2	148.767	2.06127	147.4	143.6	145.4	145.467	1.30674	84.2	81.9	80.9	82.3333	2.05523	133.9	133	128.1	131.667	2.37071	127.058	24.1801	51	57.8	50.1	52.9667	7.94822	125.7	128.2	130.6	128.167	1.91171	57.9	59.2	58.9	58.6667	1.16026	52.1	50	53.8	51.9667	3.66294	72.9417	50.636
6598323	GDI2	2665	NP_001485.2	rab GDP dissociation inhibitor beta isoform 1	1.02515	76.1	77.8	79.5	77.8	2.18509	58.4	58.8	60.9	59.3667	2.26201	156.6	140.1	151.5	149.4	5.65467	120.5	114.2	120.5	118.4	3.07205	101.242	39.9867	86.2	89.6	84.9	86.9	2.79279	115.4	121.2	114.2	116.933	3.20134	103.7	107.7	103.3	104.9	2.31945	83	90.6	85.3	86.3	4.51615	98.7583	15.063
39777597	TGM2	7052	NP_004604.2	protein-glutamine gamma-glutamyltransferase 2 isoform a	1.15468	101.9	98.4	103.7	101.333	2.6596	87	86.4	92.6	88.6667	3.85664	95.2	100.3	87.9	94.4667	6.5975	147	143.8	142	144.267	1.7554	107.183	23.5657	55.8	57.1	55.4	56.1	1.58435	160.5	153.5	163.2	159.067	3.14732	108.6	118.5	110.8	112.633	4.61533	44	42	44.5	43.5	3.04109	92.825	57.5522
7305053	MYOF	26509	NP_038479.1	myoferlin isoform a	1.12184	98.3	99.5	101.2	99.6667	1.46204	81.3	81.8	78.5	80.5333	2.2085	117.8	119.5	125.4	120.9	3.2992	120.5	117.9	127.1	121.833	3.89279	105.733	18.6063	125.9	127.5	120.8	124.733	2.80522	84	81.5	83.5	83	1.59383	83	82.6	80.1	81.9	1.91895	89.1	89.7	83.3	87.3667	4.0457	94.25	21.707
55956788	NCL	4691	NP_005372.2	nucleolin	0.592912	67.4	65	67.2	66.5333	2.0015	42.5	40.7	41.5	41.5667	2.16965	86.1	87.7	77.5	83.7667	6.54883	109.2	102.6	106	105.933	3.11564	74.45	36.5549	96	96	96.8	96.2667	0.479792	82.8	85.4	83.8	84	1.56129	114.1	113.2	122.8	116.7	4.54318	202	209.5	204.4	205.3	1.86563	125.567	43.6741
4502101	ANXA1	301	NP_000691.1	annexin A1	0.62829	68.9	68.2	67.8	68.3	0.815192	73.5	70.9	70.1	71.5	2.48621	106.1	91.2	90.9	96.0667	9.04623	76.6	71.5	70.4	72.8333	4.54197	77.175	16.5044	79.1	83	83	81.7	2.75602	117.2	118.5	119	118.233	0.785867	97.8	102	102.1	100.633	2.4388	180.8	194.8	196.7	190.767	4.5519	122.833	38.8189
308818200	DPYSL3	1809	NP_001184223.1	dihydropyrimidinase-related protein 3 isoform 1	1.12454	89	90.5	86.9	88.8	2.03639	60.4	62.5	62.5	61.8	1.96187	163.3	147.8	161.2	157.433	5.34101	114.9	113.2	118.3	115.467	2.24895	105.875	38.4994	161.4	165.3	156.2	160.967	2.83627	89.1	100.3	96.9	95.4333	6.01702	75.5	78	73.1	75.5333	3.24383	46.5	42.5	45	44.6667	4.52401	94.15	52.2548
735367803	ITGB2	3689	NP_001120963.2	integrin beta-2 isoform 1 precursor	2.90705	170.3	167.8	175.8	171.3	2.38919	275.9	296.8	267.2	279.967	5.43395	90.1	91.3	94.8	92.0667	2.65242	53.7	49.5	52.6	51.9333	4.19368	148.817	67.5461	43.1	42.3	43.4	42.9333	1.32443	95	85.8	95.9	92.2333	6.06025	35.2	33.8	35.4	34.8	2.50511	36.8	32.7	34.9	34.8	5.89606	51.1917	53.9706
4757900	CALR	811	NP_004334.1	calreticulin precursor	0.772919	78.1	81.6	73.8	77.8333	5.01948	70.4	71.5	69.8	70.5667	1.22178	104.5	121.8	96.6	107.633	11.9748	90.8	99.2	88.2	92.7333	6.19972	87.1917	18.875	85.6	88.9	82.8	85.7667	3.56014	176.5	154	190.2	173.567	10.5305	99.7	95.9	103.8	99.8	3.95887	94.5	87.1	94.7	92.1	4.7028	112.808	36.265
4501867	ACO2	50	NP_001089.1	aconitate hydratase, mitochondrial precursor	0.739238	78.6	76.7	77	77.4333	1.31912	64.9	55	60.3	60.0667	8.24771	91.2	103.5	87.8	94.1667	8.77141	104.6	114.6	105.8	108.333	5.04015	85	24.5598	75.8	74	74.6	74.8	1.22529	152.6	152.1	156.2	153.633	1.45594	137.5	134.1	136.9	136.167	1.33274	94.7	90.1	101.2	95.3333	5.85004	114.983	31.5311
110349772	COL1A1	1277	NP_000079.2	collagen alpha-1(I) chain preproprotein	1.48854	84.8	82.8	85.7	84.4333	1.75803	91	88	95.1	91.3667	3.90096	116	131.5	130.3	125.933	6.84761	176.2	185.9	168.4	176.833	4.95787	119.642	35.2953	162.1	153.9	150.8	155.6	3.75235	106.8	99.7	102.1	102.867	3.51091	40.7	40	42.8	41.1667	3.53967	22.6	18.2	24.8	21.8667	15.3684	80.375	75.7656
10716563	CANX	821	NP_001737.1	calnexin precursor	0.950187	108.2	97.8	102.8	102.933	5.05306	78	66.7	72.6	72.4333	7.80282	91.2	93.4	86.9	90.5	3.6531	124.1	125.8	121.8	123.9	1.62025	97.4417	22.1998	91.1	94	93	92.7	1.5891	141.2	148.6	152.1	147.3	3.77805	99.9	104.5	102.1	102.167	2.25193	66.3	69.2	68.6	68.0333	2.25007	102.55	32.2981
40068518	PGD	5226	NP_002622.2	6-phosphogluconate dehydrogenase, decarboxylating isoform 1	1.4904	143.7	144	144.7	144.133	0.356032	214.5	218.8	204.4	212.567	3.47755	63.9	63.5	64.9	64.1	1.12498	57.8	57	59.1	57.9667	1.82842	119.692	61.25	74.9	74.9	77.7	75.8333	2.13175	54.9	53.4	55.1	54.4667	1.70592	109	105.6	111.5	108.7	2.7244	81.2	82.8	82.7	82.2333	1.08993	80.3083	27.8213
20127408	HADHA	3030	NP_000173.2	trifunctional enzyme subunit alpha, mitochondrial precursor	0.914334	98	98.9	98	98.3	0.528601	84	82.8	81.7	82.8333	1.38877	81.5	88.6	76.2	82.1	7.57824	113.1	126	117.5	118.867	5.51685	95.525	18.0698	81.2	75.6	78.5	78.4333	3.57067	112.8	110.1	112.6	111.833	1.34525	120.9	118.3	126.7	121.967	3.52587	108.5	99.7	108.8	105.667	4.89223	104.475	17.8188
208973244	YWHAZ	7534	NP_001129174.1	14-3-3 protein zeta/delta	0.830169	95.7	96.7	97.2	96.5333	0.791191	78	80.8	84	80.9333	3.7095	88.4	85.1	81	84.8333	4.36998	103.7	102.2	95.8	100.567	4.17199	90.7167	10.2855	96.2	94.5	94.7	95.1333	0.97669	97.6	99.6	102.1	99.7667	2.2599	134	132.5	130.4	132.3	1.36683	106.2	108.7	114.8	109.9	4.0253	109.275	15.1382
109148542	AARS	16	NP_001596.2	alanine--tRNA ligase, cytoplasmic	0.772583	78.2	79.1	75.1	77.4667	2.70879	64.2	71.6	69.5	68.4333	5.57268	93.1	97.9	90.9	93.9667	3.80941	107.7	108.8	109.9	108.8	1.01103	87.1667	20.5144	77.8	77.6	75.8	77.0667	1.4293	113.7	107.2	111	110.633	2.95162	111.7	110.8	113	111.833	0.989011	153.6	146.9	154.8	151.767	2.80506	112.825	27.0821
21735621	MDH2	4191	NP_005909.2	malate dehydrogenase, mitochondrial isoform 1 precursor	1.02276	45.1	47	46.9	46.3333	2.30777	45.8	46.2	45.9	45.9667	0.452864	84.7	89.5	84.1	86.1	3.43755	228.4	230	219.9	226.1	2.40099	101.125	84.4684	78	78.5	81.4	79.3	2.31495	76.5	72.6	76.7	75.2667	3.07117	118.5	117.6	121	119.033	1.47995	123	118.6	124.1	121.9	2.38747	98.875	25.2982
15991831	HK1	3098	NP_277033.1	hexokinase-1 isoform HKI-ta/tb	0.989225	79.6	76.1	78.1	77.9333	2.25313	70.5	64.6	66.8	67.3	4.43033	120.8	133.7	128.7	127.733	5.09194	123.2	130	121.4	124.867	3.6325	99.4583	31.4891	87.3	84.3	87.4	86.3333	2.0405	82.6	78.6	80.9	80.7	2.48759	157.8	156.1	158.9	157.6	0.895097	78.3	76.5	77.8	77.5333	1.1984	100.542	38.0067
5031877	LMNB1	4001	NP_005564.1	lamin-B1 isoform 1	0.888347	90.2	85.5	89.8	88.5	2.94436	77	71.2	77.9	75.3667	4.82493	101.8	95.5	94.3	97.2	4.1447	117.1	115.2	113.5	115.267	1.5624	94.0833	17.7848	91.1	94.8	90.9	92.2667	2.38028	126.6	135.5	135	132.367	3.77764	95.3	98.1	97.5	96.9667	1.52034	100.8	104.2	101.1	102.033	1.84486	105.908	17.0753
38327039	HSPA4	3308	NP_002145.3	heat shock 70 kDa protein 4	0.966489	116.3	113.9	121.6	117.267	3.35983	82.9	78.6	82.2	81.2333	2.84026	90.6	91.5	94.2	92.1	2.0342	105.9	97.1	104.8	102.6	4.67328	98.3	15.6273	80.7	82.8	77.1	80.2	3.5944	88.8	95.5	91.6	91.9667	3.65895	117	119.8	116.9	117.9	1.39627	117.7	121	111.6	116.767	4.08421	101.708	18.3628
4506675	RPN1	6184	NP_002941.1	dolichyl-diphosphooligosaccharide--protein glycosyltransferase subunit 1 precursor	0.795944	98	101	97.8	98.9333	1.8119	62.7	60.6	61.3	61.5333	1.7377	108.3	99.8	104.8	104.3	4.09588	92.4	87.9	89.1	89.8	2.59492	88.6417	21.4772	92.3	92.7	92.7	92.5667	0.249485	162.1	166.1	162	163.4	1.43134	94	102.2	100.7	98.9667	4.41175	90.1	89.7	91.8	90.5333	1.23164	111.367	31.315
5803225	YWHAE	7531	NP_006752.1	14-3-3 protein epsilon	0.727312	102.9	101.5	99.1	101.167	1.89964	54.7	57.9	54	55.5333	3.74417	95.6	93.3	88.5	92.4667	3.91775	88.1	89.3	85.7	87.7	2.09011	84.2167	23.6514	88.3	92.1	88.2	89.5333	2.48328	92.7	89.7	97.6	93.3333	4.27275	159.7	156.1	164.2	160	2.53645	118	120.3	122.6	120.3	1.91189	115.792	28.0669
4507879	VDAC1	7416	NP_003365.1	voltage-dependent anion-selective channel protein 1	1.04804	113.7	116.1	113.9	114.567	1.16235	67.8	69.1	68.9	68.6	1.02041	85.3	84.6	84.9	84.9333	0.413487	144.3	140.9	138.7	141.3	1.99671	102.35	31.4517	98	96.4	98.8	97.7333	1.25036	102.4	105.4	106.7	104.833	2.10362	107.4	107.1	110.3	108.267	1.63235	81.2	80.4	77.8	79.8	2.22762	97.6583	12.9921
115527062	COL6A2	1292	NP_001840.3	collagen alpha-2(VI) chain isoform 2C2 precursor	1.10747	85.9	87.4	88.1	87.1333	1.28996	116.6	113	115.8	115.133	1.64186	72.3	67.1	78.6	72.6667	7.9249	140.5	143.2	152.8	145.5	4.44297	105.108	30.6204	167.4	176.8	164.5	169.567	3.79195	95	97.7	88	93.5667	5.35055	81.4	81.1	77.3	79.9333	2.85921	40.9	33.7	35.1	36.5667	10.4398	94.9083	58.36
953514538	C5	727	NP_001304092.1	complement C5 isoform 2	2.58706	167.8	161.6	166.6	165.333	1.98893	333.8	319.2	327.3	326.767	2.23848	51.9	57.8	52.9	54.2	5.8257	27.6	33.3	31.2	30.7	9.38993	144.25	93.6598	109.2	106.2	108.1	107.833	1.40743	38.5	41.8	38.7	39.6667	4.66443	29.1	32.2	30.4	30.5667	5.09282	42.2	47.8	44.9	44.9667	6.22816	55.7583	63.1695
41281905	FERMT3	83706	NP_848537.1	fermitin family homolog 3 long form	2.44559	162.8	160.4	158.1	160.433	1.46489	214.9	231.3	224.2	223.467	3.68044	133.8	119.8	128.1	127.233	5.53324	58.1	52.4	59.7	56.7333	6.7634	141.967	48.9117	54.1	54	54.1	54.0667	0.106785	104.9	106.8	97.7	103.133	4.65451	37.1	37.5	40.8	38.4667	5.27885	34.3	37.9	37.4	36.5333	5.33818	58.05	53.5119
4503143	CTSD	1509	NP_001900.1	cathepsin D preproprotein	1.5941	105.6	102.6	105.5	104.567	1.6295	171.1	169.8	166.3	169.067	1.46842	129.2	115.3	119.1	121.2	5.9274	97.1	95.9	97.2	96.7333	0.747847	122.892	26.3889	67.3	68.5	69.2	68.3333	1.4062	147.3	152.2	155.2	151.567	2.63112	58.4	66.7	62.8	62.6333	6.62987	23.9	28.9	24.7	25.8333	10.3965	77.0917	68.8826
21614499	EZR	7430	NP_003370.2	ezrin	1.24173	113.4	112.3	118	114.567	2.63933	68.8	67.5	68.9	68.4	1.14185	87.5	80.5	87.2	85.0667	4.65246	171.6	178.7	175	175.1	2.02802	110.783	42.3663	71	69.4	70.8	70.4	1.23832	89.9	89.7	89.2	89.6	0.402405	107.1	111.2	103.7	107.333	3.49886	90.7	90.7	87.2	89.5333	2.25695	89.2167	16.9065
24430190	KRT15	3866	NP_002266.2	keratin, type I cytoskeletal 15	0.147543	22.1	27	20.1	23.0667	15.3907	20.9	19.5	15.7	18.7	14.3889	24.3	27.6	24.5	25.4667	7.26528	34.6	38.7	33.6	35.6333	7.5841	25.7167	27.9198	48.1	57.7	45.5	50.4333	12.7416	138.9	148.9	152	146.6	4.66996	257	253.1	250	253.367	1.3844	254.1	227.6	258.7	246.8	6.80146	174.3	55.0476
4557321	APOA1	335	NP_000030.1	apolipoprotein A-I isoform 1 preproprotein	1.83263	194.9	202	199.8	198.9	1.82733	197.7	206.4	203.2	202.433	2.17374	58.1	56.9	56.9	57.3	1.20911	58.8	57.5	60.4	58.9	2.46619	129.383	63.6296	74.5	70.2	73	72.5667	3.00759	53.2	49.9	50.4	51.1667	3.47604	61.3	59	57	59.1	3.64085	101.3	98	99.4	99.5667	1.66351	70.6	30.0786
4505227	MNDA	4332	NP_002423.1	myeloid cell nuclear differentiation antigen	5.30365	220.5	219.8	213.4	217.9	1.79569	365.3	354.4	367	362.233	1.88743	52.7	54.8	62.1	56.5333	8.72741	35.5	36.2	37.4	36.3667	2.64226	168.258	90.7641	29.8	34	29	30.9333	8.68243	42.5	42.1	41.6	42.0667	1.07193	24.8	26.4	24.4	25.2	4.19961	28.8	32.2	25.1	28.7	12.373	31.725	22.9694
5803227	YWHAQ	10971	NP_006817.1	14-3-3 protein theta	0.535346	75	79.1	75	76.3667	3.0997	75.1	71.1	70	72.0667	3.72419	60.3	59.1	59.2	59.5333	1.11842	71	72.4	69.5	70.9667	2.04362	69.7333	10.308	109.2	111.9	111	110.7	1.24189	79.2	82	80.3	80.5	1.75239	199.1	198.3	206.3	201.233	2.18953	131.1	126	128.7	128.6	1.98404	130.258	39.3921
4507467	TGFBI	7045	NP_000349.1	transforming growth factor-beta-induced protein ig-h3 precursor	1.15663	141.6	143.4	143.4	142.8	0.727752	125.4	137.9	132.8	132.033	4.76029	82.9	88.6	77.3	82.9333	6.81279	73.4	70.2	70.2	71.2667	2.59241	107.258	33.0248	186.7	185.3	196	189.333	3.07172	101.6	100	106.5	102.7	3.2977	61	53.6	54.3	56.3	7.25638	27.3	21	19.5	22.6	18.3135	92.7333	77.9533
746815975	TUBB6	84617	NP_001290453.1	tubulin beta-6 chain isoform 1	0.661383	79.7	78.8	80.8	79.7667	1.25574	75.5	72.6	66.3	71.4667	6.58145	103.9	80.8	97.3	94	12.6578	77.5	72.6	69.7	73.2667	5.38103	79.625	12.8414	118	127.3	122.8	122.7	3.79039	76.9	74.3	81.9	77.7	4.97122	129.5	132.2	140.2	133.967	4.15362	139.1	161.5	141	147.2	8.43787	120.392	25.0607
14043072	HNRNPA2B1	3181	NP_112533.1	heterogeneous nuclear ribonucleoproteins A2/B1 isoform B1	1.05129	97.5	91.4	98.3	95.7333	3.94224	56.9	57.1	55.6	56.5333	1.44066	104.4	107.4	108.5	106.767	1.98761	147.9	152.4	152.5	150.933	1.74078	102.492	37.8835	92.9	95.5	91.7	93.3667	2.08051	73.8	71.2	71.6	72.2	1.93906	96.6	96.3	95.9	96.2667	0.364808	129.9	128.7	125.8	128.133	1.6451	97.4917	23.6667
5453603	CCT2	10576	NP_006422.1	T-complex protein 1 subunit beta isoform 1	1.08252	101.3	96.7	98.6	98.8667	2.33806	64.7	68.1	69.5	67.4333	3.6606	123.4	99.1	116.8	113.1	11.11	139.2	130.7	139.4	136.433	3.64003	103.958	27.7583	78.5	83.2	82	81.2333	3.00615	76.4	79	80.8	78.7333	2.8096	97.5	110.6	101.6	103.233	6.49112	119	132.6	111.2	120.933	8.95552	96.0333	20.7407
50592996	TUBB3	10381	NP_006077.2	tubulin beta-3 chain isoform 1	1.52722	154.4	152.6	164.9	157.3	4.22317	67.8	76.6	73.4	72.6	6.13528	179	167.9	187.7	178.2	5.56914	75.7	78.2	72.2	75.3667	3.99893	120.867	45.3526	104.4	104.9	107.7	105.667	1.6832	73.5	71.7	64.8	70	6.56055	78.6	81.8	75.6	78.6667	3.94136	66.6	66.3	53.8	62.2333	11.7381	79.1417	23.8994
31621305	LRPPRC	10128	NP_573566.2	leucine-rich PPR motif-containing protein, mitochondrial precursor	0.800375	111.9	108.5	105.3	108.567	3.04007	51	53.2	42.9	49.0333	11.0625	109.2	100.2	116.7	108.7	7.60014	91.3	86.3	90.4	89.3333	2.98344	88.9083	31.6024	60.3	55.8	56.8	57.6333	4.0999	80.7	81.1	74.3	78.7	4.84848	110.9	114.9	113.1	112.967	1.77338	184.7	199.9	200.5	195.033	4.59099	111.083	54.404
40317628	THBS2	7058	NP_003238.2	thrombospondin-2 precursor	1.27618	141.5	136.2	133.9	137.2	2.8407	108.9	100.2	100	103.033	4.93206	165.9	148.4	158.8	157.7	5.5813	44.5	42.7	64.6	50.6	24.0271	112.133	41.7459	177.1	164.7	169.3	170.367	3.67938	81.6	85.7	87.3	84.8667	3.4642	38.1	64.8	42.1	48.3333	29.7933	42.4	57.3	44	47.9	17.0769	87.8667	65.6269
4504183	GSTP1	2950	NP_000843.1	glutathione S-transferase P	0.770491	91.3	97	91.8	93.3667	3.38073	108.7	121.4	109.2	113.1	6.35929	45.1	47.6	44.6	45.7667	3.51189	94.2	100.4	93.1	95.9	4.104	87.0333	33.1759	85.1	79.4	84.1	82.8667	3.67285	92.5	88.3	95.7	92.1667	4.02667	172	165.9	169.3	169.067	1.80798	111.1	99.9	112.2	107.733	6.31757	112.958	34.3373
4502511	C9	735	NP_001728.1	complement component C9 precursor	2.80168	162.6	171.4	168.4	167.467	2.67135	320.3	336.7	330.6	329.2	2.51797	71	65.2	66.4	67.5333	4.53345	27.1	23.8	25.2	25.3667	6.52944	147.392	91.6343	106.3	103.9	104.7	104.967	1.1642	47.8	45.3	45.8	46.3	2.85718	26.4	21.4	22.7	23.5	11.0393	38.6	32.3	36.1	35.6667	8.89423	52.6083	68.6718
271398239	CNDP2	55748	NP_060705.2	cytosolic non-specific dipeptidase isoform 1	1.19307	118	111.4	118.6	116	3.44396	89.7	84.3	93.4	89.1333	5.13432	129.4	147.1	136.4	137.633	6.47679	91.4	94.4	91.6	92.4667	1.81395	108.808	20.8008	77.1	74.8	75	75.6333	1.68458	140.5	137.5	134.6	137.533	2.14504	99.2	98.4	99	98.8667	0.421106	54.7	52.3	51.3	52.7667	3.31152	91.2	39.6611
31542984	ITIH4	3700	NP_002209.2	inter-alpha-trypsin inhibitor heavy chain H4 isoform 1 precursor	1.49454	130.9	123	130.7	128.2	3.51361	222.5	206.8	221.6	216.967	4.06334	76.7	81.2	82	79.9667	3.57293	54.7	54.6	53.2	54.1667	1.54828	119.825	59.8056	98.8	103.6	101.5	101.3	2.37536	78.6	83.4	77.1	79.7	4.1291	49.5	50.7	45.8	48.6667	5.24811	88.2	96.8	88.1	91.0333	5.48627	80.175	28.4164
119395709	F13A1	2162	NP_000120.2	coagulation factor XIII A chain precursor	1.17255	71.9	65	67.9	68.2667	5.07507	64.7	55.1	58.5	59.4333	8.18998	249.6	262	242.6	251.4	3.9079	56.5	50.4	51	52.6333	6.38767	107.933	88.8126	165.2	186.5	191.5	181.067	7.71346	85.3	83.9	84.3	84.5	0.853385	55.1	54.2	57.4	55.5667	2.96986	51.6	42.8	46.8	47.0667	9.36131	92.05	66.7784
67782365	KRT7	3855	NP_005547.3	keratin, type II cytoskeletal 7	3.53896	196.1	200.4	198.9	198.467	1.09968	58.6	56.8	62.2	59.2	4.6445	159.4	151.2	157.2	155.933	2.72181	209.3	211.3	210	210.2	0.482821	155.95	43.9782	45.6	44.7	47.5	45.9333	3.11201	38.5	38.9	38.8	38.7333	0.537435	69	73.1	63.8	68.6333	6.79091	23.6	23.7	21.6	22.9667	5.15801	44.0667	43.0699
109389365	G6PD	2539	NP_000393.4	glucose-6-phosphate 1-dehydrogenase isoform a	1.13807	129.2	120.9	125.9	125.333	3.33424	188.8	175.3	196.5	186.867	5.74282	57	58.1	52.1	55.7333	5.73134	58.9	60.1	54.8	57.9333	4.79705	106.467	58.7807	75.2	75.8	72	74.3333	2.74826	48.8	51.1	51.9	50.6	3.18053	185.5	194.5	188.7	189.567	2.40663	56.6	64.3	58.2	59.7	6.80611	93.55	69.218
12056468	JUP	3728	NP_068831.1	junction plakoglobin	0.21557	38.9	39.5	38.2	38.8667	1.67403	25.7	27.5	26.2	26.4667	3.51067	27.7	28.2	27.6	27.8333	1.15493	47.6	52.2	46.3	48.7	6.3655	35.4667	29.3896	130.2	132.8	132.9	131.967	1.15999	46.6	44	41.6	44.0667	5.67474	165	161.7	158.4	161.7	2.04082	318.2	314	328.9	320.367	2.39808	164.525	70.0652
6274552	STAT1	6772	NP_009330.1	signal transducer and activator of transcription 1-alpha/beta isoform alpha	1.46048	94.9	100.5	98.5	97.9667	2.89674	71.8	76.7	71.5	73.3333	3.9811	230.9	239.7	235.5	235.367	1.87007	70.6	66.3	67.8	68.2333	3.19859	118.725	66.4034	74.3	70.7	71.1	72.0333	2.73922	76.9	73.5	75.2	75.2	2.26064	112	107.6	115	111.533	3.33712	68.7	65.1	65.4	66.4	3.00828	81.2917	25.2018
13489087	SERPINB1	1992	NP_109591.1	leukocyte elastase inhibitor	1.76892	116.2	110.3	117.1	114.533	3.22499	123.7	113.4	118.8	118.633	4.34281	116.2	126.7	126.8	123.233	4.94286	149.4	155.1	159.6	154.7	3.3043	127.775	14.3208	76	75.2	73.9	75.0333	1.41254	103.8	99.1	97.5	100.133	3.27029	63.2	62.6	61.2	62.3333	1.6465	51.5	57.7	45.1	51.4333	12.2494	72.2333	29.0054
4504041	GNAI2	2771	NP_002061.1	guanine nucleotide-binding protein G(i) subunit alpha-2 isoform 1	1.8342	125.2	124	128.5	125.9	1.85086	199.3	198.5	198.7	198.833	0.209388	126.6	115	123.7	121.767	4.9577	72.8	69.2	71.7	71.2333	2.58982	129.433	40.5764	68.2	73.8	68.9	70.3	4.3403	99.5	110	103.4	104.3	5.08873	61.5	63.5	62	62.3333	1.66979	47	45.9	43.1	45.3333	4.4356	70.5667	35.1193
590122057	PFKL	5211	NP_001002021.2	ATP-dependent 6-phosphofructokinase, liver type isoform a	1.22263	132.5	142.6	131.4	135.5	4.55596	105.5	103.7	103.5	104.233	1.05678	122.9	113.6	111.5	116	5.23028	85.4	83.1	84.5	84.3333	1.37434	110.017	19.4827	95.2	97.4	97.9	96.8333	1.48341	81.4	83.3	85.4	83.3667	2.40004	78.5	77.9	84.4	80.2667	4.47523	98.7	98.4	101.3	99.4667	1.60333	89.9833	10.641
62739186	CFH	3075	NP_000177.2	complement factor H isoform a precursor	1.8933	121.8	114.2	124.5	120.167	4.44443	216.8	205.9	216	212.9	2.85362	118.1	125.5	126.5	123.367	3.71931	66.4	69	65.6	67	2.65319	130.858	46.2299	101.9	91.1	97.1	96.7	5.59576	66.9	73.4	67.5	69.2667	5.18593	45.2	50.1	42.1	45.8	8.80701	62.8	70.6	60.7	64.7	8.06232	69.1167	30.3953
48762932	CCT8	10694	NP_006576.2	T-complex protein 1 subunit theta isoform 1	0.933301	116.2	113.9	116.4	115.5	1.20281	71.4	75.9	71.3	72.8667	3.60579	98.1	106	93.7	99.2667	6.27848	98.3	98.7	98.7	98.5667	0.234298	96.55	18.2502	86.2	84.7	86.6	85.8333	1.16699	94.3	91.1	99.6	95	4.51897	111	111.7	114	112.233	1.39843	124.5	118	119.7	120.733	2.79207	103.45	15.3614
308818195	DPYSL2	1808	NP_001184222.1	dihydropyrimidinase-related protein 2 isoform 1	1.6577	85.7	97.4	88.6	90.5667	6.72752	68	72	66.5	68.8333	4.13044	132.6	138.8	145.4	138.933	4.60728	201.6	193.5	206.8	200.633	3.34066	124.742	46.8692	92	89.1	88.2	89.7667	2.21216	106.5	96.4	96.9	99.9333	5.69619	74.8	71.5	69.5	71.9333	3.72072	38.7	41.3	38.1	39.3667	4.32086	75.25	35.315
4503529	EIF4A1	1973	NP_001407.1	eukaryotic initiation factor 4A-I isoform 1	0.99925	108.2	107.7	105.1	107	1.55545	78.4	82.9	83.9	81.7333	3.5845	131.9	120.2	113.7	121.933	7.56395	92.5	87.5	87.5	89.1667	3.23748	99.9583	18.0916	72.4	73.3	77.7	74.4667	3.80852	85.7	88.9	97.6	90.7333	6.78713	103.4	109.4	107.5	106.767	2.87214	127.5	129.9	127.1	128.167	1.18157	100.033	22.9195
68508967	CES1	1066	NP_001020366.1	liver carboxylesterase 1 isoform a precursor	0.32026	42.8	39	39.1	40.3	5.3738	30.9	27	26.6	28.1667	8.43398	47	50.4	43.6	47	7.23404	78.3	81.1	76.4	78.6	3.00804	48.5167	44.3497	148.2	148.9	148.4	148.5	0.242798	50	46.5	47.8	48.1	3.67813	379.1	386.9	392.8	386.267	1.77906	23.7	20.3	25.3	23.1	11.0538	151.492	109.334
469608410	TAGLN2	8407	NP_001264153.1	transgelin-2 isoform a	1.28736	90.7	96.8	92.6	93.3667	3.3432	69.7	70.6	70.7	70.3333	0.783067	120.1	119.4	124.3	121.267	2.1854	162	160.4	173.4	165.267	4.28941	112.558	36.2891	108.5	105.5	102.2	105.4	2.98974	66.5	65.5	63.6	65.2	2.25934	125.1	123	118.3	122.133	2.85087	57.3	58.7	55	57	3.27746	87.4333	35.8494
166158925	TYMP	1890	NP_001107228.1	thymidine phosphorylase isoform 1 precursor	1.71862	115.5	118.7	115	116.4	1.72464	135.1	122.8	123.5	127.133	5.43383	197.8	191.4	196	195.067	1.69199	64.6	70.1	66.7	67.1333	4.13429	126.433	41.6728	66.5	68.1	69.4	68	2.13615	107.9	110.2	113.6	110.567	2.59358	78.4	83.9	80.7	81	3.41018	34.1	34.8	35.2	34.7	1.60454	73.5667	42.7399
194097330	HK3	3101	NP_002106.2	hexokinase-3	5.43259	201.4	195.5	202.9	199.933	1.95663	344.4	323.3	326.8	331.5	3.41115	91.4	89.4	92	90.9333	1.49711	50.5	53.9	55.4	53.2667	4.71335	168.908	73.9862	31.2	39.1	34.1	34.8	11.4835	37.4	47.7	40.5	41.8667	12.6216	20.7	24.7	24.5	23.3	9.67333	22.9	26.4	23.9	24.4	7.38842	31.0917	28.4868
4503971	GDI1	2664	NP_001484.1	rab GDP dissociation inhibitor alpha	1.01081	86.3	79.2	81.9	82.4667	4.34571	68.8	62.5	61	64.1	6.45685	139.6	137.3	134.3	137.067	1.93898	117.7	117.5	120.2	118.467	1.26993	100.525	33.0434	99.3	107.8	101.6	102.9	4.27268	85.9	87.6	89.3	87.6	1.94064	112.4	119.8	121.4	117.867	4.07358	89.9	88.2	90.2	89.4333	1.20601	99.45	14.1232
11559929	COPG1	22820	NP_057212.1	coatomer subunit gamma-1	1.11687	109.3	115.3	110.1	111.567	2.92006	96.3	101.6	104.7	100.867	4.21125	107.7	113	112.2	110.967	2.57479	98.5	102.4	95.1	98.6667	3.70222	105.517	6.35395	81.5	82.1	82.3	81.9667	0.50793	137.3	126	132.2	131.833	4.29248	100.3	95.4	89.7	95.1333	5.57641	69.1	64.2	73.6	68.9667	6.81694	94.475	28.6847
28178825	IDH1	3417	NP_005887.2	isocitrate dehydrogenase [NADP] cytoplasmic	0.968668	68.9	67.9	68.4	68.4	0.730994	54	56.7	58.4	56.3667	3.93647	138.1	143.7	129.1	136.967	5.37772	131.8	133.2	130.8	131.933	0.913751	98.4167	42.6219	88.7	88.5	91.1	89.4333	1.61778	112.5	113.4	115.2	113.7	1.20912	76.3	72.5	78.3	75.7	3.89192	129.7	124.3	128.7	127.567	2.25205	101.6	23.0093
77404397	SND1	27044	NP_055205.2	staphylococcal nuclease domain-containing protein 1	0.927705	94.5	94.5	94.2	94.4	0.18348	71.2	77.5	71	73.2333	5.04742	133.7	128.4	129.2	130.433	2.19051	88.7	85.3	86.7	86.9	1.9664	96.2417	25.3744	81	80.1	86	82.3667	3.85905	154.5	164.1	163.7	160.767	3.37805	99.5	101.9	99.7	100.367	1.3268	76.8	68.2	69.4	71.4667	6.51718	103.742	38.4036
14141152	HNRNPM	4670	NP_005959.2	heterogeneous nuclear ribonucleoprotein M isoform a	1.0077	88.9	94.1	89.8	90.9333	3.05618	76	82.1	84.5	80.8667	5.419	110.2	115.4	110.9	112.167	2.51584	119	120.8	112.8	117.533	3.57075	100.375	17.2862	95.8	98.2	95.1	96.3667	1.68713	80.8	79	81.7	80.5	1.70779	95.4	93.8	89.4	92.8667	3.34564	133.9	116.5	135.7	128.7	8.23914	99.6083	20.6349
63252900	TPM1	7168	NP_001018006.1	tropomyosin alpha-1 chain isoform Tpm1.7cy	1.17795	99.9	102.5	102	101.467	1.35967	46.6	49.6	49.8	48.6667	3.68338	186	164.4	178.5	176.3	6.22052	109.5	102	107.3	106.267	3.62795	108.175	48.4213	167.4	180.1	171.1	172.867	3.77847	93.4	99.9	95	96.1	3.52418	61.7	62.7	60.2	61.5333	2.04492	35.6	38.8	36.1	36.8333	4.67358	91.8333	64.5068
324021745	GC	2638	NP_001191236.1	vitamin D-binding protein isoform 3 precursor	1.98359	141.6	140.3	131.8	137.9	3.85975	232.5	231.1	233.1	232.233	0.441935	90.3	89.8	104.5	94.8667	8.79809	66.2	65.4	69	66.8667	2.82701	132.967	54.4043	79.2	78.3	78.5	78.6667	0.600739	75.7	77.5	72.1	75.1	3.66118	50.4	54.4	51.1	51.9667	4.1107	64.2	63.2	59.8	62.4	3.69633	67.0333	18.2479
14165439	HNRNPK	3190	NP_002131.2	heterogeneous nuclear ribonucleoprotein K isoform a	0.759328	83.1	80.1	82.6	81.9333	1.96169	60	58.2	61.3	59.8333	2.60174	87.8	99.5	89.6	92.3	6.82557	108.8	115.5	109.3	111.2	3.35638	86.3167	24.8076	107.1	104.9	106.3	106.1	1.04953	76.7	75.4	78.9	77	2.29764	119.2	119.3	120.9	119.8	0.796276	157.2	147.1	151.1	151.8	3.35063	113.675	27.3202
4503635	F2	2147	NP_000497.1	prothrombin isoform 1 preproprotein	2.11701	150.4	152.8	168.3	157.167	6.18206	224.1	211.1	201.4	212.2	5.36753	123.3	110.6	121.4	118.433	5.7839	56.8	52.5	57.4	55.5667	4.8099	135.842	48.5199	90.8	104.2	95.9	96.9667	6.97496	58.5	64.8	59	60.7667	5.76287	39.4	42.1	41.8	41.1	3.60064	56.7	62	54.8	57.8333	6.45199	64.1667	36.6547
1002623478	ANXA4	307	NP_001307627.1	annexin A4 isoform a	1.19548	105.8	112	109.4	109.067	2.8546	100.5	105.2	101.4	102.367	2.43699	119.3	126.5	122.5	122.767	2.93842	100.9	103.8	99.6	101.433	2.11981	108.908	9.03933	102.8	107.6	106.7	105.7	2.41388	94.4	90.8	97.3	94.1667	3.45799	100.7	90.5	96.2	95.8	5.33586	75.5	63.7	67	68.7333	8.85737	91.1	17.2972
115527066	COL6A2	1292	NP_478054.2	collagen alpha-2(VI) chain isoform 2C2a precursor	1.01613	116.2			116.2	#DIV/0!	77.1			77.1	#DIV/0!	96.1			96.1	#DIV/0!	113.8			113.8	#DIV/0!	100.8	18.0212	80.4			80.4	#DIV/0!	105.9			105.9	#DIV/0!	112.9			112.9	#DIV/0!	97.6			97.6	#DIV/0!	99.2	14.1199
47419914	WARS	7453	NP_004175.2	tryptophan--tRNA ligase, cytoplasmic isoform a	1.54783	87.9	83.2	83.8	84.9667	3.01059	71.5	72.4	72	71.9667	0.626575	230.5	253.7	245.3	243.167	4.83052	81.5	89	87.1	85.8667	4.54093	121.492	66.9716	63.5	62.9	62.8	63.0667	0.600307	117.6	102.8	111.4	110.6	6.72004	83.6	78.5	77.1	79.7333	4.29057	63.8	57.4	60.5	60.5667	5.28429	78.4917	29.346
189458819	TFRC	7037	NP_001121620.1	transferrin receptor protein 1 isoform 1	0.263305	59.9	62.3	62.4	61.5333	2.3002	38.3	33.3	43.4	38.3333	13.1741	36.2	32.6	35.3	34.7	5.39913	32.1	30.7	33.7	32.1667	4.66667	41.6833	32.3227	45.8	46.1	47.5	46.4667	1.95275	44.3	43.5	48.6	45.4667	6.0327	69.2	69.8	73.8	70.9333	3.52538	474.3	481.6	455.2	470.367	2.89826	158.308	131.624
937827788	LDHB	3945	NP_001302466.1	L-lactate dehydrogenase B chain isoform LDHBx	1.47929	290.4	294.6	299.3	294.767	1.51046	49.8	48.7	50.3	49.6	1.65027	47.9	43.9	47.2	46.3333	4.61049	88.7	85	86	86.5667	2.21099	119.317	99.2159	54.2	54.8	55.1	54.7	0.837765	56	59.2	56	57.0667	3.23748	77.2	76	75.8	76.3333	0.991949	135.8	137.7	130.1	134.533	2.93991	80.6583	46.121
577019448	GPI	2821	NP_001276718.1	glucose-6-phosphate isomerase isoform 3	0.655013	86.3	90.5	88.1	88.3	2.38633	65.3	75.5	62.1	67.6333	10.3471	89	86.7	91.1	88.9333	2.47461	72.3	70.5	72.5	71.7667	1.53485	79.1583	13.9646	101.9	100.4	102.2	101.5	0.950113	77.9	78.2	76.3	77.4667	1.31855	198.4	195.2	202.6	198.733	1.86745	109	103.1	105	105.7	2.84924	120.85	44.1798
70778918	ITIH2	3698	NP_002207.2	inter-alpha-trypsin inhibitor heavy chain H2 precursor	3.04347	207	198.8	196.6	200.8	2.72952	269.4	276.3	266.7	270.8	1.8282	81.9	81.5	81.8	81.7333	0.25469	48.2	47.7	50.4	48.7667	2.94552	150.525	68.6994	62.8	63.8	64.8	63.8	1.5674	43.5	44.3	45.8	44.5333	2.6219	36.5	37	39.8	37.7667	4.70938	50.5	50.7	54	51.7333	3.79936	49.4583	22.5092
705044002	APOE	348	NP_001289617.1	apolipoprotein E isoform a precursor	2.72818	179.9	171.8	184.1	178.6	3.50067	313.4	302.2	302.5	306.033	2.08523	57.8	62	58.6	59.4667	3.75016	39.5	45.4	39.2	41.3667	8.4517	146.367	83.7778	48	49.4	45.8	47.7333	3.80186	89.2	88.4	96.6	91.4	4.94646	36.6	41.6	36	38.0667	8.07695	35.7	39.3	37.2	37.4	4.83506	53.65	47.7275
740086846	ACLY	47	NP_001290203.1	ATP-citrate synthase isoform 3	1.30282	123.9	120	115.3	119.733	3.59649	114.1	121	113.3	116.133	3.64546	114	95	115.3	108.1	10.5121	110.2	105.8	109.9	108.633	2.26295	113.15	5.05493	66	68.7	68.5	67.7333	2.22112	92.4	97.6	94.3	94.7667	2.77653	82.7	91.1	85.4	86.4	4.96338	96.8	100.8	97.9	98.5	2.09787	86.85	15.788
5901944	EMILIN1	11117	NP_008977.1	EMILIN-1 precursor	1.22873	108	111	109.6	109.533	1.37046	90.6	86.8	80.2	85.8667	6.12862	119.1	113.4	104.8	112.433	6.40277	132.9	135.5	131.2	133.2	1.62586	110.258	17.5752	106.7	107.1	114.5	109.433	4.01378	111	117.1	127.1	118.4	6.86516	89.1	92.1	92.8	91.3333	2.15205	42.6	37	39.7	39.7667	7.04257	89.7333	39.185
21361176	ALDH1A1	216	NP_000680.2	retinal dehydrogenase 1	0.578636	43	47.5	50.3	46.9333	7.84697	40.9	46.1	46	44.3333	6.70776	76.9	70.6	80.2	75.9	6.42622	129.8	124.6	123.8	126.067	2.5842	73.3083	51.796	77.4	70.6	92.1	80.0333	13.7308	113	117.6	104.3	111.633	6.05062	124.4	127.5	117.9	123.267	3.97457	194.6	195.5	185.4	191.833	2.91377	126.692	37.1872
21361547	RNH1	6050	NP_002930.2	ribonuclease inhibitor	1.63714	105.6	108.7	111.7	108.667	2.80687	133.5	131.1	123.8	129.467	3.90221	138.7	141	133.6	137.767	2.74904	128	119.2	114.9	120.7	5.53237	124.15	10.0315	80.7	83.2	87.2	83.7	3.91723	87.9	93.8	97	92.9	4.96908	75.6	75.7	78.5	76.6	2.1491	49.9	47.2	53.3	50.1333	6.09711	75.8333	24.2465
71773106	AP2B1	163	NP_001025177.1	AP-2 complex subunit beta isoform a	1.17491	110.8	115.5	102.5	109.6	6.00598	97.6	109.3	93.9	100.267	8.01748	113.5	117.4	107	112.633	4.66459	112	111.7	105.2	109.633	3.50469	108.033	4.97025	101	95.1	97.1	97.7333	3.07015	100.7	97.8	110	102.833	6.19803	93.5	86.1	95.4	91.6667	5.36028	70.9	67	88.8	75.5667	15.3839	91.95	12.874
10863945	XRCC5	7520	NP_066964.1	X-ray repair cross-complementing protein 5	0.803547	101.2	98.7	96.2	98.7	2.53293	84.8	79.3	76.9	80.3333	5.04162	89.1	69.2	80.8	79.7	12.5414	104.5	90.8	97.7	97.6667	7.01371	89.1	11.7847	106.5	110.4	109.2	108.7	1.83763	105.9	115.5	110.5	110.633	4.33991	87.5	96.4	90.7	91.5333	4.92514	120.4	139.6	138	132.667	8.03014	110.883	15.214
260099723	LDHA	3939	NP_001158886.1	L-lactate dehydrogenase A chain isoform 3	0.905518	108.4	102	103.6	104.667	3.18216	66.8	60.5	63.5	63.6	4.9547	94.2	104.3	96.4	98.3	5.40316	111.1	118	111.7	113.6	3.3647	95.0417	23.0218	122.7	119	124.2	121.967	2.1944	90.6	84	90.8	88.4667	4.37401	98.4	100.1	99.9	99.4667	0.934139	107.8	112.1	109.9	109.933	1.95591	104.958	13.6544
19913424	ATP6V1A	523	NP_001681.2	V-type proton ATPase catalytic subunit A	1.17009	123	122	125.9	123.633	1.63845	114.1	110.9	111.5	112.167	1.51648	104.1	121.7	118.3	114.7	8.13945	79.7	78.9	83.9	80.8333	3.3226	107.833	17.3043	88.7	87.5	86.6	87.6	1.2027	142.5	140.5	137.2	140.067	1.91083	81.4	77.5	77	78.6333	3.0636	66.6	60.8	59.6	62.3333	6.00552	92.1583	36.4674
4505753	PGAM1	5223	NP_002620.1	phosphoglycerate mutase 1 isoform 1	0.831705	91	88	90	89.6667	1.70356	62.2	58.3	65.5	62	5.81317	102.5	101.1	103.8	102.467	1.3178	109.2	112.7	105.4	109.1	3.3465	90.8083	22.9389	115.9	118.2	116.1	116.733	1.09146	114.9	116.5	116.4	115.933	0.773107	118.5	121.4	120	119.967	1.20891	85.8	83.8	82.7	84.1	1.86876	109.183	15.3988
5031573	ACTR3	10096	NP_005712.1	actin-related protein 3 isoform 1	1.73672	119.6	120.1	121.3	120.333	0.726058	179.1	169.7	169.9	172.9	3.10601	140.6	136.1	118.3	131.667	8.95634	83.6	86.6	78.2	82.8	5.14101	126.925	29.2207	75.3	76.2	76	75.8333	0.623184	83.9	88.6	101.7	91.4	10.0924	60.9	64	69.7	64.8667	6.88112	57.1	58.6	65	60.2333	6.96563	73.0833	18.9548
21361794	CAND1	55832	NP_060918.2	cullin-associated NEDD8-dissociated protein 1	1.19078	140.5	147.8	142.8	143.7	2.59728	118.2	128.1	116.6	120.967	5.14954	98	96.1	94.4	96.1667	1.87271	75.5	72.7	73.8	74	1.90632	108.708	27.7834	88	86	87	87	1.14943	88.6	81	88.9	86.1667	5.19572	50.8	51.4	51.6	51.2667	0.812093	140.4	136.9	144.9	140.733	2.84965	91.2917	40.4512
385137130	SELENBP1	8991	NP_001245218.1	selenium-binding protein 1 isoform 3	3.06229	49.3	48	51.1	49.4667	3.14698	44.7	45.3	49.7	46.5667	5.86273	55.2	52.8	50.8	52.9333	4.16189	451.4	462.8	448.1	454.1	1.69852	150.767	134.14	63.2	61.7	64.3	63.0667	2.06943	42.5	40.6	41.2	41.4333	2.34414	47.4	47.3	47.2	47.3	0.211416	46.3	41.5	47.6	45.1333	7.11889	49.2333	19.367
48255905	TAGLN	6876	NP_003177.2	transgelin	1.04064	112.5	109.8	111.8	111.367	1.25818	56.1	56.2	59	57.1	2.88303	157.9	159.4	150.3	155.867	3.13015	84.4	86.9	79.6	83.6333	4.43591	101.992	41.3766	196.5	193.2	196.6	195.433	0.98999	111.3	105.9	117.9	111.7	5.38048	60.2	63.9	62.6	62.2333	3.01616	21.1	24.7	22.2	22.6667	8.13888	98.0083	75.9787
4758638	PRDX6	9588	NP_004896.1	peroxiredoxin-6	0.861253	106.9	117.4	111.2	111.833	4.72004	118.5	119.2	108.6	115.433	5.13559	64.6	57.2	74.5	65.4333	13.2655	74.8	72.4	85.2	77.4667	8.78303	92.5417	26.8944	83.3	83.2	81.1	82.5333	1.50522	69	79.7	66.8	71.8333	9.60691	131.9	125.1	128.5	128.5	2.64591	150.9	145.8	144.1	146.933	2.40846	107.45	33.5187
50659080	SERPINA3	12	NP_001076.2	alpha-1-antichymotrypsin precursor	1.53378	122.1	119.7	116.8	119.533	2.22024	155.4	167.5	162.2	161.7	3.75107	156	132	131.4	139.8	10.0378	64.3	63.6	61.8	63.2333	2.03959	121.067	34.8781	150.3	143	153.1	148.8	3.5043	45.2	62.1	56.3	54.5333	15.7471	37.2	47.2	42.5	42.3	11.8274	69.5	64.9	75.9	70.1	7.88087	78.9333	60.7436
4502599	CBR1	873	NP_001748.1	carbonyl reductase [NADPH] 1 isoform 1	0.573527	65	62.9	66.8	64.9	3.00758	54.1	52.6	58.9	55.2	5.96177	84.1	81.2	91.7	85.6667	6.32975	83.6	84.6	89.3	85.8333	3.54591	72.9	21.0664	130.9	128.1	127.5	128.833	1.40861	69.6	62.7	60.9	64.4	7.13103	216.8	230	217.1	221.3	3.40529	95.9	97.9	87.9	93.9	5.63525	127.108	53.5712
156523968	PARP1	142	NP_001609.2	poly [ADP-ribose] polymerase 1	0.601388	108	107	102.9	105.967	2.5503	50	51.2	47.9	49.7	3.36082	74.4	63.6	70.5	69.5	7.86907	74.9	73.8	77.1	75.2667	2.23243	75.1083	31.0278	83.4	89.1	86.4	86.3	3.30396	110.2	106.9	108.2	108.433	1.53304	159.2	163.4	165	162.533	1.84304	139.7	145.1	142.1	142.3	1.9013	124.892	27.2712
62241042	EPRS	2058	NP_004437.2	bifunctional glutamate/proline--tRNA ligase	0.940734	99.7	92.2	100.1	97.3333	4.57201	102.1	89.4	74	88.5	15.9001	98.1	98.9	87.9	94.9667	6.45802	102.2	117	101.9	107.033	8.06542	96.9583	7.92561	74.9	75.7	84.9	78.5	7.07895	94.4	93.4	102.8	96.8667	5.32968	130.9	138.7	141.4	137	3.97994	97.8	94.8	107.1	99.9	6.41969	103.067	23.7889
296317337	VDAC2	7417	NP_001171712.1	voltage-dependent anion-selective channel protein 2 isoform 1	0.732582	76.2	76.3	76.2	76.2333	0.0757346	51	54.8	52.2	52.6667	3.6883	72	78.6	76.2	75.6	4.41886	134.4	132.5	134.3	133.733	0.799552	84.5583	40.8805	87	86.7	84.5	86.0667	1.58603	84.2	84.7	85.4	84.7667	0.711095	178.4	174.1	176.4	176.3	1.2205	116.8	112.3	114.6	114.567	1.96408	115.425	37.1236
394025723	ACADVL	37	NP_001257376.1	very long-chain specific acyl-CoA dehydrogenase, mitochondrial isoform 3	1.25307	104.2	114.1	104.3	107.533	5.2887	101	137.5	121.8	120.1	15.245	97.2	89.8	96.4	94.4667	4.29908	125.1	122	121.5	122.867	1.58726	111.242	11.7066	72.3	66	67.7	68.6667	4.74662	97.2	87.7	95.1	93.3333	5.34678	91.9	83.3	88.1	87.7667	4.91038	111.2	99.7	105.1	105.333	5.46223	88.775	17.2106
38455427	CCT4	10575	NP_006421.2	T-complex protein 1 subunit delta isoform a	1.01757	107.3	111.1	108.6	109	1.77185	103.3	94.9	102.3	100.167	4.58076	96	105.4	105.5	102.3	5.33352	88.6	92.3	95.2	92.0333	3.59443	100.875	6.93274	85.1	83.1	80.8	83	2.59246	86.4	85.3	83.1	84.9333	1.97835	111.4	106.3	107.7	108.467	2.42934	122	121.6	116.8	120.133	2.40872	99.1333	18.325
158937236	NPEPPS	9520	NP_006301.3	puromycin-sensitive aminopeptidase	1.22602	116.2	119.4	120.6	118.733	1.91563	122.2	128.1	122.7	124.333	2.63131	100.6	91.1	100.2	97.3	5.52218	104.4	96.5	99.9	100.267	3.9522	110.158	12.1526	75.6	77.9	73.2	75.5667	3.11007	83.6	88.4	85.4	85.8	2.82619	106.5	109	108.5	108	1.22488	90.8	89.7	89.6	90.0333	0.73954	89.85	15.0679
7657069	ERO1A	30001	NP_055399.1	ERO1-like protein alpha precursor	0.984866	117.9	114.4	110	114.1	3.46936	109.7	116.9	107.2	111.267	4.52625	112	105.2	100	105.733	5.69144	64.9	67.5	65.2	65.8667	2.15957	99.2417	22.6917	129	124.5	133.9	129.133	3.64075	107.2	111.3	111.7	110.067	2.26286	83.2	83.2	88.2	84.8667	3.40151	76	77	84	79	5.51759	100.767	23.0451
525507390	EPPK1	83481	NP_112598.3	epiplakin	0.555145	91.6	97.9	92.8	94.1	3.55488	62.4	57.2	56.4	58.6667	5.55309	75.3	68	73.4	72.2333	5.24309	62.3	59.3	60.1	60.5667	2.56493	71.3917	22.8091	116.8	114.1	114	114.967	1.38171	36.4	33.7	30.9	33.6667	8.16877	253	268.2	265.6	262.267	3.09981	102.2	101.5	106.8	103.5	2.78187	128.6	74.7135
10835063	NPM1	4869	NP_002511.1	nucleophosmin isoform 1	0.808182	109	109.9	114.7	111.2	2.75568	37.8	36.5	41.6	38.6333	6.85977	94.8	96.9	99	96.9	2.16718	111.1	111.2	110.2	110.833	0.496924	89.3917	38.5801	104.7	102.3	99.1	102.033	2.75352	87.2	91.7	87.6	88.8333	2.80373	134.7	134.6	129.7	133	2.14911	120.8	116.8	118.1	118.567	1.72091	110.608	17.4094
545478466	2017-09-02	4735	NP_001269901.1	septin-2 isoform b	1.03761	104.9	98.8	107.1	103.6	4.15058	62.6	61.7	61.5	61.9333	0.946092	96.7	102.1	99.1	99.3	2.72462	142.7	143.9	141.1	142.567	0.985331	101.85	32.3696	124.6	122.5	120.3	122.467	1.75574	117.6	120.8	118.7	119.033	1.36586	74	75.4	74.7	74.7	0.937082	77	74.8	77.5	76.4333	1.87933	98.1583	26.6241
24119203	TPM3	7170	NP_705935.1	tropomyosin alpha-3 chain isoform Tpm3.1cy	1.24078	70.4	74.5	71.5	72.1333	2.94192	52	56.5	48.2	52.2333	7.95453	199.4	176.8	178.4	184.867	6.82202	142.7	127.1	131.5	133.767	6.01287	110.75	54.5223	89.5	91.7	94	91.7333	2.45296	99.5	113.2	112.4	108.367	7.09551	81.5	89.1	92.5	87.7	6.42195	65	71.1	71.6	69.2333	5.30769	89.2583	18.0033
11321561	HPX	3263	NP_000604.1	hemopexin precursor	1.18142	104.6	106.1	105.7	105.467	0.736484	112.2	115.8	113.8	113.933	1.58312	130.5	130.7	121.1	127.433	4.30479	86.8	87.1	85.4	86.4333	1.0498	108.317	15.8478	120.4	117.4	127.2	121.667	4.12709	77.7	82.8	77.8	79.4333	3.67106	67	68.7	67.3	67.6667	1.34095	100.7	91.6	101.6	97.9667	5.64685	91.6833	25.6981
38016914	SAMHD1	25939	NP_056289.2	deoxynucleoside triphosphate triphosphohydrolase SAMHD1	1.4698	86.7	84.8	88.1	86.5333	1.91406	73.5	69	74.1	72.2	3.86076	184	208.3	177.6	189.967	8.52592	125.1	132.1	124.9	127.367	3.21937	119.017	44.3292	68.6	71.7	68	69.4333	2.85998	134.9	125.7	138.4	133	4.93212	70.8	59.5	69.5	66.6	9.28385	56.4	48.9	59.3	54.8667	9.78167	80.975	43.5343
228008291	SYNCRIP	10492	NP_006363.4	heterogeneous nuclear ribonucleoprotein Q isoform 1	0.807516	95.5	91.3	95.2	94	2.49263	63.1	86.8	68.6	72.8333	17.0309	86.8	88.1	84.9	86.6	1.85837	106	102	104	104	1.92308	89.3583	14.6854	96.3	91.7	97.2	95.0667	3.10323	90.5	83.4	89	87.6333	4.27018	123.4	123.4	121.1	122.633	1.08283	138.5	133.3	140.1	137.3	2.58942	110.658	21.0413
4557014	CAT	847	NP_001743.1	catalase	1.31415	115.5	119.6	120.2	118.433	2.15986	99.9	97.4	94.6	97.3	2.72499	98.5	90.7	99.3	96.1667	4.94053	141.7	140	145.5	142.4	1.97755	113.575	19.1721	72.1	72	69	71.0333	2.48	60.4	58.6	55.9	58.3	3.88499	64.3	66	60.1	63.4667	4.78518	147.6	155.7	155.4	152.9	3.00352	86.425	51.6333
40217847	SNRNP200	23020	NP_054733.2	U5 small nuclear ribonucleoprotein 200 kDa helicase	0.877572	99.5	107.4	100.5	102.467	4.198	78.3	79.1	76.5	77.9667	1.70799	98	100.3	90.6	96.3	5.26327	102	95.8	93.8	97.2	4.39867	93.4833	11.4416	105.7	91.9	93.2	96.9333	7.861	91.6	86.9	91	89.8333	2.84749	115.2	119.9	133.1	122.733	7.56132	109.8	118.7	121.3	116.6	5.17217	106.525	14.692
71037379	PYGL	5836	NP_002854.3	glycogen phosphorylase, liver form isoform 1	2.35885	201.4	209.3	199.3	203.333	2.59322	230.7	232.7	218.1	227.167	3.4844	73.2	71.8	80	75	5.84846	55.4	54.7	58.8	56.3	3.89551	140.45	62.1236	77.6	74.5	80.9	77.6667	4.12084	69.7	68.4	67.9	68.6667	1.35314	53.8	49.5	55.6	52.9667	5.91734	38.2	39	39.4	38.8667	1.57207	59.5417	28.805
4505047	LUM	4060	NP_002336.1	lumican precursor	1.70514	98.9	97.8	102.3	99.6667	2.35376	149.6	152.4	147	149.667	1.80442	98.5	91.3	95.5	95.1	3.80297	162.8	159.1	157.6	159.833	1.67452	126.067	26.5191	145.6	151.1	141.7	146.133	3.23173	85.2	89.1	89.1	87.8	2.56454	40.6	41.1	43.8	41.8333	4.11498	18.7	18.1	23.1	19.9667	13.6732	73.9333	75.5017
55770844	CTNNA1	1495	NP_001894.2	catenin alpha-1 isoform 1	0.732602	86.5	85.6	86.4	86.1667	0.572482	48.1	45.2	47.2	46.8333	3.16946	68	73.3	61	67.4333	9.14911	136.6	147.9	129	137.833	6.89976	84.5667	46.0884	112.8	108.4	117.6	112.933	4.07448	65	62.9	66.5	64.8	2.79061	133	124.8	139	132.267	5.38938	150	151.9	153.3	151.733	1.09159	115.433	32.302
300934762	CORO1A	11151	NP_001180262.1	coronin-1A	2.99368	180.4	166.8	168.7	171.967	4.28281	274.7	271.8	279.2	275.233	1.35475	86.2	89.1	90.8	88.7	2.62226	61.7	63.8	65.7	63.7333	3.13938	149.908	63.7111	39	39.5	39.8	39.4333	1.02488	85.1	89.9	77	84	7.76187	43.2	47.8	45.1	45.3667	5.09529	29.7	31.3	33.5	31.5	6.05676	50.075	46.5685
544186032	PDIA6	10130	NP_001269633.1	protein disulfide-isomerase A6 isoform a	0.853348	85.8	83.5	81.7	83.6667	2.45626	50.7	55.4	46.2	50.7667	9.06178	112.6	131.3	126.8	123.567	7.89881	106.1	113.7	111.2	110.333	3.51065	92.0833	34.9214	78.6	81.1	75.6	78.4333	3.51099	155.8	145.9	154.1	151.933	3.48423	115.2	104.1	111.8	110.367	5.15293	95.3	84.9	92.5	90.9	5.92019	107.908	29.8007
4502403	BGN	633	NP_001702.1	biglycan preproprotein	1.31255	90.9	90.8	90.1	90.6	0.481115	107.7	112.6	108.1	109.467	2.4856	120.4	115.9	125.6	120.633	4.02394	134.2	130.1	135.9	133.4	2.23509	113.525	15.982	115.5	116.6	113.6	115.233	1.31704	154.7	160.4	152.7	155.933	2.56226	56.5	56.5	55.3	56.1	1.23497	20.2	17.1	18.8	18.7	8.3017	86.4917	70.5415
221316630	COPB1	1315	NP_001137533.1	coatomer subunit beta	1.00158	102.5	93.4	95.9	97.2667	4.83353	94.3	97.3	96.4	96	1.60363	110.3	92.4	111.5	104.733	10.2143	105.5	97.5	103.9	102.3	4.13803	100.075	4.12579	87.6	91.7	84.6	87.9667	4.05173	124.3	138.1	127.7	130.033	5.5292	106.9	116.8	111.7	111.8	4.42823	68.6	72.8	68.2	69.8667	3.64724	99.9167	26.4419
32454741	SERPINH1	871	NP_001226.2	serpin H1 precursor	0.983472	119.8	112.7	112	114.833	3.75803	52.2	53.3	50.2	51.9	3.02818	119.3	128	123.8	123.7	3.51727	103.5	109.1	106.2	106.267	2.63544	99.175	32.5791	124.7	121.3	121.8	122.6	1.49735	113.6	105.6	111.9	110.367	3.81878	84.8	85.9	86.2	85.6333	0.860776	82.2	84.1	88	84.7667	3.4883	100.842	18.5861
260436862	AP1B1	162	NP_001118.3	AP-1 complex subunit beta-1 isoform a	1.01554	95.7	99.1	94.9	96.5667	2.30939	90.9	95.6	83.7	90.0667	6.65463	107	111.2	111.6	109.933	2.31795	107.2	108	104.2	106.467	1.88165	100.758	9.03546	85.5	86.5	87.2	86.4	0.988889	111.7	114.2	108.7	111.533	2.46902	105.2	93.7	105	101.3	6.49808	96.8	91.5	104.6	97.6333	6.74937	99.2167	10.4552
4507943	XPO1	7514	NP_003391.1	exportin-1	0.837532	121.6	125.4	120	122.333	2.26732	116.2	117.4	116.1	116.567	0.620604	56.9	67.9	63.6	62.8	8.82717	58.6	66.2	64	62.9333	6.21399	91.1583	35.93	95.9	93.8	94.8	94.8333	1.10762	68.7	72.9	71.8	71.1333	3.06174	108.5	104.6	110.7	107.933	2.86216	173.5	151.8	159.1	161.467	6.8385	108.842	35.1395
4507651	TPM4	7171	NP_003281.1	tropomyosin alpha-4 chain isoform Tpm4.2cy	1.33466	98.3	95.3	98.9	97.5	1.97818	50.4	50.2	52.5	51.0333	2.49661	216.1	199.9	205.1	207.033	3.99512	105.5	102.1	97.6	101.733	3.89523	114.325	57.6734	145.7	151.5	154.9	150.7	3.08685	89.9	89.4	87	88.7667	1.74645	53.3	53.6	61.7	56.2	8.47954	40.7	57.9	42.3	46.9667	20.232	85.6583	54.7777
4826998	SFPQ	6421	NP_005057.1	splicing factor, proline- and glutamine-rich	0.781737	99.3	96.4	96.4	97.3667	1.7196	66.3	64.5	62.9	64.5667	2.63446	85.6	80.2	85.8	83.8667	3.78816	106.3	103	106.3	105.2	1.81108	87.75	20.2743	92.9	96.3	93.5	94.2333	1.92581	88.7	86.4	80.5	85.2	4.96439	116.6	123.8	123	121.133	3.25782	144.3	149.3	151.7	148.433	2.54347	112.25	25.4298
34734066	FBLN1	2192	NP_006477.2	fibulin-1 isoform D precursor	0.798981	77.4	80.5	77.2	78.3667	2.36098	65.4	69.4	63.6	66.1333	4.489	125.4	142.5	137.8	135.233	6.53257	73.1	79.1	74.6	75.6	4.13029	88.8333	35.3175	281.8	268.3	271.8	273.967	2.55723	103.3	98	100.1	100.467	2.65656	40.7	35.6	39.9	38.7333	7.08142	33	26.7	35	31.5667	13.7223	111.183	101.493
4503481	EEF1G	1937	NP_001395.1	elongation factor 1-gamma	0.766841	93.5	101.3	91.5	95.4333	5.42594	90.2	97.2	86.1	91.1667	6.15662	89.4	83.1	75.5	82.6667	8.41951	81.6	75	77.2	77.9333	4.31209	86.8	9.15166	79.1	81.7	83.9	81.5667	2.94578	109.3	102.2	112.9	108.133	5.03505	126.3	126	134.2	128.833	3.60938	130.6	133.4	138.7	134.233	3.06466	113.192	21.1116
71361682	NUMA1	4926	NP_006176.2	nuclear mitotic apparatus protein 1 isoform 1	1.08922	94.2	100.4	85.4	93.3333	8.07585	74.3	87	69.1	76.8	11.9898	108.8	101.3	125.1	111.733	10.8903	137.2	122.6	145.9	135.233	8.70632	104.275	24.0621	108.8	103.9	115.5	109.4	5.32288	107.2	99.4	99.9	102.167	4.27356	83	86.6	77.3	82.3	5.69787	86.6	98.8	81.8	89.0667	9.84018	95.7333	12.8368
669033275	TPM2	7169	NP_001288155.1	tropomyosin beta chain isoform Tpm2.3	0.886714	112.9	109.6	116	112.833	2.8365	40.9	49.2	49.6	46.5667	10.5474	135.4	111.7	114.4	120.5	10.767	97.9	96	94.3	96.0667	1.87466	93.9917	35.3459	223.8	220.5	225.9	223.4	1.2185	115.5	124.2	123.7	121.133	4.03276	59.7	67.3	60.1	62.3667	6.85794	14	21.4	15.9	17.1	22.4747	106	84.0609
63162572	CCT3	7203	NP_005989.3	T-complex protein 1 subunit gamma isoform a	0.895884	109	112.2	107.8	109.667	2.07401	76.5	70	68.6	71.7	5.87929	96	100.7	102.1	99.6	3.20814	95.7	98.1	97.4	97.0667	1.27153	94.5083	17.0884	88.9	91.1	89.1	89.7	1.35625	93.8	89.3	92.3	91.8	2.49596	117.3	114.1	116.7	116.033	1.46594	122.8	124.4	126.1	124.433	1.32621	105.492	16.4803
35493916	RPN2	6185	NP_002942.2	dolichyl-diphosphooligosaccharide--protein glycosyltransferase subunit 2 isoform 1 precursor	0.863065	100.4	98.8	97.2	98.8	1.61943	63.3	67.5	70.1	66.9667	5.12379	112.9	121	110.9	114.933	4.65331	86.9	92.4	90.4	89.9	3.09664	92.65	21.6007	90	93.4	83.8	89.0667	5.4651	154.8	150.2	155.6	153.533	1.89818	98.2	92.2	97.6	96	3.44223	93.5	84.6	94.3	90.8	5.92978	107.35	28.8118
83700235	EIF4A2	1974	NP_001958.2	eukaryotic initiation factor 4A-II	0.631014	106.8	89.5	87.1	94.4667	11.3777	59.3	71.1	71.7	67.3667	10.3796	121.2	65.8	62.5	83.1667	39.6543	79.8	59.1	54.7	64.5333	20.7693	77.3833	18.1339	96.1	109	106.7	103.933	6.62025	81	103.5	111.9	98.8	16.1712	78.9	80.5	81.8	80.4	1.8067	176.9	221.7	223.6	207.4	12.7439	122.633	46.8121
50592988	UQCRC2	7385	NP_003357.2	cytochrome b-c1 complex subunit 2, mitochondrial precursor	0.912881	106.9	102.4	102	103.767	2.62214	73.1	74.8	74.1	74	1.1546	73.3	78.2	74.7	75.4	3.34733	130.4	131.2	124.2	128.6	2.97935	95.4417	27.2565	78.8	82.1	80.9	80.6	2.07237	112.1	109.9	112.8	111.6	1.35598	114.5	111.2	116.9	114.2	2.50597	110.9	110.1	114.4	111.8	2.04555	104.55	15.3135
669033277	TPM2	7169	NP_001288156.1	tropomyosin beta chain isoform Tpm2.4	1.06195	96.8	103.6	97.9	99.4333	3.67092	42.1	42.6	45.2	43.3	3.84372	173.1	190.9	155.5	173.167	10.2214	94.3	104.3	89.7	96.1	7.76752	103	51.8238	188.4	176.3	194.5	186.4	4.96962	116.6	100.2	121.1	112.633	9.76634	59.5	54.9	64	59.4667	7.6515	29.2	27.1	32.1	29.4667	8.52029	96.9917	70.9488
4503131	CTNNB1	1499	NP_001895.1	catenin beta-1	0.897683	97.2	108	105.2	103.467	5.41697	61.1	62.7	65.1	62.9667	3.19739	77.3	70.8	74.1	74.0667	4.38811	140.3	142.7	130.8	137.933	4.56243	94.6083	35.4718	108.2	107.8	105.6	107.2	1.30597	61.4	54.3	58.5	58.0667	6.14773	122.8	122.4	122.5	122.567	0.169839	131.7	131.3	138.2	133.733	2.89637	105.392	31.6651
74136883	HNRNPU	3192	NP_114032.2	heterogeneous nuclear ribonucleoprotein U isoform a	1.01748	108.1	102.4	100.6	103.7	3.77566	77.7	78.4	77.4	77.8333	0.659306	104.4	101	101.8	102.4	1.73598	121.6	118.8	118.2	119.533	1.5182	100.867	17.0699	90.4	90.3	87.7	89.4667	1.71102	68	70	71.7	69.9	2.64954	114.9	116.8	117.8	116.5	1.26446	114.8	122.4	124.8	120.667	4.32636	99.1333	24.1067
28178832	IDH2	3418	NP_002159.2	isocitrate dehydrogenase [NADP], mitochondrial isoform 1 precursor	1.04369	122.7	121.5	119.8	121.333	1.20096	98.7	93.8	91.9	94.8	3.70101	84.9	90.8	90	88.5667	3.61369	100.4	104.7	106.4	103.833	2.9783	102.133	13.9544	119.1	118.6	117.2	118.3	0.832532	101	96.3	100.5	99.2667	2.60041	85.1	85.4	86.3	85.6	0.729556	88	88.9	87.9	88.2667	0.623969	97.8583	15.1812
34147630	TUFM	7284	NP_003312.3	elongation factor Tu, mitochondrial precursor	0.934075	89.8	86.3	90.5	88.8667	2.53209	62.3	66.9	65	64.7333	3.5709	80.4	84.3	81.5	82.0667	2.45021	149.8	147.2	155	150.667	2.63599	96.5833	38.785	72.3	75.6	73.9	73.9333	2.23208	102.9	103.8	100.8	102.5	1.50193	110	110.2	107.6	109.267	1.32413	132.4	125.7	125.6	127.9	3.04725	103.4	21.6525
4826898	PFN1	5216	NP_005013.1	profilin-1	2.256	185.4	187.9	190.1	187.8	1.25218	238.3	225.2	232.1	231.867	2.82624	78.8	77.1	76.2	77.3667	1.70662	57.2	57.9	56.7	57.2667	1.05257	138.575	61.0677	54.4	56	54.7	55.0333	1.54541	66.3	68.2	66.7	67.0667	1.49354	63.4	69.3	64.1	65.6	4.91365	56.2	58.4	59.4	58	2.82254	61.425	9.48549
19923142	KPNB1	3837	NP_002256.2	importin subunit beta-1 isoform 1	1.16459	121.7	122.9	122.7	122.433	0.52511	124.5	129.4	123	125.633	2.66421	94.5	99.4	93.8	95.9	3.18168	85.8	89.1	84.5	86.4667	2.74251	107.608	18.0256	79.8	78	82.7	80.1667	2.95803	84.2	86.6	88.8	86.5333	2.65877	117.4	113.6	113.3	114.767	1.9914	92.2	81	91.2	88.1333	7.03236	92.4	16.5617
5174447	GNB2L1	10399	NP_006089.1	guanine nucleotide-binding protein subunit beta-2-like 1	0.826345	97.5	94.9	98	96.8	1.71935	94.5	85.8	91.7	90.6667	4.89827	93	95.3	93	93.7667	1.41618	83	81.2	78	80.7333	3.13682	90.4917	7.70326	83.1	85	84.1	84.0667	1.13058	105	112.4	106.4	107.933	3.64213	120	120.2	119	119.733	0.536952	123.9	125.2	129.8	126.3	2.45447	109.508	16.9718
544063423	STIP1	10963	NP_001269581.1	stress-induced-phosphoprotein 1 isoform a	0.932904	88.4	89.2	89.4	89	0.594551	46.8	46	55	49.2667	10.1109	109.8	119.5	110.9	113.4	4.68369	133.6	139.3	130.3	134.4	3.38766	96.5167	37.8764	94.1	92.2	93.6	93.3	1.05561	92.9	86.9	93.7	91.1667	4.07674	115.2	111.5	111.5	112.733	1.89491	119.2	115.3	115.4	116.633	1.90628	103.458	12.6505
114155144	TPM3	7170	NP_001036816.1	tropomyosin alpha-3 chain isoform Tpm3.2cy	#DIV/0!				#DIV/0!	#DIV/0!				#DIV/0!	#DIV/0!				#DIV/0!	#DIV/0!				#DIV/0!	#DIV/0!	#DIV/0!	#DIV/0!				#DIV/0!	#DIV/0!				#DIV/0!	#DIV/0!				#DIV/0!	#DIV/0!				#DIV/0!	#DIV/0!	#DIV/0!	#DIV/0!
5453597	CAPZA1	829	NP_006126.1	F-actin-capping protein subunit alpha-1	1.89273	128.3	129.8	120.1	126.067	4.1418	193.7	204.2	200.9	199.6	2.69006	125.2	114.5	120.6	120.1	4.46919	79.3	76.2	77.6	77.7	1.99796	130.867	38.6876	66.6	65.6	68.3	66.8333	2.04245	84.2	86	89.1	86.4333	2.86761	60.5	61.6	62.7	61.6	1.78571	62.1	62.2	60.8	61.7	1.26584	69.1417	17.0432
355594753	CLU	1191	NP_001822.3	clusterin preproprotein	1.14898	102.8	108.7	103.8	105.1	3.00431	206.8	197.6	191.5	198.633	3.87758	74.7	74.1	67.1	71.9667	5.87122	54.2	50.2	51.8	52.0667	3.86675	106.942	60.7095	134.4	132.4	141.6	136.133	3.55441	146.8	148.4	154.4	149.867	2.67348	46.8	50.5	52	49.7667	5.37798	33.6	38.1	37.9	36.5333	6.95887	93.075	62.5
156151394	HNRNPR	10236	NP_001095868.1	heterogeneous nuclear ribonucleoprotein R isoform 1	0.713898	92.5	92.2	91	91.9	0.863684	84	68.4	66.2	72.8667	13.3179	65.2	72.3	73.9	70.4667	6.57147	92.3	100.9	100.7	97.9667	5.01037	83.3	16.44	107.9	109.4	109.5	108.933	0.822786	94.1	92.7	91.5	92.7667	1.40275	114.7	113.4	118.3	115.467	2.19836	149.4	150.5	148.8	149.567	0.576444	116.683	20.4902
5031635	CFL1	1072	NP_005498.1	cofilin-1	1.38612	128	127.1	126.1	127.067	0.747984	153	149.3	160.9	154.4	3.83767	98.9	94.4	95.6	96.3	2.41977	88.4	88.6	84	87	2.98851	116.192	26.4149	78.3	80.5	85.2	81.3333	4.33362	89.2	93.1	92.9	91.7333	2.39412	80.2	85.5	79.5	81.7333	4.01397	84.1	81.5	75.9	80.5	5.20555	83.825	6.31935
22165433	ANXA11	311	NP_665876.1	annexin A11 isoform 1	1.8738	151.3	152.2	153.5	152.333	0.726068	147.9	164.3	161.4	157.867	5.54413	108.1	90.5	99.9	99.5	8.85107	118.9	104.9	112.1	111.967	6.25271	130.417	22.2676	75.2	84.1	76.9	78.7333	6.00096	83.5	84.7	81.8	83.3333	1.7486	56	55	53.6	54.8667	2.19722	59.2	64.3	60.9	61.4667	4.22472	69.6	19.5466
4826762	HP	3240	NP_005134.1	haptoglobin isoform 1 preproprotein	1.5729	125.8	124.7	128.3	126.267	1.46104	152.4	152.2	153.6	152.733	0.495758	179.5	170.2	166.6	172.1	3.86785	37.8	37.8	38.3	37.9667	0.760338	122.267	48.4651	45	47.5	44	45.5	3.96214	107.7	111	110.1	109.6	1.55645	56.5	56	57.3	56.6	1.15856	95.3	100.6	101.8	99.2333	3.48553	77.7333	40.4318
212549553	ILF3	3609	NP_060090.2	interleukin enhancer-binding factor 3 isoform d	0.74569	83	83.2	82.4	82.8667	0.502413	54.7	58.4	54.5	55.8667	3.93116	86.4	87.6	99.7	91.2333	8.06378	112.6	108.1	114.5	111.733	2.94168	85.425	27.0858	103	104.6	99.5	102.367	2.54802	98.6	102.7	98.5	99.9333	2.39812	122.2	114.4	110.6	115.733	5.10987	139.4	141	140.2	140.2	0.570613	114.558	16.1069
574280091	PRKCSH	5589	NP_001276032.1	glucosidase 2 subunit beta isoform 3 precursor	0.776388	83.5	85.4	86.5	85.1333	1.7827	60.5	66.2	57.8	61.5	6.97294	103.2	103.1	94.8	100.367	4.80352	106.3	105.8	95.8	102.633	5.77115	87.4083	21.6681	90.9	91.2	98.6	93.5667	4.66146	147.3	138.7	148.6	144.867	3.71369	104.8	102.3	112.6	106.567	5.04141	103.5	107.2	105.3	105.333	1.75654	112.583	19.8125
14251209	CLIC1	1192	NP_001279.2	chloride intracellular channel protein 1	1.60604	108.8	122.4	109.2	113.467	6.82057	175.1	153.9	190.5	173.167	10.612	117.9	115.6	108.4	113.967	4.34876	92.4	94.3	90.5	92.4	2.05628	123.25	28.2049	64.8	70.6	68.4	67.9333	4.31015	83.5	82.8	83.1	83.1333	0.42244	98.3	94.9	87.1	93.4333	6.14582	59.2	65.4	62.8	62.4667	4.98412	76.7417	18.4409
5031571	ACTR2	10097	NP_005713.1	actin-related protein 2 isoform b	1.28923	118	117.5	120.2	118.567	1.2115	147.3	153.5	150.5	150.433	2.06107	104.9	104.5	103	104.133	0.961906	82.6	75.3	74.2	77.3667	5.90106	112.625	27.029	82.8	77.7	78	79.5	3.59977	111.9	115.9	112.9	113.567	1.83299	76.3	75.8	78.4	76.8333	1.79559	76.1	79.7	82.8	79.5333	4.21598	87.3583	20.053
39725934	SERPINF1	5176	NP_002606.3	pigment epithelium-derived factor precursor	1.2252	125.8	128.7	119.7	124.733	3.68293	176.1	169.6	187.9	177.867	5.21572	77	78.1	72.7	75.9333	3.7581	62.9	64.5	58.5	61.9667	5.01396	110.125	47.7361	168.9	165	171.7	168.533	1.99665	92.6	91.7	94	92.7667	1.2494	50.5	53.4	49.4	51.1	4.04383	46.4	48.9	46.1	47.1333	3.26163	89.8833	62.692
24497577	AKR1A1	10327	NP_697021.1	alcohol dehydrogenase [NADP(+)]	1.33531	92	93.4	92.6	92.6667	0.757961	93	104.5	96.2	97.9	6.06281	143.1	151.5	157.3	150.633	4.7397	112.9	118.2	117.6	116.233	2.49696	114.358	22.9187	83.1	79.5	80.9	81.1667	2.23584	147.3	131.8	141.1	140.067	5.56984	79.1	73.9	72.9	75.3	4.42054	49.5	47.2	41.4	46.0333	9.06762	85.6417	46.0096
5031753	HNRNPH1	3187	NP_005511.1	heterogeneous nuclear ribonucleoprotein H	1.03787	104.9	109.4	116.2	110.167	5.16388	75.4	79.1	86.6	80.3667	7.10049	113.4	103.1	94.9	103.8	8.93049	119	112.9	107.5	113.133	5.08564	101.867	14.5806	85.2	85.4	84.4	85	0.62253	78.6	82.7	81	80.7667	2.55048	99.3	100.7	101.9	100.633	1.29309	124.3	126.8	127.5	126.2	1.33301	98.15	20.947
24638454	ATP2A2	488	NP_733765.1	sarcoplasmic/endoplasmic reticulum calcium ATPase 2 isoform b	0.686341	82.2	84.1	80.5	82.2667	2.18913	58.6	67.7	63.4	63.2333	7.19919	81	90.9	90.1	87.3333	6.29702	90.3	92.5	95.5	92.7667	2.81377	81.4	15.7833	112.4	108.6	108.9	109.967	1.92118	106.3	103.5	102.3	104.033	1.97306	134.8	130.5	135	133.433	1.9053	134.3	122.3	124.3	126.967	5.06361	118.6	11.6909
4507949	YWHAB	7529	NP_003395.1	14-3-3 protein beta/alpha	0.831515	97.4	102	97.9	99.1	2.54681	70.2	75.1	66.9	70.7333	5.83308	81.9	86.1	92.7	86.9	6.26497	101.2	108.1	110.2	106.5	4.42113	90.8083	17.2164	92.7	90	92.1	91.6	1.54776	117.6	111.8	113.9	114.433	2.56617	126.1	119.4	120.9	122.133	2.87895	113	107.5	105.5	108.667	3.57398	109.208	11.8769
63252906	TPM1	7168	NP_001018020.1	tropomyosin alpha-1 chain isoform Tpm1.3sm	1.13522	86.1	99.8	88.7	91.5333	7.94925	54.9	56.2	60.4	57.1667	5.02846	152.3	101	114.4	122.567	21.7084	170.8	143.7	147.8	154.1	9.47903	106.342	39.0811	87.3	133.9	94.4	105.2	23.8661	111.5	127.9	116.2	118.533	7.12484	91.2	107.4	123.6	107.4	15.0838	46	30.1	54.6	43.5667	28.5308	93.675	36.2013
88853069	VTN	7448	NP_000629.3	vitronectin precursor	3.16974	122.6	128.1	129.4	126.7	2.84902	374.9	388.6	367.5	377	2.83968	72.4	65	69.3	68.9	5.39359	37.1	33.5	36.1	35.5667	5.22488	152.042	101.7	82.5	81	81.6	81.7	0.924092	67	67.5	69.5	68	1.94541	21.8	19.1	24.1	21.6667	11.5508	21.7	17.2	22.6	20.5	14.1127	47.9667	65.7657
4758988	RAB1A	5861	NP_004152.1	ras-related protein Rab-1A isoform 1	1.0838	122.5	122	119.4	121.3	1.37208	115.6	116.7	112.5	114.933	1.89494	87.7	92.4	89.4	89.8333	2.6491	89.9	92	88	89.9667	2.22397	104.008	15.8613	77.3	72.3	77	75.5333	3.71248	114.3	110.3	115.9	113.5	2.54136	103.1	106.3	106.5	105.3	1.81185	89.5	87.9	91.2	89.5333	1.84317	95.9667	17.5754
4502203	ARF3	377	NP_001650.1	ADP-ribosylation factor 3	1.1844	121.7	132	128.2	127.3	4.09163	88.6	87.6	139.7	105.3	28.2958	103.1	99	89.3	97.1333	7.29599	111.3	108.1	92.7	104.033	9.55897	108.442	12.0566	78.1	81	71.7	76.9333	6.18523	96.3	95.3	92.3	94.6333	2.19972	100	98.4	88.9	95.7667	6.26552	100.9	98.6	97.2	98.9	1.88893	91.5583	10.8298
296317244	ESYT1	23344	NP_001171725.1	extended synaptotagmin-1 isoform 1	1.26427	105.6	116	107.9	109.833	4.97381	64.3	73.9	73.1	70.4333	7.5627	157.7	131.8	128.6	139.367	11.45	132.3	118	130.8	127.033	6.18654	111.667	26.9003	83.1	84.1	86.7	84.6333	2.19572	102.4	103.7	110.2	105.433	3.96356	67.8	76.1	74.8	72.9	6.12387	86.8	96.3	87.9	90.3333	5.75255	88.325	15.3059
12408656	CAPN1	823	NP_005177.2	calpain-1 catalytic subunit	0.79472	84.2	86	85.2	85.1333	1.05934	71.2	75.4	73.6	73.4	2.87075	100.8	105.7	111	105.833	4.82013	89.7	90.5	89.4	89.8667	0.632742	88.5583	15.1728	93.1	93.2	88.7	91.6667	2.8033	103.4	96.6	102.8	100.933	3.72994	141.5	138.3	135.5	138.433	2.16871	116.1	114.3	113.7	114.7	1.08893	111.433	18.2494
255958282	PLIN3	10226	NP_005808.3	perilipin-3 isoform 1	1.2975	96.1	95.2	97.4	96.2333	1.14934	71	76.3	71.8	73.0333	3.91212	161.5	165.9	163.4	163.6	1.3489	116.2	120	120.7	118.967	2.03539	112.958	34.1892	96.2	104.1	96.8	99.0333	4.44104	115.2	102.6	109.2	109	5.782	71	67.2	70.7	69.6333	3.03398	72.9	68.7	70.1	70.5667	3.03052	87.0583	22.9773
16579885	RPL4	6124	NP_000959.2	60S ribosomal protein L4	0.674574	83	78.4	78.5	79.9667	3.28564	56.2	47.5	56.5	53.4	9.57257	102.3	96.1	90.8	96.4	5.97082	92.8	93.6	91.1	92.5	1.38023	80.5667	24.1051	86.2	90.2	88	88.1333	2.27307	119.6	128.6	127.1	125.1	3.85438	133.6	136.3	134.7	134.867	1.00669	126.4	129.1	133.4	129.633	2.72333	119.433	17.788
53729344	PKP1	5317	NP_001005337.1	plakophilin-1 isoform 1a	0.320077	34	33.1	34.9	34	2.64706	47.4	55.3	51	51.2333	7.71991	62.8	58.8	61.7	61.1	3.38199	47.5	45.8	49.6	47.6333	3.99616	48.4917	23.1247	94.8	99	96.2	96.6667	2.21228	45.8	41.6	43.3	43.5667	4.84926	151.4	147.3	149.9	149.533	1.38728	316.3	319	313.4	316.233	0.88561	151.5	77.9113
42734430	PTRF	284119	NP_036364.2	polymerase I and transcript release factor	1.0647	67.4	58.5	58.8	61.5667	8.20905	47.7	39.9	57	48.2	17.7613	84.5	70.3	74	76.2667	9.6587	225.3	230.1	224	226.467	1.41875	103.125	80.507	125	134.9	126	128.633	4.23691	100.3	107.1	106.5	104.633	3.59804	102.3	113.8	106.5	107.533	5.41155	47.5	45.3	47.1	46.6333	2.51299	96.8583	36.2903
63252913	CAPG	822	NP_001738.2	macrophage-capping protein isoform 1	1.22954	102.1	106.6	100.1	102.933	3.23429	84.9	87.9	85.4	86.0667	1.86748	156.7	152.8	146.7	152.067	3.31445	101.6	100.9	97.9	100.133	1.96292	110.3	26.1159	82.4	85.8	85.5	84.5667	2.22591	189.8	177.4	190.6	185.933	3.98041	52.8	56.2	57.7	55.5667	4.51826	29.7	32.3	36.3	32.7667	10.1465	89.7083	75.3125
38016911	STOM	2040	NP_004090.4	erythrocyte band 7 integral membrane protein isoform a	3.78529	236.9	233.4	226.7	232.333	2.23084	298.9	297.6	291.5	296	1.33478	54.8	54.6	62.6	57.3333	7.95726	46.3	46	49.4	47.2333	3.98527	158.225	79.0834	42.2	43.5	44.4	43.3667	2.55045	40.2	42.6	44.7	42.5	5.29804	44.8	47.2	47.8	46.6	3.40655	35.9	35.2	33.1	34.7333	4.1953	41.8	12.035
146231940	CTNND1	1500	NP_001078927.1	catenin delta-1 isoform 1ABC	0.710204	88.5	83.3	83.3	85.0333	3.53064	41.6	35.4	38.6	38.5333	8.04638	67.4	72.9	70.8	70.3667	3.94432	131.2	148.5	135.2	138.3	6.54884	83.0583	50.121	118.9	112.4	115.2	115.5	2.82283	63.4	60.6	69.7	64.5667	7.21863	134.8	135.1	137.4	135.767	1.04771	154.2	151.8	149.9	151.967	1.41797	116.95	32.4713
4826643	ANXA3	306	NP_005130.1	annexin A3	3.84575	212.5	204.4	207.3	208.067	1.97248	339.9	319.4	330.2	329.833	3.10912	46.7	47.6	48.8	47.7	2.20873	48.2	52.3	47.5	49.3333	5.25596	158.733	86.0771	33.4	39.3	37.3	36.6667	8.18333	55.5	58	59.9	57.8	3.81801	31.8	36.3	34.8	34.3	6.68014	31.9	42.7	34.4	36.3333	15.5604	41.275	26.8109
93141018	H2AFY	9555	NP_613258.2	core histone macro-H2A.1 isoform 3	1.15294	101.2	104.7	107.1	104.333	2.84381	75.5	78.7	83.9	79.3667	5.34166	106.2	91.3	102.4	99.9667	7.74489	145.9	142.9	145.5	144.767	1.12519	107.108	25.5485	104	104.3	97.1	101.8	4.00106	113.5	121.4	115.1	116.667	3.57988	84.2	87.4	82.4	84.6667	2.99109	69.5	69.3	66.6	68.4667	2.36563	92.9	22.4837
4885281	GLUD1	2746	NP_005262.1	glutamate dehydrogenase 1, mitochondrial isoform a precursor	1.00434	85.2	85.2	90.3	86.9	3.38836	59.6	62.4	61.3	61.1	2.30879	98.2	109.8	100.9	102.967	5.89499	148	149.7	152	149.9	1.33922	100.217	37.262	95.9	93.1	91.7	93.5667	2.28557	115.2	111.7	110.6	112.5	2.13518	94.8	90.1	93.5	92.8	2.61523	103.1	97.9	99.8	100.267	2.62422	99.7833	9.13683
4504505	HSD17B4	3295	NP_000405.1	peroxisomal multifunctional enzyme type 2 isoform 2	1.15218	96.6	98.3	90.5	95.1333	4.31145	113	96.3	102.6	103.967	8.1117	111.9	97.1	120.3	109.767	10.7011	120.4	114.3	123.5	119.4	3.92028	107.067	9.51602	62.2	65.7	66.2	64.7	3.36855	130.9	138.1	138.9	135.967	3.24054	93.6	99.5	94.7	95.9333	3.27041	71.3	90.7	63.3	75.1	18.7613	92.925	33.8941
17999541	VPS35	55737	NP_060676.2	vacuolar protein sorting-associated protein 35	1.4141	125.5	122.4	129.2	125.7	2.70836	116.4	115.9	112.2	114.833	1.99785	124.3	109	121.5	118.267	6.88814	111.2	106.8	111.5	109.833	2.39565	117.158	5.68852	75.4	75.1	73.7	74.7333	1.21415	77.3	86.3	77.6	80.4	6.3579	84.1	87.8	83.6	85.1667	2.69377	85.9	96.7	90.7	91.1	5.93974	82.85	8.40036
4507115	FSCN1	6624	NP_003079.1	fascin	0.59968	78	76.8	82.1	78.9667	3.51932	48	48.9	53.3	50.0667	5.6646	106.8	106.3	102.3	105.133	2.34601	66.9	64.5	65.8	65.7333	1.82767	74.975	31.102	152.3	153.2	148.6	151.367	1.61059	58.2	58.8	60.2	59.0667	1.73756	139.7	139.6	138.6	139.3	0.436666	150.1	152	149	150.367	1.00932	125.025	35.4416
4506773	S100A9	6280	NP_002956.1	protein S100-A9	1.09432	125.1	125.9	124.1	125.033	0.721288	194.7	192.6	197.2	194.833	1.18198	51.1	45.3	49.3	48.5667	6.11268	49	49.4	50.5	49.6333	1.56497	104.517	67.0219	45.5	47.6	47.9	47	2.78228	237.9	241.9	235	238.267	1.45408	53.1	53.6	52.4	53.0333	1.13659	43.7	43.8	43.7	43.7333	0.132016	95.5083	99.7297
22027538	PDCD6IP	10015	NP_037506.2	programmed cell death 6-interacting protein isoform 1	1.38436	131.7	129.4	132.1	131.067	1.11177	131.2	132.6	128.1	130.633	1.76287	114.9	98	102.7	105.2	8.29179	99.8	96.1	96.9	97.6	1.99466	116.125	14.8845	85.9	89.6	84.8	86.7667	2.89815	92.9	97.8	96.9	95.8667	2.72078	75.3	80.9	82.5	79.5667	4.75155	68.3	75.6	76.1	73.3333	5.95385	83.8833	11.5551
4502205	ARF4	378	NP_001651.1	ADP-ribosylation factor 4	1.06389	117.8	120.8	121	119.867	1.49548	127.8	126.2	135.3	129.767	3.74389	87.1	88.3	83.3	86.2333	3.02695	76.8	77.8	75	76.5333	1.85399	103.1	24.9338	87.4	89.9	85.7	87.6667	2.40988	107.1	109.1	104.3	106.833	2.25687	96.6	94.6	94.7	95.3	1.18252	99.3	93.4	100.8	97.8333	3.99858	96.9083	8.15478
223555975	TPM4	7171	NP_001138632.1	tropomyosin alpha-4 chain isoform Tpm4.1cy	0.865092	92.2	88.9	91	90.7	1.8416	49	48.9	53.7	50.5333	5.42784	152	131.5	154.5	146	8.64344	85.4	80.3	85.8	83.8333	3.65784	92.7667	42.6743	182.9	190.5	181	184.8	2.7202	119.7	131.9	118.6	123.4	5.98196	73.3	76.5	69.5	73.1	4.79382	45.5	51.5	45.9	47.6333	7.04254	107.233	56.4561
9910280	UGGT1	56886	NP_064505.1	UDP-glucose:glycoprotein glucosyltransferase 1 precursor	0.87815	103	102.2	106.9	104.033	2.41713	92.7	86	82.3	87	6.05934	98.1	86.9	93.4	92.8	6.0604	93.1	88.8	88.7	90.2	2.78489	93.5083	7.92098	81	82	87.1	83.3667	3.92434	131	141	133.4	135.133	3.8632	118.1	121.3	120.8	120.067	1.43373	83	91.8	87.3	87.3667	5.03668	106.483	23.6659
388240801	LMNB2	84823	NP_116126.3	lamin-B2	1.08986	89.3	89.1	88.8	89.0667	0.282554	59.6	72.5	61.4	64.5	10.8317	128.1	118.4	128.5	125	4.57541	139.6	137.3	139	138.633	0.860569	104.3	32.3878	94.5	94.9	93.4	94.2667	0.823987	123.9	123.8	125.8	124.5	0.905175	88.1	87.8	89.1	88.3333	0.770588	76.9	76.1	74.1	75.7	1.90518	95.7	21.6326
48255966	UGP2	7360	NP_006750.3	UTP--glucose-1-phosphate uridylyltransferase isoform a	0.949797	107.2	101.2	105.9	104.767	3.01286	81.2	82.4	86.8	83.4667	3.53248	110.2	111.6	114.1	111.967	1.76453	84.3	92.4	91.9	89.5333	5.06972	97.4333	13.5445	114	102.8	103	106.6	6.01254	97.3	94.8	99.9	97.3333	2.62003	101.4	106.1	99.5	102.333	3.32008	104.5	108.8	98.9	104.067	4.77022	102.583	3.81546
17986258	MYL6	4637	NP_066299.2	myosin light polypeptide 6 isoform 1	1.06629	113.3	113.2	112.1	112.867	0.589929	82.1	83.9	76.8	80.9333	4.56052	120.1	114.8	121.6	118.833	3.00638	100	100.2	100.4	100.2	0.199601	103.208	16.2386	122	126.8	127.2	125.333	2.30878	117.9	117.3	112.7	115.967	2.45319	79	78.9	83.3	80.4	3.12434	65.7	64.8	65.9	65.4667	0.89503	96.7917	29.4175
63055057	ACTBL2	345651	NP_001017992.1	beta-actin-like protein 2	3.96812	202.6	225.2	208.3	212.033	5.5432	357.5	324.6	329.4	337.167	5.27098	57	33.7	49.9	46.8667	25.4819	53.5	40.8	34.5	42.9333	22.5419	159.75	88.9675	40.1	44.4	51.7	45.4	12.917	34.5	45.7	55.7	45.3	23.4121	27.9	43.8	36.7	36.1333	22.0437	26.9	41.9	33.8	34.2	21.9532	40.2583	14.7354
53692189	AEBP1	165	NP_001120.3	adipocyte enhancer-binding protein 1 precursor	1.48308	151.9	159.8	164.5	158.733	4.01136	107	113	115.9	111.967	4.05397	126.1	141.9	135.1	134.367	5.8984	73.8	73.7	70.7	72.7333	2.42204	119.45	30.5849	182.3	166	172.7	173.667	4.71759	78.5	77.3	75.1	76.9667	2.24037	47.6	41	41.3	43.3	8.60723	32.8	27.2	24.7	28.2333	14.6908	80.5417	81.1264
4502517	CA1	759	NP_001729.1	carbonic anhydrase 1 isoform a	0.341832	41.8	40	42.4	41.4	3.01691	60	62.7	61.4	61.3667	2.20039	43.7	37.7	46.7	42.7	10.732	58.5	57	59.5	58.3333	2.1571	50.95	20.343	145.5	144.9	147.7	146.033	1.00951	93.9	99.3	89.7	94.3	5.10338	71.2	71.5	69.9	70.8667	1.20013	285.3	287	282.7	285	0.759874	149.05	64.354
91208426	PRPF8	10594	NP_006436.3	pre-mRNA-processing-splicing factor 8	0.889317	114.2	106	105.6	108.6	4.46949	77.2	60.7	75	70.9667	12.6242	92.2	113.4	89.4	98.3333	13.3454	97.9	109.9	88.2	98.6667	11.0172	94.1417	17.1736	82.7	80.4	82.6	81.9	1.5873	86.7	83.1	91.3	87.0333	4.7225	113.3	108.5	119	113.6	4.62713	135.8	138.1	148.8	140.9	4.92376	105.858	25.6757
67782358	CFB	629	NP_001701.2	complement factor B preproprotein	1.30206	126.9	114.9	116.9	119.567	5.377	140.5	136.6	115.4	130.833	10.3239	117.7	143.6	123.7	128.333	10.5642	71.2	75.2	74.8	73.7333	2.98783	113.117	23.6007	130.5	123.4	136.3	130.067	4.96738	80	75.8	86.1	80.6333	6.42306	56.8	54.3	61.5	57.5333	6.35386	76.4	76.1	85.3	79.2667	6.59441	86.875	35.3121
42794771	TXNDC5	81567	NP_110437.2	thioredoxin domain-containing protein 5 isoform 1 precursor	0.907942	65.9	68.4	68	67.4333	1.99142	52.7	54.1	52.6	53.1333	1.57839	180.5	180.6	162.2	174.433	6.07366	85.9	87.1	84.1	85.7	1.76192	95.175	57.2565	71.3	71.7	69.5	70.8333	1.65444	163.9	159.5	167.3	163.567	2.39087	117.6	117.5	126.6	120.567	4.33392	62.2	61.1	69.7	64.3333	7.27477	104.825	44.3824
24497583	AKR1C3	8644	NP_003730.4	aldo-keto reductase family 1 member C3 isoform 1	0.158901	14.1	20.9	13.3	16.1	25.9386	20	24.6	20.9	21.8333	11.1659	16.2	31.2	12.5	19.9667	49.5961	49.2	59.4	46.8	51.8	12.9156	27.425	59.8887	137.9	138.7	145.1	140.567	2.80743	34.2	34.2	28	32.1333	11.1397	461.9	412.6	463.1	445.867	6.46292	66.6	78.5	70.3	71.8	8.48211	172.592	108.702
54112117	SF3B1	23451	NP_036565.2	splicing factor 3B subunit 1 isoform 1	0.730497	80.2	83.9	82.2	82.1	2.25582	50.6	58	59.2	55.9333	8.32707	100.4	108.6	93.7	100.9	7.39601	100	101.1	95.3	98.8	3.118	84.4333	24.6094	94.1	92.4	91.4	92.6333	1.47359	86.6	89.6	90.9	89.0333	2.47693	148.9	136	150.4	145.1	5.45585	139.2	130.5	137	135.567	3.33684	115.583	24.9863
4507951	YWHAH	7533	NP_003396.1	14-3-3 protein eta	1.03407	113.7	116.7	113.4	114.6	1.59235	98.2	103.6	101	100.933	2.67564	113.3	101	112.8	109.033	6.3848	85.5	80.3	80.6	82.1333	3.55456	101.675	13.9511	93.9	95.6	91.8	93.7667	2.03005	96.3	97.9	95.5	96.5667	1.26547	102.8	105.7	104.3	104.267	1.39094	96.4	99.1	100.6	98.7	2.15641	98.325	4.52225
145309326	LAMC1	3915	NP_002284.3	laminin subunit gamma-1 precursor	0.717793	83.4	74.8	77.4	78.5333	5.61621	83.6	77.2	77.8	79.5333	4.44416	72.4	64.7	58.6	65.2333	10.6011	113.1	110.6	109.3	111	1.73993	83.575	23.2252	87.2	81.9	78.9	82.6667	5.084	144.3	151.7	156	150.667	3.92791	147.9	163.3	181.9	164.367	10.358	68.1	75.9	60.1	68.0333	11.6123	116.433	41.3452
21464101	YWHAG	7532	NP_036611.2	14-3-3 protein gamma	0.813799	73.4	89.3	80.7	81.1333	9.8096	60.2	62.9	65.4	62.8333	4.13895	105.4	112	103.5	106.967	4.17075	105.9	114.4	103.8	108.033	5.19542	89.7417	24.3237	105.5	95	99	99.8333	5.30822	94.9	95.7	100.1	96.9	2.88958	166.9	134.9	152.6	151.467	10.5832	87.8	96	94.9	92.9	4.791	110.275	25.0354
45580688	C7	730	NP_000578.2	complement component C7 precursor	2.79687	142.9	133.3	145.8	140.667	4.65101	322.1	320.3	339.9	327.433	3.30873	63.7	70	73.9	69.2	7.43764	52.3	53.3	50.4	52	2.83287	147.325	85.5662	90.1	86	83.6	86.5667	3.79689	53.4	55.6	47.4	52.1333	8.14107	34.8	39.1	26.5	33.4667	19.1383	40.6	42.4	32.6	38.5333	13.538	52.675	45.4289
4503729	FKBP4	2288	NP_002005.1	peptidyl-prolyl cis-trans isomerase FKBP4	0.560127	107.2	101.4	97	101.867	5.02224	51.8	48.7	44.5	48.3333	7.58025	64.8	68.9	70	67.9	4.03599	67.5	73.8	66.1	69.1333	5.93292	71.8083	30.8998	65.4	66.9	63.6	65.3	2.53028	63.2	63.1	61.2	62.5	1.80311	94.8	96.5	98.6	96.6333	1.96982	285.3	280.8	299	288.367	3.28735	128.2	84.1599
4504517	HSPB1	3315	NP_001531.1	heat shock protein beta-1	0.516459	47.6	51.7	53.1	50.8	5.62662	32.1	33.2	37.5	34.2667	8.32778	70.1	74.3	61.6	68.6667	9.4226	119.5	126.1	110.6	118.733	6.55114	68.1167	53.6602	105.3	104.3	107.7	105.767	1.65211	85.6	83.8	88.1	85.8333	2.51589	189	179.4	188.9	185.767	2.9682	150.8	147.3	152.5	150.2	1.76526	131.892	34.025
19743875	FH	2271	NP_000134.2	fumarate hydratase, mitochondrial	0.655698	81.6	79.6	78.1	79.7667	2.20135	52.7	55.2	51.3	53.0667	3.72303	92.4	60.1	57.3	69.9333	27.8937	105.9	123.5	112.8	114.067	7.7745	79.2083	32.4736	78	71	73.5	74.1667	4.78288	116.3	96.1	98.9	103.767	10.5468	186.8	213.3	222	207.367	8.84171	86.3	101.2	106.2	97.9	10.5744	120.8	48.9345
88999583	MYL6	4637	NP_524147.2	myosin light polypeptide 6 isoform 2	2.62707		78.6	77.9	78.25	0.632556		74.1	70.9	72.5	3.12102		229.7	239.1	234.4	2.83567		221.6	166.9	194.25	19.9118	144.85	56.5508		52.1	62.6	57.35	12.9462		64.9	76.2	70.55	11.3257		54	53.8	53.9	0.262377		25	52.5	38.75	50.1818	55.1375	23.7055
45439327	PPL	5493	NP_002696.3	periplakin	0.678414	66.5	66.1	69.7	67.4333	2.92608	42.5	44.5	48.8	45.2667	7.11166	52.4	66.5	63.9	60.9333	12.3144	141.9	153	154.4	149.767	4.57285	80.85	57.9802	83.6	84.6	83.8	84	0.629941	69.1	69.6	67.9	68.8667	1.26867	110.1	104.9	99.5	104.833	5.05594	234	210.9	212.1	219	5.938	119.175	57.1964
409971425	BASP1	10409	NP_001258535.1	brain acid soluble protein 1	0.570746	86.5	85.2	90.1	87.2667	2.90875	105.6	101.1	112.5	106.4	5.39657	58.5	52.3	51.6	54.1333	7.01565	45.2	41.6	41.9	42.9	4.65617	72.675	40.3569	112.2	115.4	110.4	112.667	2.24774	199.8	200.6	197	199.133	0.949277	162.7	168.3	165.1	165.367	1.69896	29.5	35.5	31.5	32.1667	9.49757	127.333	57.1261
5454052	SFN	2810	NP_006133.1	14-3-3 protein sigma	0.164701	21.3	22.4	21	21.5667	3.41783	24.5	28.1	20.9	24.5	14.6939	23.8	27.7	25.1	25.5333	7.77722	40.8	41.2	42.6	41.5333	2.27567	28.2833	31.7915	105.2	102.8	105.8	104.6	1.51764	88.9	87.3	87	87.7333	1.16425	344.4	333.3	344.2	340.633	1.86466	151	157.3	153.5	153.933	2.06081	171.725	67.5824
4504327	HADHB	3032	NP_000174.1	trifunctional enzyme subunit beta, mitochondrial isoform 1 precursor	1.1302	101.5	101.3	103.6	102.133	1.24749	69.9	69.1	66.7	68.5667	2.42878	98.8	119.5	111	109.767	9.47917	130	152.4	149.6	144	8.47564	106.117	29.1692	77.3	70.3	71.4	73	5.15658	101.5	94.3	96.8	97.5333	3.74804	113	107.8	111.3	110.7	2.39514	107.9	85.4	89.7	94.3333	12.6617	93.8917	16.6417
4758516	HDGF	3068	NP_004485.1	hepatoma-derived growth factor isoform a	0.707213	79	80.6	77.8	79.1333	1.77517	42.4	40.7	40.2	41.1	2.80598	101.7	98.9	103.7	101.433	2.37701	109.9	108.2	111.1	109.733	1.32792	82.85	37.0383	115.2	114.2	115	114.8	0.460932	103.6	105	105.3	104.633	0.867197	121.6	123.2	121.8	122.2	0.713404	126.7	129.1	125.1	126.967	1.58568	117.15	8.30618
54112121	SF3B3	23450	NP_036558.3	splicing factor 3B subunit 3	0.855078	118.3	114.4	115.9	116.2	1.69297	95.4	94.6	94.5	94.8333	0.520163	77.9	69.1	75.7	74.2333	6.16928	84.5	82.4	83.6	83.5	1.26175	92.1917	19.619	81.4	87.2	87.8	85.4667	4.13564	83.3	86.7	82.7	84.2333	2.56093	117.3	120.7	118.6	118.867	1.44331	142	144.8	141.3	142.7	1.29785	107.817	26.2044
4507813	UGDH	7358	NP_003350.1	UDP-glucose 6-dehydrogenase isoform 1	0.554677	54.2	56.3	54.2	54.9	2.20844	51.6	44.3	52.5	49.4667	9.09104	75	74.2	69	72.7333	4.47912	107	111.2	106.7	108.3	2.32313	71.35	37.2284	86.6	91.1	89.1	88.9333	2.53519	52.7	51.7	53.2	52.5333	1.45386	215.9	210.7	213.3	213.3	1.21894	157	160.4	161.9	159.767	1.57144	128.633	55.8885
124494254	PA2G4	5036	NP_006182.2	proliferation-associated protein 2G4	0.840337	107.6	110.2	106.6	108.133	1.71854	75.6	78.9	67	73.8333	8.32085	86.7	89.7	77.8	84.7333	7.30405	99.5	97.4	98.8	98.5667	1.08482	91.3167	16.54	84.3	88.2	84.5	85.6667	2.56367	104.8	101	106.2	104	2.58724	104.6	102.2	108.8	105.2	3.17553	136.8	132.2	150.4	139.8	6.7694	108.667	20.7962
4506243	PTBP1	5725	NP_002810.1	polypyrimidine tract-binding protein 1 isoform a	0.83711	86.5	87.2	87.4	87.0333	0.542989	52.2	51.7	53	52.3	1.25381	90.9	93.1	104.4	96.1333	7.53449	127	125.3	134.9	129.067	3.96913	91.1333	34.6345	99.7	98.9	95.1	97.9	2.51036	82.4	84.9	79	82.1	3.60709	121.5	122.9	116.7	120.367	2.70147	139.8	135.9	129.6	135.1	3.80965	108.867	21.5887
63252902	TPM1	7168	NP_001018007.1	tropomyosin alpha-1 chain isoform Tpm1.4sm	1.01944	119.6	122.6	118.7	120.3	1.69747	57.2	58.1	55.2	56.8333	2.61178	105.2	103.8	104.2	104.4	0.690719	121.3	122.6	123	122.3	0.726753	100.958	30.1979	186.9	194.3	191.9	191.033	1.97628	106.7	104.7	106.2	105.867	0.983155	69.1	69.4	69.1	69.2	0.250296	34	24.3	31.8	30.0333	16.9332	99.0333	69.3771
221307584	PHB2	11331	NP_001138303.1	prohibitin-2 isoform 1	1.08469	146.4	150	142	146.133	2.74178	59.3	61.5	61.9	60.9	2.29885	79.1	81.7	80.7	80.5	1.62918	125.7	128.7	131.7	128.7	2.331	104.058	38.4206	79.3	78.1	75.8	77.7333	2.28805	87.5	87.1	84.6	86.4	1.81901	91.4	88.9	94.7	91.6667	3.17365	131.3	124	128.5	127.933	2.87872	95.9333	23.0297
9951915	AHCY	191	NP_000678.1	adenosylhomocysteinase isoform 1	0.920461	157.1	133.5	138.3	142.967	8.72434	75.2	69.8	79.1	74.7	6.25183	76.6	67.7	70.1	71.4667	6.44315	89.5	96	97.4	94.3	4.47025	95.8583	34.4113	78.3	83.5	74.2	78.6667	5.92478	76.4	87.8	80	81.4	7.15912	100.3	113.1	116.6	110	7.80072	146.6	148.7	144.2	146.5	1.53697	104.142	30.3384
585866354	ACTN3	89	NP_001095.2	alpha-actinin-3 isoform 1	1.18579		91		91	#DIV/0!		122.2		122.2	#DIV/0!		151.4		151.4	#DIV/0!		69.4		69.4	#DIV/0!	108.5	33.0736		96.8		96.8	#DIV/0!		72.3		72.3	#DIV/0!		107.1		107.1	#DIV/0!		89.8		89.8	#DIV/0!	91.5	15.9999
189083692	FBP1	2203	NP_001121100.1	fructose-1,6-bisphosphatase 1	2.01937	83.2	79.7	76	79.6333	4.5213	82.5	87.7	80.1	83.4333	4.65643	140	141.2	150.3	143.833	3.91588	225.3	228.3	230.9	228.167	1.22822	133.767	51.9307	63.6	61.1	62.7	62.4667	2.02705	139.5	137.6	129.3	135.467	4.00418	36.7	37.1	37	36.9333	0.563628	29.2	27.4	33.7	30.1	10.7807	66.2417	72.7734
5032179	TRIM28	10155	NP_005753.1	transcription intermediary factor 1-beta	0.84346	101.7	119	104.9	108.533	8.48083	51.4	77.4	60.8	63.2	20.8309	82.2	86.1	84.4	84.2333	2.32133	115.2	104.1	110.9	110.067	5.08485	91.5083	24.3422	102.7	97.1	102.8	100.867	3.23438	74.8	77.6	77.9	76.7667	2.22724	85.5	75.6	82.6	81.2333	6.26532	186.5	163.1	175.7	175.1	6.68848	108.492	42.0518
117190174	HNRNPC	3183	NP_004491.2	heterogeneous nuclear ribonucleoproteins C1/C2 isoform b	0.607394	72.1	80.1	77.4	76.5333	5.31769	51.4	58.8	58.3	56.1667	7.36312	80.5	64.8	71.3	72.2	10.926	100.6	99.1	92.5	97.4	4.42432	75.575	22.4724	103.8	105.4	104.9	104.7	0.781791	98.8	101.4	102.6	100.933	1.92454	129.6	132.3	128.3	130.067	1.56875	163.2	158.1	164.7	162	2.13566	124.425	22.6591
557357733	HSPH1	10808	NP_001273433.1	heat shock protein 105 kDa isoform 3	0.72637	119.2	118.9	117.4	118.5	0.81381	56.9	51.3	59	55.7333	7.14181	76.1	75.2	83.6	78.3	5.89009	80	84.9	87.3	84.0667	4.42585	84.15	30.8489	96.1	90.5	89.8	92.1333	3.74785	67.4	63.1	65.3	65.2667	3.29447	132	138.2	134.2	134.8	2.33179	172.3	177.9	163.4	171.2	4.27121	115.85	40.3145
73858572	MMP12	4321	NP_002417.2	macrophage metalloelastase preproprotein	2.31946	128.9	128.6	127.9	128.467	0.39945	365.1	369.2	365.8	366.7	0.598083	36.4	37.5	39.6	37.8333	4.29736	24.6	25.3	28.3	26.0667	7.54042	139.767	113.085	30.3	32.4	34.7	32.4667	6.77851	122.9	118.7	98.6	113.4	11.4533	34	34.7	36.5	35.0667	3.67786	57.9	53.7	68.7	60.1	12.8756	60.2583	62.3228
22907049	ALDH3A1	218	NP_000682.3	aldehyde dehydrogenase, dimeric NADP-preferring	0.125815	19.2	18.6	25.1	20.9667	17.1325	17.2	16.3	21.2	18.2333	14.3052	16.6	19.5	25.3	20.4667	21.6441	29.1	28.2	31.9	29.7333	6.48967	22.35	22.6561	390.4	387.3	377.7	385.133	1.71926	27.6	26.1	28.2	27.3	3.96214	258.5	260.7	248.8	256	2.47331	41.3	43.3	41.8	42.1333	2.47033	177.642	97.588
4506725	RPS4X	6191	NP_000998.1	40S ribosomal protein S4, X isoform X isoform	0.721561	84.8	85	83.4	84.4	1.03291	57.4	53.6	53.8	54.9333	3.89296	100.9	107.5	109.4	105.933	4.21144	88	89.9	92.3	90.0667	2.39249	83.8333	25.4237	83.8	81.9	82.7	82.8	1.1521	117.1	116.6	115.2	116.3	0.846849	130.5	132.8	130.4	131.233	1.03456	137.5	132.8	132.9	134.4	1.99788	116.183	20.3245
222136639	MTHFD1	4522	NP_005947.3	C-1-tetrahydrofolate synthase, cytoplasmic	0.966167	106.1	106.2	106.9	106.4	0.409671	96.1	90.8	91.2	92.7	3.18368	104.5	114.5	113.9	110.967	5.05406	78.6	86.9	83.7	83.0667	5.03943	98.2833	12.9964	91.1	86.6	87.7	88.4667	2.65175	95.6	100.8	96.5	97.6333	2.84645	81.6	76.1	79	78.9	3.48715	146.5	138	141.2	141.9	3.02538	101.725	27.3817
23238211	ARPC2	10109	NP_690601.1	actin-related protein 2/3 complex subunit 2	1.34473	137.6	131.2	137.7	135.5	2.74852	163.4	161.4	158.7	161.167	1.4635	102.1	88	92.9	94.3333	7.58846	68.7	66.3	68.6	67.8667	2.00053	114.717	36.2921	77.7	79.5	78.8	78.6667	1.15345	111.1	121	114.6	115.567	4.34407	64.3	72.2	69.3	68.6	5.82543	75.2	80.5	79.5	78.4	3.59187	85.3083	24.2753
189242612	C6	729	NP_001108603.2	complement component C6 precursor	3.17464	144.4	140.8	134.2	139.8	3.70029	361	351.1	368.3	360.133	2.39708	68.9	69.8	73.4	70.7	3.368	35.5	38.6	39.1	37.7333	5.16841	152.092	95.3825	85.1	79.4	78.8	81.1	4.28738	39.3	43.6	37.8	40.2333	7.48269	27.2	31.6	29.8	29.5333	7.49014	38.6	45.1	38.6	40.7667	9.2055	47.9083	47.4337
34147513	RAB7A	7879	NP_004628.4	ras-related protein Rab-7a	1.19076	118.5	120.2	120.2	119.633	0.82042	124.6	153.5	147.3	141.8	10.7298	96.2	88.6	91.8	92.2	4.13856	82.7	80.9	80.1	81.2333	1.63931	108.717	25.1445	100	92.3	96.1	96.1333	4.00497	86.7	91.3	87	88.3333	2.91349	92.2	84.8	86.4	87.8	4.43461	99.1	88.4	91.3	92.9333	5.95463	91.3	4.33897
156071462	SLC25A6	293	NP_001627.2	ADP/ATP translocase 3	0.590048	51.9	46.1	50.7	49.5667	6.17671	53.6	42.8	50.6	49	11.3774	83.9	99.9	64.3	82.7	21.5602	113.8	136	96.9	115.567	16.9684	74.2083	42.7928	89.2	80.9	84.3	84.8	4.92044	81.3	74.5	85	80.2667	6.63504	79.3	75.5	78.1	77.6333	2.50216	247	244.2	289.9	260.367	9.83801	125.767	71.3879
116805322	FLNC	2318	NP_001449.3	filamin-C isoform a	1.1339	118.5	113.3	102.1	111.3	7.53004	62.8	73	58.4	64.7333	11.5698	213.8	177.1	89.1	160	40.0528	87	87.7	92.5	89.0667	3.3614	106.275	38.1579	116.3	119.4	104.5	113.4	6.93292	69.7	79.4	112.8	87.3	25.8991	78.2	83.4	123.1	94.9	25.8798	53.7	66.7	117.5	79.3	42.5154	93.725	15.5576
4507947	YARS	8565	NP_003671.1	tyrosine--tRNA ligase, cytoplasmic	0.761468	93	75.6	86.2	84.9333	10.3244	89.8	61.9	76	75.9	18.3798	86.2	89.1	76.7	84	7.72159	98.6	104.2	100.2	101	2.85588	86.4583	12.1548	71.2	75.9	73.9	73.6667	3.20182	92.6	103.5	104.3	100.133	6.52761	175.6	192.3	184.5	184.133	4.53804	93	97.5	98.2	96.2333	2.93239	113.542	42.7029
5803187	TALDO1	6888	NP_006746.1	transaldolase	0.88613	108.9	108.4	112.6	109.967	2.08626	111	107.4	111.7	110.033	2.09685	49.4	54.3	52.6	52.1	4.77538	101.9	105.4	104	103.767	1.69768	93.9667	29.8674	108.9	109.3	106.9	108.367	1.18655	78.5	78.9	76.5	77.9667	1.64919	144.7	142.3	140	142.333	1.65118	96.7	94.1	95.7	95.5	1.37329	106.042	25.6636
4506467	RDX	5962	NP_002897.1	radixin isoform 2	0.995925	89.1	92.3	87	89.4667	2.98319	73.2	68.3	67.9	69.8	4.22818	109.7	94.4	104.6	102.9	7.57082	140.2	135.3	135.5	137	2.02415	99.7917	28.3447	95.4	93.6	97	95.3333	1.78424	107.8	113.6	109.9	110.433	2.65912	123.7	133.9	130.9	129.5	4.04798	60.9	68.6	67.1	65.5333	6.22901	100.2	26.9564
14141168	PCBP2	5094	NP_005007.2	poly(rC)-binding protein 2 isoform a	1.27824	112.8	128	118.4	119.733	6.42028	82.9	74.9	76.5	78.1	5.42023	139	134.2	143.2	138.8	3.24448	114.4	107.3	114.9	112.2	3.78867	112.208	22.5875	88.7	87.8	87	87.8333	0.9683	67.2	73.7	69.4	70.1	4.7162	72.2	68.9	70.2	70.4333	2.36014	122.8	125.2	120.3	122.767	1.99579	87.7833	28.1934
4503271	DCN	1634	NP_001911.1	decorin isoform a preproprotein	0.967779	72.5	68.9	69.9	70.4333	2.6384	78.1	76.5	77.7	77.4333	1.07533	71.5	70.5	68.2	70.0667	2.41504	173.8	173.9	178.9	175.533	1.66125	98.3667	52.4121	223.7	226.3	233.1	227.7	2.13169	107.5	107	103.7	106.067	1.94669	55.1	54.8	52.8	54.2333	2.30547	17.8	22.2	15.7	18.5667	17.866	101.642	89.9191
29568111	MYL9	10398	NP_006088.2	myosin regulatory light polypeptide 9 isoform a	1.67659	111	95.2	108.7	104.967	8.13211	91.7	56.3	98.7	82.2333	27.6409	187.1	195.6	189.1	190.6	2.33164	117.7	131.6	120.7	123.333	5.93075	125.283	37.2569	105.4	113.6	103.3	107.433	5.06615	91.1	86.6	84.4	87.3667	3.909	54.7	66.7	50.8	57.4	14.4368	41.4	54.5	44.2	46.7	14.7721	74.725	37.1765
740087210	MYL12A	10627	NP_001289978.1	myosin regulatory light chain 12A isoform 2	1.08207	96	96.1	94.6	95.5667	0.877555	50.2	53.3	58.8	54.1	8.05075	142	159.7	151.4	151.033	5.8634	112.8	120.5	111.9	115.067	4.10794	103.942	38.865	129.5	122.4	125	125.633	2.85921	106.2	96.5	103.4	102.033	4.89284	88.3	84.3	83.1	85.2333	3.19446	75.2	67.1	71.7	71.3333	5.69499	96.0583	24.3321
154355000	KHSRP	8570	NP_003676.2	far upstream element-binding protein 2	0.96907	91.8	97.9	92.4	94.0333	3.57537	64.4	95.5	81.9	80.6	19.3433	101.6	102.8	124	109.467	11.5108	110.2	105.5	113.2	109.633	3.54012	98.4333	14.1812	83.2	79.3	90.5	84.3333	6.74154	76.8	79.1	78.5	78.1333	1.52692	97.4	87.4	77.8	87.5333	11.1965	174.6	152.5	141.8	156.3	10.7018	101.575	36.1225
747165389	RPSA	3921	NP_001291217.1	40S ribosomal protein SA isoform 2	0.782605	91.4	89.5	86.1	89	3.01702	77	70.7	62.3	70	10.5357	97.6	113.7	104.9	105.4	7.64861	83.8	89.3	87.4	86.8333	3.21702	87.8083	16.49	83.4	80.6	84.3	82.7667	2.33137	113.8	108.2	115.6	112.533	3.42937	118.5	115.4	121.3	118.4	2.49263	134.5	132.7	138.1	135.1	2.03519	112.2	19.4538
4505621	PEBP1	5037	NP_002558.1	phosphatidylethanolamine-binding protein 1	0.834225	73.8	71.7	72.7	72.7333	1.44418	56.5	52.5	55.7	54.9	3.85538	106.2	99.6	112.1	105.967	5.90116	131.9	131.8	127	130.233	2.15044	90.9583	37.0122	90.5	90.6	90.1	90.4	0.292672	127.3	133.9	122.7	127.967	4.39934	97.2	96.8	95.5	96.5	0.921056	116.5	123.1	124.2	121.267	3.43419	109.033	16.8484
52632383	HNRNPL	3191	NP_001524.2	heterogeneous nuclear ribonucleoprotein L isoform a	0.786395	80.4	81.3	83.3	81.6667	1.81759	51.6	45.2	62	52.9333	16.0182	99.5	112.7	98.9	103.7	7.5217	112.2	115.5	114	113.9	1.45063	88.05	30.6649	97.5	91.2	93.6	94.1	3.37898	82.8	82	78.6	81.1333	2.74868	133.5	127.8	130.4	130.567	2.18559	142.6	144.3	139.3	142.067	1.78952	111.967	25.8948
21361621	PGM1	5236	NP_002624.2	phosphoglucomutase-1 isoform 1	1.65252	149.4	146	149.1	148.167	1.27044	163.2	161.6	159.4	161.4	1.18208	88.8	86	92.4	89.0667	3.60216	101.4	96.1	101.8	99.7667	3.18916	124.6	28.522	98.8	99.6	99.5	99.3	0.438963	93.6	86.6	89.6	89.9333	3.90499	72.8	76.5	73.7	74.3333	2.59587	31.9	47.6	34.6	38.0333	22.0708	75.4	35.7503
5031873	LMAN1	3998	NP_005561.1	protein ERGIC-53 precursor	0.626856	79	86.5	79.4	81.6333	5.16872	64.3	56.2	71.2	63.9	11.7496	85.7	102.9	83.5	90.7	11.7118	71.3	76.1	68.7	72.0333	5.21163	77.0667	15.0843	84.7	82.4	84.5	83.8667	1.5192	216	209.1	209.6	211.567	1.81858	146	134	143.7	141.233	4.50951	53	52.9	59.4	55.1	6.75907	122.942	56.1935
4502503	C4BPA	722	NP_000706.1	C4b-binding protein alpha chain precursor	3.07506	93.5	85.8	97.4	92.2333	6.39988	399	435.6	401.1	411.9	4.98947	64.7	66.1	65.2	65.3333	1.08591	33.2	33.1	36.2	34.1667	5.15598	150.908	116.365	85.9	69.9	84.5	80.1	11.0626	57.1	47.5	53	52.5333	9.16939	31.4	30.6	29.3	30.4333	3.48261	35.1	31.3	33.3	33.2333	5.71979	49.075	46.6596
21264602	LAMA5	3911	NP_005551.3	laminin subunit alpha-5 precursor	1.08279	108.5	91	100	99.8333	8.7658	91.5	92.4	98.2	94.0333	3.86713	78	99.3	90	89.1	11.9848	113.7	136	149.1	132.933	13.464	103.975	19.0408	106.6	76.5	79.3	87.4667	19.0118	146.3	137.5	122.9	135.567	8.71836	98.6	101.3	95.7	98.5333	2.84228	56.7	66.1	64.8	62.5333	8.14519	96.025	31.6144
314122177	CALU	813	NP_001186600.1	calumenin isoform c precursor	0.835921	107.9	103	103.4	104.767	2.59711	47.5	56.6	54.8	52.9667	9.09829	124.5	117.8	127.5	123.267	4.02884	85.9	79.3	84.6	83.2667	4.19879	91.0667	33.1677	119.7	121.4	120.5	120.533	0.705606	145.2	145.6	143.4	144.733	0.809691	99.4	101.9	96.6	99.3	2.67011	70	74.4	69.2	71.2	3.93258	108.942	28.7003
29029559	CSE1L	1434	NP_001307.2	exportin-2 isoform 1	0.849996	117.8	115.4	120.8	118	2.29284	103.3	93.1	92.9	96.4333	6.16752	73.2	80.3	77.2	76.9	4.62873	73.9	78.2	76.6	76.2333	2.85088	91.8917	21.5112	104.7	101.4	104.6	103.567	1.81241	63.4	67.5	63.2	64.7	3.75105	103.3	108.9	106.6	106.267	2.64885	160.4	155.3	158	157.9	1.61588	108.108	35.3744
66392203	NME1-NME2	654364	NP_001018146.1	NME1-NME2 protein	0.769219	92.4	95	96.5	94.6333	2.19209	53.9	60.4	59.6	57.9667	6.11469	115.4	109.2	105.6	110.067	4.50377	84	86.6	85	85.2	1.5393	86.9667	25.1617	68.7	68.6	69.9	69.0667	1.04742	90.9	87	94.3	90.7333	4.02592	176.3	179.1	172.4	175.933	1.91267	118.6	114.1	116.8	116.5	1.94416	113.058	40.8494
217272892	EFTUD2	9343	NP_004238.3	116 kDa U5 small nuclear ribonucleoprotein component isoform a	0.927797	126.6	135.5	125.4	129.167	4.27165	103.3	117	101.4	107.233	7.93724	80	70.7	74	74.9	6.29489	79.4	71.8	70.1	73.7667	6.7132	96.2667	27.9086	83.7	70.8	88.1	80.8667	11.1187	80.1	111.9	91.6	94.5333	17.0328	121.4	105.8	120.7	115.967	7.59834	125.6	116.6	128.8	123.667	5.11505	103.758	18.9067
25777732	ALDH2	217	NP_000681.2	aldehyde dehydrogenase, mitochondrial isoform 1 precursor	1.56158	67.5	66.7	69.9	68.0333	2.44782	79.6	70.5	77.8	75.9667	6.34365	124.6	121.1	132.1	125.933	4.4626	213.8	222	217.6	217.8	1.88414	121.933	56.4724	65.2	62.5	63.1	63.6	2.22916	130.7	142.2	127.4	133.433	5.82267	64.2	62.9	63.9	63.6667	1.06914	54.4	52.2	48.3	51.6333	5.98301	78.0833	47.8093
392307007	PTPRC	5788	NP_002829.3	receptor-type tyrosine-protein phosphatase C isoform 1 precursor	2.40391	156.3	159.4	162.8	159.5	2.03834	264	260.3	248.5	257.6	3.14249	105.8	99.8	96.2	100.6	4.82082	46.3	45	50.6	47.3	6.19634	141.25	63.7816	43.5	42.6	46.1	44.0667	4.12445	110.9	111.7	114.5	112.367	1.68228	44.5	46	47.5	46	3.26087	28.8	35.2	33.8	32.6	10.3206	58.7583	61.6507
15718687	RPS3	6188	NP_000996.2	40S ribosomal protein S3 isoform 1	0.760748	90.4	91.4	88.8	90.2	1.45398	60	63.6	59	60.8667	3.97486	102.3	116.6	98.9	105.933	8.86664	84.8	93.5	87.6	88.6333	5.01064	86.4083	21.6812	84.2	83	84.1	83.7667	0.794866	112.5	106.5	115.7	111.567	4.18626	128.7	121.4	127.3	125.8	3.07971	137	124.1	138.5	133.2	5.94327	113.583	19.2027
4758648	KIF5B	3799	NP_004512.1	kinesin-1 heavy chain	0.887255	102.4	95.1	93	96.8333	5.09525	75.7	72.5	67.2	71.8	5.97913	113.6	105.6	102.8	107.333	5.22183	97.3	98.4	104.9	100.2	4.09911	94.0417	16.44	96.8	99.6	96.9	97.7667	1.62479	93.6	100.1	100.2	97.9667	3.86047	119.1	123.6	131.4	124.7	4.99065	101.7	105.2	103.7	103.533	1.69602	105.992	12.0343
167857790	ORM1	5004	NP_000598.2	alpha-1-acid glycoprotein 1 precursor	1.49849	117.8	112.9	115.1	115.267	2.12919	188.2	169.4	184	180.533	5.46591	109.4	136	121.5	122.3	10.8896	57.2	68.7	59.1	61.6667	9.99679	119.942	40.545	96.4	95.1	93.4	94.9667	1.58417	104.4	96.1	103.9	101.467	4.58711	38.7	38.2	36.9	37.9333	2.44945	87.8	83.5	86.1	85.8	2.52406	80.0417	35.9794
11321601	PFKP	5214	NP_002618.1	ATP-dependent 6-phosphofructokinase, platelet type isoform 1	1.0436	97	96.1	96.1	96.4	0.53902	67.8	70	78.8	72.2	8.06185	141.4	158.5	151.2	150.367	5.70632	91.9	95.5	81.3	89.5667	8.24186	102.133	33.026	109.3	112.8	106	109.367	3.10926	75.9	63.8	68	69.2333	8.8737	126.6	117.2	128.8	124.2	4.96068	90.1	86.2	89.7	88.6667	2.41978	97.8667	24.5388
48762934	COL1A2	1278	NP_000080.2	collagen alpha-2(I) chain precursor	1.61399	81.8	79.5	84.7	82	3.17776	96.9	94.7	88.7	93.4333	4.5425	136.4	144.3	135.2	138.633	3.56626	178.7	181.6	179.3	179.867	0.851072	123.483	36.3144	144.6	142.1	145.1	143.933	1.11668	105.3	102.8	105.5	104.533	1.43919	37.2	36.3	39.6	37.7	4.52486	19.1	18.6	21.9	19.8667	8.95256	76.5083	75.6354
7661920	EIF4A3	9775	NP_055555.1	eukaryotic initiation factor 4A-III	0.83766	101	104.6	109.3	104.967	3.96519	69.7	65.5	70.8	68.6667	4.07333	84.5	107.2	98.6	96.7667	11.8435	86.4	102.5	93.8	94.2333	8.5519	91.1583	17.1993	88.7	80.5	83.7	84.3	4.90249	95	82.6	87.5	88.3667	7.06744	124.8	120.4	118.4	121.2	2.70144	149.9	136.5	137.9	141.433	5.20789	108.825	25.0895
34098946	YBX1	4904	NP_004550.2	nuclease-sensitive element-binding protein 1	0.661635	67.2	70.8	71.8	69.9333	3.45953	57.1	65.1	41.8	54.6667	21.6568	98.2	102.3	99.6	100.033	2.08337	95.1	93	93.6	93.9	1.15193	79.6333	26.5112	83.9	81.7	83.7	83.1	1.46396	72.6	71.5	70.4	71.5	1.53846	136.8	134.6	143.5	138.3	3.35194	189	181	195.6	188.533	3.87792	120.358	44.8585
4504259	HIST1H2BL	8340	NP_003510.1	histone H2B type 1-L	0.486865	70.2	67.9	59.3	65.8	8.73166	95.1	85.4	91.8	90.7667	5.43357	45.8	47.7	41.5	45	7.05884	62.1	64.2	54.8	60.3667	8.17321	65.4833	29.0431	87.6	89.7	90.9	89.4	1.86838	159.1	162.8	161.1	161	1.15033	105.1	107.2	110.9	107.733	2.72576	175	175.1	189.5	179.867	4.63836	134.5	31.8659
87196351	DDX3X	1654	NP_001347.3	ATP-dependent RNA helicase DDX3X isoform 1	0.835628	104.7	98.9	102.6	102.067	2.87709	72.2	66.6	74.3	71.0333	5.60352	94.6	84	87.4	88.6667	6.10413	106.6	95.1	105.5	102.4	6.19713	91.0417	16.2491	87.6	93.1	87.1	89.2667	3.72946	74.5	78.2	75.6	76.1	2.49671	118.1	123.2	120.7	120.667	2.1134	141.7	160.8	146.8	149.767	6.60331	108.95	30.3023
148613856	DDX17	10521	NP_001091974.1	probable ATP-dependent RNA helicase DDX17 isoform 3	1.00552	90.7	93.2	93.2	92.3667	1.56266	73.8	71.6	83.1	76.1667	8.01449	121.3	112.2	122.7	118.733	4.80166	114.4	112.7	114.4	113.833	0.862221	100.275	19.6799	89	91.9	88.1	89.6667	2.21463	76.5	79.4	71.5	75.8	5.2721	107.8	109.3	107.9	108.333	0.774138	126.5	129.6	119.2	125.1	4.26817	99.725	21.5967
13569962	RAB1B	81876	NP_112243.1	ras-related protein Rab-1B	0.817218	87.5	83.2	92.9	87.8667	5.53154	87.3	55.9	104.5	82.5667	29.8466	78.5	102.2	61.4	80.7	25.3888	105.7	130.4	89.8	108.633	18.8325	89.9417	14.2598	90.9	92.7	94.2	92.6	1.78431	127.3	120.2	127.5	125	3.3265	122.7	123.2	126.3	124.067	1.57191	100.1	92.2	103.4	98.5667	5.83898	110.058	15.3511
13259510	DCTN1	1639	NP_004073.2	dynactin subunit 1 isoform 1	1.1418	107.3	102	106.1	105.133	2.64339	84.7	96.9	101	94.2	9.00085	117.9	129.4	114.1	120.467	6.61294	104.1	111	105	106.7	3.51546	106.625	10.1041	90.3	93.5	97.2	93.6667	3.6865	106.5	104.5	109.7	106.9	2.45367	92.3	87.4	89.9	89.8667	2.72645	97	75.3	77	83.1	14.5219	93.3833	10.7245
21536286	CKB	1152	NP_001814.2	creatine kinase B-type	2.49934	360.6	355.5	334.2	350.1	3.99998	69.6	68.4	64.5	67.5	3.95031	70.2	76.2	60.2	68.8667	11.737	86.6	89	79.3	84.9667	5.94593	142.858	96.8712	58.8	56.9	57.5	57.7333	1.68231	46.8	42.2	43.1	44.0333	5.53648	33.1	33.3	58.8	41.7333	35.4165	74.4	78.5	102.5	85.1333	17.8297	57.1583	34.8902
5453607	CCT7	10574	NP_006420.1	T-complex protein 1 subunit eta isoform a	0.92625	119.4	120.5	116.7	118.867	1.64498	86.9	88.6	79.7	85.0667	5.55418	89.7	88.7	94	90.8	3.10135	88.8	86.9	94.3	90	4.2702	96.1833	15.9417	90	87.5	86.7	88.0667	1.95469	90.1	85.9	89.7	88.5667	2.61729	110.8	113.7	112.9	112.467	1.33175	124.4	128.3	126.1	126.267	1.54858	103.842	18.097
16933546	RPLP0	6175	NP_444505.1	60S acidic ribosomal protein P0	0.705414	82	89	81.6	84.2	4.94267	68.6	69	69.9	69.1667	0.96265	96.3	86.8	86.3	89.8	6.27474	89.1	91.2	83	87.7667	4.85321	82.7333	11.2843	87.5	86.8	88.6	87.6333	1.03542	120.6	116.6	125.8	121	3.81242	129.8	129.9	133.4	131.033	1.56464	126.2	130.7	131.5	129.467	2.20687	117.283	17.2676
10863927	PPIA	5478	NP_066953.1	peptidyl-prolyl cis-trans isomerase A isoform 1	1.46407	120.3	121.8	125	122.367	1.96189	87.8	92.1	97.8	92.5667	5.41913	109	107.4	103.4	106.6	2.70585	154.8	155.3	151.3	153.8	1.41707	118.833	22.1301	92.9	92.8	91	92.2333	1.15931	83.3	80.4	80.1	81.2667	2.17469	77.6	76.8	76.5	76.9667	0.738793	74.3	73.4	74.9	74.2	1.0175	81.1667	9.77004
669633301	TPM1	7168	NP_001288218.1	tropomyosin alpha-1 chain isoform Tpm1.8cy	1.22975	74.3	85.7	99.2	86.4	14.4268	49.8	49.1	69.2	56.0333	20.3594	105.8	118.6	113.1	112.5	5.70761	203.8	204.6	150.5	186.3	16.6432	110.308	50.4662	96.7	98.2	95.8	96.9	1.25122	79.2	78.5	90.3	82.6667	8.00797	117.8	109.6	115.2	114.2	3.66941	72.7	55.6	66.8	65.0333	13.3559	89.7	23.2961
14110420	HNRNPD	3184	NP_112738.1	heterogeneous nuclear ribonucleoprotein D0 isoform a	0.743733	74.5	75.4	76.1	75.3333	1.06471	55	54.5	48.5	52.6667	6.86789	91	97	98.8	95.6	4.27209	113.7	116.9	122.2	117.6	3.65053	85.3	32.5566	79	77.7	80.8	79.1667	1.96637	94.4	91.3	95.2	93.6333	2.2	137.1	138.9	130.9	135.633	3.09424	155.3	148.2	147.5	150.333	2.8706	114.692	29.4146
260656032	PALLD	23022	NP_001159581.1	palladin isoform 3	0.977915	101.5	96.9	101.5	99.9667	2.6567	50.2	55.1	56.2	53.8333	5.93362	144.4	146.6	143.7	144.9	1.04436	102.9	87.1	100.6	96.8667	8.81212	98.8917	37.6203	197.2	207.3	191	198.5	4.14478	93	104.7	96.7	98.1333	6.094	59.2	55.6	58.3	57.7	3.24697	51.7	46.6	52.2	50.1667	6.17726	101.125	67.4886
528078313	NCF1	653361	NP_000256.4	neutrophil cytosol factor 1	5.53773	221.6	222	221.7	221.767	0.0938674	355.9	378.2	364.9	366.333	3.06248	61.9	58.5	65.7	62.0333	5.80632	28.4	25.1	29	27.5	7.63636	169.408	92.1988	27.8	25.1	24	25.6333	7.62809	61.3	55.9	57.1	58.1	4.88036	24.2	18.6	19.2	20.6667	14.8772	18.9	16.7	18.3	17.9667	6.32977	30.5917	60.8392
302191615	CSRP1	1465	NP_001180501.1	cysteine and glycine-rich protein 1 isoform 1	1.30722	103.1	108.3	103.9	105.1	2.66413	58.7	56.6	57.9	57.7333	1.83581	153	149.7	157.8	153.5	2.65347	137.7	134.4	138.8	136.967	1.67182	113.325	37.198	172.1	175.7	170.3	172.7	1.59209	81.4	84.3	80.2	81.9667	2.57168	65	60.3	59.4	61.5667	4.88448	29.1	30.8	31.7	30.5333	4.3243	86.6917	70.4959
148352331	2017-09-07	989	NP_001779.3	septin-7 isoform 1	1.10665	93.1	101.5	95.4	96.6667	4.49058	70.6	79.7	71.3	73.8667	6.85549	116.1	104.4	111.8	110.767	5.34281	144.4	133.5	138.9	138.933	3.9228	105.058	25.9132	117.8	118.2	119	118.333	0.516347	102.9	108.3	108.6	106.6	3.0092	82.5	81.1	82.2	81.9333	0.899648	72.6	73.2	72.8	72.8667	0.419266	94.9333	22.2592
4502643	CCT6A	908	NP_001753.1	T-complex protein 1 subunit zeta isoform a	0.873224	100.6	104.3	105.1	103.333	2.32325	72.1	78.6	81.3	77.3333	6.11507	105.1	93.7	94.8	97.8667	6.42542	96.4	94.3	92.3	94.3333	2.17336	93.2167	12.0338	88	88.5	83.9	86.8	2.9077	101.7	101.2	98.8	100.567	1.54153	113.8	114.7	114.5	114.333	0.413337	122.1	124.6	129.2	125.3	2.87421	106.75	15.655
118601081	HNRNPUL2	221092	NP_001073027.1	heterogeneous nuclear ribonucleoprotein U-like protein 2	1.0087	93.1	96.2	98.5	95.9333	2.82473	65.7	58.1	63.3	62.3667	6.22931	115.1	110.3	115.9	113.767	2.66225	126.5	131	131.6	129.7	2.14917	100.442	28.7615	113	115.9	112.6	113.833	1.58207	90.9	86.7	86.9	88.1667	2.68724	87.6	92	87.7	89.1	2.81927	108.3	109.9	103.4	107.2	3.15927	99.575	12.9821
154354964	IMMT	10989	NP_006830.2	MICOS complex subunit MIC60 isoform 1	0.424392	56.3	70.5	59.5	62.1	11.9943	39.6	38.3	38.8	38.9	1.68572	45.3	55.8	56.3	52.4667	11.839	85.4	81.9	87.4	84.9	3.27901	59.5917	32.5063	82.8	87.4	88	86.0667	3.30544	145.4	132.2	132.8	136.8	5.44873	209.9	195.2	198.1	201.067	3.8724	135.3	138.7	139.2	137.733	1.54074	140.417	33.5365
10800140	HIST1H2BB	3018	NP_066406.1	histone H2B type 1-B	0.740013	81.6	85	81.3	82.6333	2.48698	58.3	60.6	58	58.9667	2.41228	91	97.5	94.7	94.4	3.45378	103	106.2	103.5	104.233	1.65152	85.0583	22.934	90.3	86.2	86.6	87.7	2.57757	144	139.8	143.6	142.467	1.62708	98.4	92.1	96.6	95.7	3.3908	133.4	132.6	135.7	133.9	1.2019	114.942	23.7168
339882741	HLA-C	3107	NP_001229971.1	HLA class I histocompatibility antigen, Cw-1 alpha chain precursor	1.59604	90.8	92	98.6	93.8	4.47761	68.8	69.2	75.9	71.3	5.5943	279.3	268.6	219.6	255.833	12.4424	75.1	71.8	66	70.9667	6.49161	122.975	72.5469	74.4	78.1	79.1	77.2	3.2071	112.4	109.6	132.3	118.1	10.4801	70.4	78.6	91.2	80.0667	13.0857	28.8	32.3	37.4	32.8333	13.1718	77.05	45.2662
224831251	OPA1	4976	NP_570849.2	dynamin-like 120 kDa protein, mitochondrial isoform 7	0.549822	80.7	77.5	72	76.7333	5.73464	65.8	61.2	51.2	59.4	12.5666	67.7	70.5	61.3	66.5	7.09162	81.6	85.7	76.2	81.1667	5.87039	70.95	13.8822	97.8	96.8	105.1	99.9	4.53554	80.1	84.4	74.6	79.7	6.1634	120.3	119.5	127.7	122.5	3.69066	205.9	204.4	231.9	214.067	7.22313	129.042	45.9681
47519639	MAP4	4134	NP_002366.2	microtubule-associated protein 4 isoform 1	1.02609	84.3	78.7	80.9	81.3	3.47029	54.1	47.8	56.9	52.9333	8.80509	131.8	144.7	144.5	140.333	5.26657	127.1	136.9	127.7	130.567	4.20707	101.283	40.7863	126.3	125.6	124.8	125.567	0.597735	100.3	91.8	87.6	93.2333	6.93978	83.3	77.5	76.7	79.1667	4.54971	92.7	97	100.9	96.8667	4.2343	98.7083	19.7193
34932414	NONO	4841	NP_031389.3	non-POU domain-containing octamer-binding protein isoform 1	0.870684	93.4	95.3	93	93.9	1.30865	59.1	65.8	61	61.9667	5.57238	95.9	94.8	100.3	97	3.00034	122.2	116.1	120.1	119.467	2.59397	93.0833	25.4253	89.6	90.6	92.5	90.9	1.62056	77.3	81.2	84	80.8333	4.16291	113.1	110.1	112.9	112.033	1.49714	149.3	146.2	136.1	143.867	4.79779	106.908	26.0587
57863257	TCP1	6950	NP_110379.2	T-complex protein 1 subunit alpha isoform a	0.989223	107	109	108	108	0.925926	81.5	83.3	88.7	84.5	4.43432	108.9	107.1	102.5	106.167	3.1088	99	98.8	99.5	99.1	0.36383	99.4417	10.7345	87.6	84.7	87.6	86.6333	1.93265	92.9	91.6	93.8	92.7667	1.19229	124.6	121.2	125.1	123.633	1.71645	98.3	104.1	94.8	99.0667	4.74142	100.525	16.1356
4504311	HIST1H4H	8365	NP_003534.1	histone H4	0.667547	75.6	76.1	74.7	75.4667	0.940097	61.3	64	61.3	62.2	2.50618	87.8	83.8	85.1	85.5667	2.3846	98.7	96.1	96.3	97.0333	1.49107	80.0667	18.5039	85.3	84.2	86.6	85.3667	1.40733	150.8	151.3	154.1	152.067	1.1696	99.1	102.4	99.9	100.467	1.71344	141.5	142.1	142	141.867	0.22659	119.942	26.7465
56676393	ARHGDIB	397	NP_001166.3	rho GDP-dissociation inhibitor 2	2.26869	146.1	153.9	155.3	151.767	3.2663	218.6	243.5	238.2	233.433	5.61896	72.7	72.1	76.8	73.8667	3.46299	99.3	89.9	99.5	96.2333	5.70046	138.825	51.1923	51.2	49.2	46	48.8	5.37495	116.2	104.7	106.1	109	5.75647	54	48.3	47.1	49.8	7.40253	41.9	38.4	31.2	37.1667	14.6787	61.1917	52.9222
528281407	PHB	5245	NP_001268644.1	prohibitin isoform 1	1.14784	157.5	149.7	161	156.067	3.70659	61.6	59.9	59.8	60.4333	1.67391	86.7	78.5	75.7	80.3	7.11911	131.1	130.7	130.4	130.733	0.26863	106.883	41.3224	72.6	75.8	72.7	73.7	2.46858	74.2	82.2	75.2	77.2	5.64624	89.7	91.1	91.1	90.6333	0.891825	126.6	132.1	134.1	130.933	2.96619	93.1167	28.1865
4758032	COPB2	9276	NP_004757.1	coatomer subunit beta'	1.07487	104.2	103.2	99.9	102.433	2.19673	81.8	78.6	77.8	79.4	2.66574	109.2	119.5	126.2	118.3	7.23863	107.3	115.7	119.8	114.267	5.57649	103.6	16.8746	89.7	86	89.2	88.3	2.27348	124.5	123.1	121.4	123	1.26213	108.5	101.8	96.4	102.233	5.92921	74.8	72.1	69.1	72	3.96016	96.3833	22.4335
10864011	SQRDL	58472	NP_067022.1	sulfide:quinone oxidoreductase, mitochondrial	1.35248	96	105.3	101	100.767	4.61898	118.7	110.1	114.1	114.3	3.76508	133.3	138.3	136.4	136	1.8558	112.5	105.9	108.2	108.867	3.07727	114.983	13.1099	66.3	69.1	68.7	68.0333	2.22593	129.1	111.3	118.5	119.633	7.4845	97.6	99.9	99	98.8333	1.1727	46.5	60	54.2	53.5667	12.6427	85.0167	35.0692
34734062	FBLN1	2192	NP_001987.2	fibulin-1 isoform C precursor	0.631654	79.2			79.2	#DIV/0!	71.2			71.2	#DIV/0!	60.4			60.4	#DIV/0!	98.9			98.9	#DIV/0!	77.425	20.9979	270.6			270.6	#DIV/0!	96			96	#DIV/0!	59.1			59.1	#DIV/0!	64.6			64.6	#DIV/0!	122.575	81.5933
14043070	HNRNPA1	3178	NP_112420.1	heterogeneous nuclear ribonucleoprotein A1 isoform b	0.846592	117.8	109.2	104.5	110.5	6.10374	81.8	73.3	77.6	77.5667	5.47928	81	83.9	89.8	84.9	5.282	91.5	93	97	93.8333	3.02997	91.7	15.4733	76.5	77.9	75.9	76.7667	1.33693	82.3	79.7	78	80	2.70705	90.7	96.7	93.6	93.6667	3.20344	178.4	186.4	183.7	182.833	2.22597	108.317	46.3593
4506723	RPS3A	6189	NP_000997.1	40S ribosomal protein S3a isoform 1	0.687311	74.7	73.1	77.1	74.9667	2.68558	50.6	45.7	45.5	47.2667	6.11104	116	91.5	118.4	108.633	13.7033	100.9	89.4	94.8	95.0333	6.05424	81.475	32.7348	82.7	85.6	83.3	83.8667	1.82527	120.1	137.8	117.8	125.233	8.7386	122	131.7	126.3	126.667	3.83715	132.9	145.4	136.9	138.4	4.61241	118.542	20.1256
514239916	C8B	732	NP_000057.2	complement component C8 beta chain isoform 1 preproprotein	2.25393	155	165.5	160.3	160.267	3.27584	255.1	265.2	267.3	262.533	2.48446	103.7	90.8	85	93.1667	10.2741	41.2	37.1	36.3	38.2	6.88138	138.542	69.6996	102.9	111.4	106.9	107.067	3.97178	46	44.4	48.7	46.3667	4.68725	38.3	33.7	37.3	36.4333	6.64053	57.9	51.9	58.2	56	6.3462	61.4667	51.1367
24308201	APMAP	57136	NP_065392.1	adipocyte plasma membrane-associated protein	1.76541	183.5	183.2	194.3	187	3.38169	188.3	187.1	196.8	190.733	2.77248	75.9	80.9	82.1	79.6333	4.12938	55.1	50.7	54.3	53.3667	4.39185	127.683	55.9774	78	79.2	73.8	77	3.68245	78.5	77.6	69.7	75.2667	6.4329	63.6	62.6	57.8	61.3333	5.05522	77.1	78.8	71.2	75.7	5.26913	72.325	10.1828
119964718	DSG3	1830	NP_001935.2	desmoglein-3 preproprotein	0.205656	29.8	31.4	32.9	31.3667	4.94241	33.8	29	31.2	31.3333	7.66843	29.7	26.8	50.1	35.5333	35.7359	34.9	35	44.8	38.2333	14.8748	34.1167	9.90576	100.4	98	98.6	99	1.26162	62.9	65.4	62.8	63.7	2.31255	161	159	147.8	155.933	4.5624	347.5	355.6	331.7	344.933	3.52386	165.892	75.5091
295986608	IGLL5	100423062	NP_001171597.1	immunoglobulin lambda-like polypeptide 5 isoform 1	1.19951	58.1	56.7	57.2	57.3333	1.23743	276	273.5	292	280.5	3.57841	60.5	55.1	69.4	61.6667	11.7098	37.4	35.5	37.5	36.8	3.06234	109.075	105.246	64.1	67.5	60.7	64.1	5.30421	156.7	159.6	147.4	154.567	4.12356	69.3	69.5	64.9	67.9	3.82916	77.9	82.7	70.9	77.1667	7.68996	90.9333	47.0407
154354962	IMMT	10989	NP_001093639.1	MICOS complex subunit MIC60 isoform 2	0.650234	82.8	83	86.3	84.0333	2.339	55.4	56.6	57.2	56.4	1.62503	78.5	79	86	81.1667	5.16622	91.6	92.2	97.1	93.6333	3.22233	78.8083	20.1269	88.5	88.4	90	88.9667	1.00744	115.2	110	111.6	112.267	2.37233	151.7	155.7	140.7	149.367	5.20026	136.4	135.1	131.1	134.2	2.05831	121.2	21.7315
94538362	FLOT2	2319	NP_004466.2	flotillin-2	1.41935	143.9	150.2	138.9	144.333	3.92318	179.9	186.4	169.7	178.667	4.71159	71.7	60.7	84.1	72.1667	16.2221	74.8	70.2	77.5	74.1667	4.9766	117.333	45.0824	71.6	69.5	69.3	70.1333	1.81668	92.7	90.5	82.3	88.5	6.19308	94.9	95.7	93.6	94.7333	1.1188	70.4	76.8	84.7	77.3	9.26662	82.6667	13.3525
222352151	PCBP1	5093	NP_006187.2	poly(rC)-binding protein 1	0.996091	104.5	106.4	107.1	106	1.26921	86.7	86.6	87.2	86.8333	0.370198	109.7	98.4	100.6	102.9	5.82199	105.2	100.6	104.6	103.467	2.41688	99.8	8.76642	91.9	93.6	90.7	92.0667	1.58273	81.9	83.8	83.6	83.1	1.25635	99.7	103.5	103	102.067	2.02298	120.5	127	123.1	123.533	2.64835	100.192	17.3496
55749577	SLC25A4	291	NP_001142.2	ADP/ATP translocase 1	0.713235	62.5	57.7	60.1	60.1	3.99334	53.6	42.5	50.9	49	11.8138	53.9	41.6	49.4	48.3	12.8848	171.6	176.2	179.1	175.633	2.15334	83.2583	74.2509	112.2	113.5	114.6	113.433	1.05911	119	128.2	124.2	123.8	3.72619	123.1	131.6	123.2	125.967	3.87314	104.1	108.5	98.6	103.733	4.78166	116.733	8.77923
18491024	DPP3	10072	NP_005691.2	dipeptidyl peptidase 3 isoform 1	1.2723	115.3	104.3	113.5	111.033	5.31397	135.9	122.8	105.7	121.467	12.4677	105.5	101.4	94	100.3	5.81095	112.8	108.1	124.5	115.133	7.33525	111.983	7.9414	103.6	122.4	104.8	110.267	9.54494	75.5	77.1	90.1	80.9	9.89802	84.7	94.9	94.3	91.3	6.26904	66.7	69	73.1	69.6	4.65792	88.0167	19.6312
4885409	HDLBP	3069	NP_005327.1	vigilin isoform a	0.761838	89.3	87.4	90.4	89.0333	1.70461	63.3	56.6	54.5	58.1333	7.90599	95.4	115.3	119	109.9	11.5495	82.1	84.5	99.9	88.8333	10.873	86.475	24.6587	99.2	95.8	97.2	97.4	1.75442	149.3	151	123.2	141.167	11.0386	113.4	105.1	129.5	116	10.6949	107.9	104.2	86.3	99.4667	11.6137	113.508	17.8231
153070260	MARCKS	4082	NP_002347.5	myristoylated alanine-rich C-kinase substrate	0.563824	56.4	56.2	55.3	55.9667	1.04696	40	38.1	39.8	39.3	2.65657	123.8	121.9	134.1	126.6	5.18507	64.6	66.7	68.4	66.5667	2.85955	72.1083	52.7288	112.2	111.5	110	111.233	1.01047	164.5	169.7	162.1	165.433	2.34839	133.2	130.6	127.9	130.567	2.02973	105.3	105.4	102.3	104.333	1.68846	127.892	21.4089
5803013	ERP29	10961	NP_006808.1	endoplasmic reticulum resident protein 29 isoform 1 precursor	0.936189	96.1	95.7	100.7	97.5	2.84973	72.2	69.8	70.2	70.7333	1.81784	125.7	132.4	116.8	124.967	6.26232	93.8	94.1	93	93.6333	0.607288	96.7083	22.9928	64.3	61.1	63.6	63	2.67025	152.9	156	157.9	155.6	1.62203	87	83.7	87.4	86.0333	2.36025	107.9	107.4	110.4	108.567	1.48045	103.3	38.2565
34577061	ADH1B	125	NP_000659.2	alcohol dehydrogenase 1B isoform 1	1.81723	36.6	34.9	36.9	36.1333	2.985	45.5	43.5	44.8	44.6	2.27554	30.7	32.1	26.2	29.6667	10.3913	399.7	407.7	409.5	405.633	1.28605	129.008	143.028	58.5	59.6	57.4	58.5	1.88034	103.1	102	103.5	102.867	0.755099	100.2	99.7	99.3	99.7333	0.452131	25.5	20.7	22.4	22.8667	10.6434	70.9917	53.4171
124494247	MYO1C	4641	NP_001074419.1	unconventional myosin-Ic isoform b	0.888207	88.2	91.4	94	91.2	3.18549	54	47.7	59.1	53.6	10.6539	101.6	105	114.3	106.967	6.14626	122.1	122.9	128.7	124.567	2.8915	94.0833	32.1362	122.3	117.3	115.3	118.3	3.0478	115.7	134	109	119.567	10.8231	124.7	108.8	108.2	113.9	8.21588	71.4	72.9	71.5	71.9333	1.16587	105.925	21.516
18375623	DDX39B	7919	NP_542165.1	spliceosome RNA helicase DDX39B	1.08596	107.4	111.6	113.6	110.867	2.85423	97	102.1	101.1	100.067	2.70067	101.6	98.6	93.3	97.8333	4.29585	105.6	108.1	109.4	107.7	1.79324	104.117	5.92809	90.2	89.3	89.4	89.6333	0.55034	79.4	78.3	80.6	79.4333	1.44821	107.8	104.1	101.5	104.467	3.0306	110.9	108	111	109.967	1.54949	95.875	14.5236
304555581	EEF1D	1936	NP_115754.3	elongation factor 1-delta isoform 1	0.934709	91.4	88.4	99.3	93.0333	6.05221	79.7	48	72.8	66.8333	24.9442	120.9	117.6	126.9	121.8	3.87099	100.6	101.4	112.6	104.867	6.39784	96.6333	23.9146	78	75.3	74.4	75.9	2.46838	121.7	108.6	102.3	110.867	8.92661	109.6	125.4	110.8	115.267	7.63118	98.2	135.4	100.9	111.5	18.6027	103.383	17.8219
195976779	DYSF	8291	NP_001124459.1	dysferlin isoform 1	3.36089	220.3	207.8	238.5	222.2	6.94777	283.1	304.9	312.5	300.167	5.08412	55.1	53.3	43.3	50.5667	12.5718	48.6	46.3	35.8	43.5667	15.6627	154.125	82.8446	47.3	43.7	33.7	41.5667	16.9523	57.3	58.1	56	57.1333	1.85509	42.2	42.2	42.4	42.2667	0.273194	46	43.6	37.8	42.4667	9.92742	45.8583	16.4126
4502209	ARF5	381	NP_001653.1	ADP-ribosylation factor 5	0.991701	102.3	102.5	100.4	101.733	1.13928	99.9	108.2	91.4	99.8333	8.41422	119.1	96.6	110.3	108.667	10.4343	83.8	85.5	95	88.1	6.851	99.5833	8.58091	75.4	94.5	76.7	82.2	12.9829	77.2	80.3	81.2	79.5667	2.6373	102.4	96.2	101	99.8667	3.25601	139.9	136.2	144	140.033	2.78627	100.417	27.7909
4503015	CPNE3	8895	NP_003900.1	copine-3	1.87286	153.9	145.8	150.7	150.133	2.71733	198.5	183.7	192.3	191.5	3.88113	86.8	94	85.1	88.6333	5.33068	86.7	95.3	91.6	91.2	4.73019	130.367	38.1063	71.2	77.4	71.4	73.3333	4.80444	67.5	69.1	68.4	68.3333	1.17378	55.2	57.8	58.8	57.2667	3.24502	80.1	76.8	81.6	79.5	3.08881	69.6083	13.519
114155140	TPM3	7170	NP_689476.2	tropomyosin alpha-3 chain isoform Tpm3.12st	1.28007	74.8	74.5	77.9	75.7333	2.48553	42.9	43.2	46.2	44.1	4.13793	195.2	179.3	196	190.167	4.95318	143.2	134.7	139.5	139.133	3.06314	112.283	58.1095	85.4	91.4	85.3	87.3667	3.99847	108.2	108.5	104	106.9	2.35355	81.1	87	82.4	83.5	3.71257	69.2	81.4	68.7	73.1	9.83907	87.7167	16.1165
18379349	VAT1	10493	NP_006364.2	synaptic vesicle membrane protein VAT-1 homolog	1.7387	130.3	123.3	126.7	126.767	2.76135	185.8	167.6	161.9	171.767	7.26737	103.5	130	108.3	113.933	12.3929	97.2	91.9	97.3	95.4667	3.23592	126.983	25.5957	80.5	82.4	78.2	80.3667	2.61697	114.7	112.8	120.9	116.133	3.64749	62	60.6	70.7	64.4333	8.49258	26	31.6	36	31.2	16.0641	73.0333	48.3154
112789562	IFI16	3428	NP_005522.2	gamma-interferon-inducible protein 16 isoform 2	0.709716	73.8	71	71	71.9333	2.24733	72.9	85.2	68.2	75.4333	11.6375	120.9	113.1	112.8	115.6	3.97265	67.7	69.6	70.1	69.1333	1.83157	83.025	26.3403	109.9	105.1	110.8	108.6	2.82165	114.4	112.9	118.8	115.367	2.65803	124.9	130.7	133.8	129.8	3.48054	115.4	112.5	114.6	114.167	1.31192	116.983	7.72649
7657015	RTCB	51493	NP_055121.1	tRNA-splicing ligase RtcB homolog	0.80418	97.4	96.2	83.8	92.4667	8.14293	76.4	69.7	75.4	73.8333	4.89525	98.5	90.2	102.9	97.2	6.63481	98.6	92.3	88.4	93.1	5.5283	89.15	11.6931	92.8	98.8	102.7	98.1	5.08357	114	112.4	125.5	117.3	6.09235	110.6	119.9	106.9	112.467	5.95555	111.8	120.5	114.4	115.567	3.86426	110.858	7.88157
347659028	GFPT1	2673	NP_001231639.1	glutamine--fructose-6-phosphate aminotransferase [isomerizing] 1 isoform 1	1.15653	109.2	105.4	100.3	104.967	4.25449	76.1	86.2	80.1	80.8	6.29487	113.7	92.1	93.5	99.7667	12.1152	149	142.6	138.9	143.5	3.56083	107.258	24.5191	63.1	59.9	60.1	61.0333	2.93705	88.7	93.7	99.8	94.0667	5.90972	97	105.2	108.2	103.467	5.60345	103.3	114.8	119.1	112.4	7.26765	92.7417	24.1801
13676857	HSPA2	3306	NP_068814.2	heat shock-related 70 kDa protein 2	0.603742	53.3	62.3	61.6	59.0667	8.47573	36.5	50.1	43.8	43.4667	15.6583	65.1	82.5	83.1	76.9	13.2945	112.2	123.1	129.9	121.733	7.33471	75.2917	44.9456	86	96.8	98.2	93.6667	7.12775	54.9	85.2	86	75.3667	23.5239	72.4	90.3	91.9	84.8667	12.7565	319.6	209.6	205.6	244.933	26.413	124.708	64.5487
17986001	HLA-B	3106	NP_005505.2	major histocompatibility complex, class I, B precursor	1.62978	74.7	75.9	75	75.2	0.830452	100.9	101.1	102.1	101.367	0.634242	252.6	229.6	239.9	240.7	4.78639	79.8	81.6	74.3	78.5667	4.84056	123.958	63.4817	71.7	71.3	67.5	70.1667	3.30363	97	105.6	110.3	104.3	6.46657	85.2	90.8	90.2	88.7333	3.46502	38.2	44.2	40.7	41.0333	7.3449	76.0583	35.7636
18375501	APEX1	328	NP_001632.2	DNA-(apurinic or apyrimidinic site) lyase	1.30858	88.6	80.3	79.7	82.8667	6.00274	101	60.1	65.6	75.5667	29.374	145.2	158	162.2	155.133	5.70808	134.3	142.5	142.9	139.9	3.46952	113.367	35.3115	65.9	68.7	64.3	66.3	3.35913	82.2	87.6	83.2	84.3333	3.40656	81.1	84.1	83.5	82.9	1.9149	101.6	118.7	118.7	113	8.73689	86.6333	22.3813
37655183	NDRG1	10397	NP_006087.2	protein NDRG1 isoform 1	0.766134	86.6	83.3	87.8	85.9	2.71273	56	50.8	55.3	54.0333	5.22259	83.5	84.2	105.7	91.1333	13.8478	115.2	112.3	120.4	115.967	3.539	86.7583	29.3406	206.6	206	198.8	203.8	2.12979	71.8	81	82.7	78.5	7.47044	86.6	88.2	82.5	85.7667	3.42785	93.6	94.3	66.8	84.9	18.4676	113.242	53.3895
46367787	PABPC1	26986	NP_002559.2	polyadenylate-binding protein 1	0.830727	86.6	86.3	93.6	88.8333	4.65003	53.6	62.6	64	60.0667	9.39602	112.7	110.8	118	113.833	3.27795	99.6	101.8	99.4	100.267	1.32812	90.75	25.1966	89.5	92.3	89.3	90.3667	1.8561	97.3	92.8	91.2	93.7667	3.37306	96.4	94.9	91.3	94.2	2.78245	164.2	158.5	153.2	158.633	3.46788	109.242	30.183
56549121	DNM2	1785	NP_001005360.1	dynamin-2 isoform 1	1.49818	115.4	130	118.9	121.433	6.27715	119	133	133.8	128.6	6.47236	116.7	110.6	117.7	115	3.34189	122.8	108.3	113.1	114.733	6.43815	119.942	5.46165	84.3	75.9	77.9	79.3667	5.5286	90.7	90	87	89.2333	2.20269	71.5	66	64.7	67.4	5.35565	79.6	86.3	86.8	84.2333	4.77289	80.0583	11.6802
24307969	CYFIP1	23191	NP_055423.1	cytoplasmic FMR1-interacting protein 1 isoform a	0.970525	103.9	96.9	106.5	102.433	4.84726	105.4	102.8	119.2	109.133	8.07671	107.5	100.8	108.3	105.533	3.90271	79.3	72.8	78.7	76.9333	4.66913	98.5083	14.8633	84.2	85.3	79.4	82.9667	3.78153	107.8	109.7	99.9	105.8	4.91221	131.9	140.9	127.4	133.4	5.15282	80	90.8	80.7	83.8333	7.20889	101.5	23.3956
33239445	EIF3B	8662	NP_003742.2	eukaryotic translation initiation factor 3 subunit B	1.22357	111.2	100	104.9	105.367	5.3286	99.2	106.1	116.9	107.4	8.30663	121.4	108.4	138	122.6	12.1015	101.8	100.5	112.2	104.833	6.11709	110.05	7.66873	75.9	79.5	74.8	76.7333	3.20372	88.1	99.7	74.4	87.4	14.4903	102	96.1	92.6	96.9	4.90278	100.3	109.7	86.2	98.7333	11.9798	89.9417	11.2405
4506671	RPLP2	6181	NP_000995.1	60S acidic ribosomal protein P2	0.490097	65.6	67	69	67.2	2.54286	31.5	36.5	39.9	35.9667	11.7479	63.1	78	82.8	74.6333	13.7639	75	87.3	93.7	85.3333	11.1373	65.7833	32.2658	78.5	92.2	84	84.9	8.12038	121.6	122	116	119.867	2.79861	203.1	168.7	165.6	179.133	11.619	161.7	148.2	149.1	153	4.93323	134.225	30.4407
21361144	PSMC3	5702	NP_002795.2	26S protease regulatory subunit 6A	0.736918	86.1	95.3	87.5	89.6333	5.53048	60	69.1	60.9	63.3333	7.91734	88.4	93.3	93.3	91.6667	3.0862	95.4	93.9	95	94.7667	0.81964	84.85	17.0877	101.3	95.8	94	97.0333	3.91934	105.3	105.2	110.1	106.867	2.62064	115.5	111.3	113.1	113.3	1.85978	148	136.1	146	143.367	4.4446	115.142	17.344
21361399	PPP2R1A	5518	NP_055040.2	serine/threonine-protein phosphatase 2A 65 kDa regulatory subunit A alpha isoform	1.03011	110.8	96.2	108.9	105.3	7.53835	98.5	86.9	107.4	97.6	10.5324	97	106	116.1	106.367	8.98334	97.3	95.4	97.3	96.6667	1.13479	101.483	4.98226	92.8	115.8	93.4	100.667	13.0225	85.6	91.2	78.8	85.2	7.28834	97.4	94.9	92	94.7667	2.85171	120.6	113.6	106.1	113.433	6.39269	98.5167	11.9892
34740329	HNRNPA3	220988	NP_919223.1	heterogeneous nuclear ribonucleoprotein A3	0.680249	73.2	75.7	76.7	75.2	2.39731	53.4	64.7	56.9	58.3333	9.91671	92.8	99	100.2	97.3333	4.08038	89.1	92.1	97.8	93	4.75191	80.9667	22.0729	103.5	107.3	97.2	102.667	4.96881	91.2	90.3	91.8	91.1	0.828741	156.4	144.1	156.4	152.3	4.66278	140.3	126.9	122.9	130.033	7.00848	119.025	23.1403
302699245	EIF4G1	1981	NP_001181875.1	eukaryotic translation initiation factor 4 gamma 1 isoform 6	0.546562	82.7	82.5	81.3	82.1667	0.921527	51.4	52	51.5	51.6333	0.622573	82.5	64.7	74.4	73.8667	12.065	78.7	64.3	82.1	75.0333	12.5938	70.675	18.6968	96.5	89.8	92.6	92.9667	3.61959	78.8	78.6	78	78.4667	0.530586	109.2	115.2	119	114.467	4.31653	220.1	252.8	221.1	231.333	8.03922	129.308	53.8294
23065544	GSTM1	2944	NP_000552.2	glutathione S-transferase Mu 1 isoform 1	0.234822	40	30.6	38.6	36.4	13.9327	37.9	32.5	35.8	35.4	7.68964	44.5	41.6	50.1	45.4	9.51736	34.3	31.3	39.2	34.9333	11.4157	38.0333	13.0125	23.1	18.5	28.6	23.4	21.6097	34.7	27.4	41.2	34.4333	20.0499	445.3	479.5	422.1	448.967	6.43146	140.1	138.8	144.3	141.067	2.03776	161.967	122.59
970259874	SEC31A	22872	NP_001305049.1	protein transport protein Sec31A isoform 1	1.19722	111.2	108.3	103.7	107.733	3.5105	89.5	84.1	85.5	86.3667	3.24475	120.6	143.6	137	133.733	8.85558	100.2	110.2	113.7	108.033	6.48499	108.967	17.7836	78.2	75.7	79.8	77.9	2.65263	132	118.2	116	122.067	7.10478	88.5	83.4	88.3	86.7333	3.3303	79.7	76.4	76	77.3667	2.62464	91.0167	23.2276
19923483	RAB14	51552	NP_057406.2	ras-related protein Rab-14	1.0056	104.7	104.7	111	106.8	3.40572	113.4	95.1	92.5	100.333	11.3527	86.5	108.6	116.2	103.767	14.8686	80.5	94.5	95.6	90.2	9.33307	100.275	7.19769	95.8	88.6	88.5	90.9667	4.60178	89.2	83.4	79.3	83.9667	5.9241	129	121.2	120.8	123.667	3.73838	100.9	103.8	96.1	100.267	3.87853	99.7167	17.3555
69354671	ABCF1	23	NP_001020262.1	ATP-binding cassette sub-family F member 1 isoform a	0.904992	104.3	102.6	110.7	105.867	4.03453	84.1	87.6	81.6	84.4333	3.56951	99.9	99.5	97.3	98.9	1.41557	93.1	89.3	90.2	90.8667	2.18538	95.0167	9.83596	82.7	83.3	83.2	83.0667	0.386984	88.7	88.5	81.8	86.3333	4.54894	129.2	134.4	133.7	132.433	2.13084	118	114.8	121.6	118.133	2.87976	104.992	23.0341
24430151	PSMC1	5700	NP_002793.2	26S protease regulatory subunit 4	0.898497	98.6	105.6	100.8	101.667	3.52089	65.9	76.3	70.5	70.9	7.35053	110.4	111.5	110.7	110.867	0.51289	96.7	95.5	93.2	95.1333	1.86956	94.6417	18.0607	88.9	85.5	87.8	87.4	1.98505	85	81.4	86.9	84.4333	3.30846	102.1	95.8	100.2	99.3667	3.25221	152.3	148.4	149.7	150.133	1.32268	105.333	29.0091
9624998	HNRNPH2	3188	NP_062543.1	heterogeneous nuclear ribonucleoprotein H2	0.784387	77	69.9	67.7	71.5333	6.79457	85.8	99.2	84.8	89.9333	8.94077	70.6	68.8	58.9	66.1	9.53101	145.7	116.1	110.5	124.1	15.2414	87.9167	29.7891	108.1	98.8	100.7	102.533	4.79218	83.2	101.1	109.4	97.9	13.6771	96.9	97.5	98.4	97.6	0.773549	132.7	148.6	169.6	150.3	12.3145	112.083	22.8202
157168362	PNP	4860	NP_000261.2	purine nucleoside phosphorylase	0.931825	79.5	84	78.4	80.6333	3.67967	74.9	78.2	77.2	76.7667	2.20426	111.6	94.8	96.4	100.933	9.18644	130.3	121.2	131.2	127.567	4.33658	96.475	24.1311	78.7	78	74.4	77.0333	2.99511	110	116.6	119.6	115.4	4.25582	102.4	111.9	110.5	108.267	4.73708	112.7	115.4	112.2	113.433	1.51757	103.533	17.3094
156071459	SLC25A5	292	NP_001143.2	ADP/ATP translocase 2	0.619282	54.2	53.2	52.6	53.3333	1.51554	38.9	40.4	41.2	40.1667	2.90693	51.8	48	50.8	50.2	3.92385	162.1	161.4	163.3	162.267	0.592175	76.4917	75.1173	73.1	74.2	71.6	72.9667	1.78865	73.8	73.9	70.9	72.8667	2.3384	148.7	149.9	148.9	149.167	0.431001	197.6	199	200.6	199.067	0.754074	123.517	50.0964
148727331	USP5	8078	NP_001092006.1	ubiquitin carboxyl-terminal hydrolase 5 isoform 1	1.1614	121	130.1	112.6	121.233	7.21941	76.9	87.2	80.6	81.5667	6.39673	101.8	106.1	108	105.3	3.0166	121.4	123.3	120.5	121.733	1.17425	107.458	17.563	79	72.1	79.3	76.8	5.30349	88.1	75.5	82.8	82.1333	7.7026	72.6	64.1	68.7	68.4667	6.21441	139.1	141.6	147.4	142.7	2.98384	92.525	36.6598
109637759	CAST	831	NP_001035905.1	calpastatin isoform f	1.22823	72	69.3	87.3	76.2	12.7391	54.6	55.1	54.6	54.7667	0.5271	144.4	131.3	136.2	137.3	4.82077	177.2	166	174.8	172.667	3.41519	110.233	49.3145	99.9	103.6	100.2	101.233	2.03004	101.3	110.4	99.7	103.8	5.56019	94.7	107.8	93	98.5	8.2221	55.9	56.5	54	55.4667	2.35298	89.75	25.5797
21361370	PYGB	5834	NP_002853.2	glycogen phosphorylase, brain form	1.05956	98.7	98.4	95.8	97.6333	1.63344	97.2	97.3	98.3	97.6	0.623234	109.3	96	91	98.7667	9.57662	119	116.7	117	117.567	1.06351	102.892	9.52298	85.5	91.8	92.5	89.9333	4.28684	81.6	84.3	84.2	83.3667	1.83622	128	132.5	133.3	131.267	2.1766	80.7	83.1	87.8	83.8667	4.30631	97.1083	23.6509
24307939	CCT5	22948	NP_036205.1	T-complex protein 1 subunit epsilon isoform a	0.80424	104	104.9	101.7	103.533	1.59393	81.7	83.1	82.1	82.3	0.876197	86.2	80.4	76.7	81.1	5.90447	97	84.5	87.5	89.6667	7.27761	89.15	11.5645	97.6	90.1	92	93.2333	4.18214	91.8	92.2	91.3	91.7667	0.491382	121.7	132.1	130.7	128.167	4.40354	120	132.8	137.9	130.233	7.08106	110.85	19.1376
4502119	AOC3	8639	NP_003725.1	membrane primary amine oxidase isoform 1	1.94346	66.2	64.1	60.9	63.7333	4.18769	65.8	65.9	69.2	66.9667	2.88915	115.6	98.6	95.3	103.167	10.5589	292.2	303	287.7	294.3	2.67183	132.042	83.0339	55.2	57.7	61.1	58	5.10589	95.1	98.7	99.8	97.8667	2.51191	85.8	90.9	92.9	89.8667	4.07388	24	21.1	33	26.0333	23.8352	67.9417	48.3054
117938314	MZB1	51237	NP_057543.2	marginal zone B- and B1-cell-specific protein precursor	1.03424	52.1	53.2	50.8	52.0333	2.30888	52	57.3	54.5	54.6	4.85607	248.9	264.9	250.8	254.867	3.4296	46.1	46.4	43.2	45.2333	3.90706	101.683	100.507	46.3	51	48	48.4333	4.91351	217.3	198.3	214.9	210.167	4.92307	107	97.7	108.5	104.4	5.60406	30.2	31.2	29.4	30.2667	2.97968	98.3167	82.3525
4506041	PRELP	5549	NP_002716.1	prolargin precursor	1.53619	78.8	80.3	78.1	79.0667	1.42156	54.9	55.7	56.2	55.6	1.1794	149.9	143.5	149.1	147.5	2.36415	193.8	210	203.4	202.4	4.02478	121.142	55.0946	134.9	135.3	133.3	134.5	0.786841	119.5	113.4	118.9	117.267	2.86701	51.3	48.5	47.9	49.2333	3.68603	16.9	13.3	13.1	14.4333	14.8166	78.8583	71.7322
4503509	EIF3A	8661	NP_003741.1	eukaryotic translation initiation factor 3 subunit A	0.922307	106.9	101.3	101	103.067	3.22427	76.7	72	80.5	76.4	5.57321	115.2	106.8	96.2	106.067	8.97662	100.8	100.2	93.9	98.3	3.88841	95.9583	13.9908	83.1	92.9	89.7	88.5667	5.64245	84.9	75.8	87.7	82.8	7.51417	95.2	98.1	105.9	99.7333	5.54863	137.1	153	145.1	145.067	5.48028	104.042	27.1419
4506649	RPL3	6122	NP_000958.1	60S ribosomal protein L3 isoform a	0.710885	79.6	83.2	84.1	82.3	2.89329	47.8	49.9	50.5	49.4	2.86993	99.1	109.4	130.7	113.067	14.2535	83.3	85.4	94.3	87.6667	6.66138	83.1083	31.4935	89.4	83.7	85.2	86.1	3.43166	122.8	115.5	106	114.767	7.34009	136.6	125.2	124.1	128.633	5.38058	141.5	147.8	125.1	138.133	8.48347	116.908	19.3908
71773110	APOA4	337	NP_000473.2	apolipoprotein A-IV precursor	1.21657	162.1	168.3	155.5	161.967	3.95207	133.2	143.7	125.6	134.167	6.77414	67	57.7	67.4	64.0333	8.57127	84.5	72.8	79.5	78.9333	7.43735	109.775	41.9515	122.8	132	124.3	126.367	3.90603	67.2	67.3	77.4	70.6333	8.29682	70.2	65.4	75.1	70.2333	6.90568	93.1	92.8	95.2	93.7	1.39559	90.2333	29.3338
4503475	EEF1A2	1917	NP_001949.1	elongation factor 1-alpha 2	1.06053	76.7	72.7	65.3	71.5667	8.08182	81	77.9	101	86.6333	14.4726	104.3	138	93.6	111.967	20.6951	185.2	99.1	140.4	141.567	30.4181	102.933	29.8052	199.7	123.1	195.1	172.633	24.8844	91.5	81	92.8	88.4333	7.31646	47.5	94.1	66	69.2	33.9078	14.1	114.1	45.7	57.9667	88.1818	97.0583	53.504
354721184	RAB5C	5878	NP_001238968.1	ras-related protein Rab-5C isoform b	1.32346	119.6	121.5	112	117.7	4.27097	119	113.3	115.1	115.8	2.5162	116.5	115.6	121.7	117.933	2.79219	103.3	107.3	102.1	104.233	2.61216	113.917	5.72864	74.4	73.3	75.5	74.4	1.47849	102.1	100.2	105.2	102.5	2.46233	88.5	91.2	89.5	89.7333	1.52122	76.7	77.5	78.8	77.6667	1.36464	86.075	14.8503
20357552	CTTN	2017	NP_005222.2	src substrate cortactin isoform a	0.871423	64.9	67.1	67	66.3333	1.87283	51	45.1	48	48.0333	6.14186	104.2	134.2	111.3	116.567	13.4499	138.4	143.4	143	141.6	1.96221	93.1333	46.5987	83.9	83	79.1	82	3.11155	98.2	82.9	91.6	90.9	8.44222	89.8	87.3	81.3	86.1333	5.07173	169.6	157.1	178.7	168.467	6.43718	106.875	38.5701
5453710	LASP1	3927	NP_006139.1	LIM and SH3 domain protein 1 isoform a	2.03107	84.7	86	88.7	86.4667	2.35978	47.8	52.2	68	56	18.969	220.6	202.4	203.2	208.733	4.92716	188.7	188.3	177.6	184.867	3.40586	134.017	55.3645	84.4	89.4	85.4	86.4	3.06221	57.2	59.3	62.9	59.8	4.82058	60.2	65.2	62.4	62.6	4.00318	56.3	57.4	51.7	55.1333	5.48451	65.9833	21.1496
45439306	DARS	1615	NP_001340.2	aspartate--tRNA ligase, cytoplasmic isoform 1	1.27923	118.1	121	117.4	118.833	1.60624	94.9	106.3	97.2	99.4667	6.06087	130.2	119.8	129.2	126.4	4.53924	105.7	102.4	104.7	104.267	1.6229	112.242	11.1599	93.1	90.1	92.8	92	1.79595	73	76.5	72.7	74.0667	2.85238	95	90	91.5	92.1667	2.78387	89.8	94	94.4	92.7333	2.74788	87.7417	10.3965
256222019	RAB10	10890	NP_057215.3	ras-related protein Rab-10	0.954479	118.3	111.2	112.2	113.9	3.37417	105.2	99.1	103.9	102.733	3.12751	94.1	86.1	100.7	93.6333	7.80831	82.6	78	80.7	80.4333	2.87389	97.675	14.5083	91.2	84.1	83.9	86.4	4.81264	110.5	112.4	105.5	109.467	3.25594	103.3	121.4	111.9	112.2	8.06928	94.8	107.7	101.3	101.267	6.36939	102.333	11.3294
4504981	LGALS1	3956	NP_002296.1	galectin-1	1.38758	123.1	117.7	128.3	123.033	4.30803	147.4	127	158.3	144.233	11.0158	130.5	137.7	122.6	130.267	5.79788	68.5	69.9	63.8	67.4	4.74081	116.233	29.0138	119	126.8	121.9	122.567	3.21662	133.7	141.5	129.3	134.833	4.58229	48.8	50.2	47.8	48.9333	2.46364	28.9	29.2	28.1	28.7333	1.97897	83.7667	63.0011
4503579	EPB41L2	2037	NP_001422.1	band 4.1-like protein 2 isoform a	1.1922	83.1	83.2	80	82.1	2.21601	56.9	52.5	50.8	53.4	5.89516	145.4	145.2	151.1	147.233	2.27538	150.1	150.9	155.9	152.3	2.06385	108.758	44.8924	95.2	93.3	90.6	93.0333	2.48466	97.9	101.1	86.1	95.0333	8.31309	83	83.7	84	83.5667	0.614073	88.4	90.1	101.3	93.2667	7.5148	91.225	5.68161
115298659	SPTA1	6708	NP_003117.2	spectrin alpha chain, erythrocytic 1	0.585453	74.7	56	76.7	69.1333	16.5154	92.9	70.9	78.9	80.9	13.7646	77.7	63.7	70.5	70.6333	9.91168	80.2	69.9	74.1	74.7333	6.93014	73.85	7.12571	113.4	111.7	96.3	107.133	8.79313	121.6	127.1	113.8	120.833	5.53081	63.5	69.6	72.9	68.6667	6.94514	175.9	231.1	216.8	207.933	13.7776	126.142	46.6377
4503607	ETFA	2108	NP_000117.1	electron transfer flavoprotein subunit alpha, mitochondrial isoform a	0.717721	73.4	76.5	69.7	73.2	4.65083	69.7	70.2	71	70.3	0.932779	79.9	85.1	72.7	79.2333	7.85884	106.6	116.5	111.5	111.533	4.43821	83.5667	22.7509	89.2	85.3	90.6	88.3667	3.10809	109.9	105.6	110.5	108.667	2.45954	132.1	128.8	138.2	133.033	3.58481	139.2	132	135.8	135.667	2.65493	116.433	19.1633
4758950	PPIB	5479	NP_000933.1	peptidyl-prolyl cis-trans isomerase B precursor	0.74589	84.2	84.4	80.6	83.0667	2.57448	59.2	57.3	52.4	56.3	6.2319	112.9	123.5	109.9	115.433	6.18986	86	89.3	85.6	86.9667	2.33492	85.4417	28.3217	101.4	102	103.9	102.433	1.27411	164.2	155.6	167.9	162.567	3.88184	131.4	131.2	137.6	133.4	2.72765	60.7	56.7	62	59.8	4.61914	114.55	38.4022
25777602	PSMD2	5708	NP_002799.3	26S proteasome non-ATPase regulatory subunit 2 isoform 1	0.665787	88.8	103.3	93	95.0333	7.8507	85	85.6	78	82.8667	5.09894	65.5	70.9	73	69.8	5.54314	66.9	72.8	76.4	72.0333	6.65828	79.9333	14.4766	89.2	84	87.6	86.9333	3.06365	85.1	84.7	89.1	86.3	2.81936	101.5	103.3	96.5	100.433	3.50805	217.9	195.4	206.4	206.567	5.44663	120.058	48.3427
20357529	GNB2	2783	NP_005264.2	guanine nucleotide-binding protein G(I)/G(S)/G(T) subunit beta-2	1.94937	126.4	124.7	124.9	125.333	0.741349	213.8	251	182.4	215.733	15.9182	105.1	114.9	106.7	108.9	4.82771	78.2	74.8	83.3	78.7667	5.43154	132.183	44.5922	67.1	61.8	73.3	67.4	8.53986	91	71.7	95.1	85.9333	14.5412	66.3	58	70.9	65.0667	10.0479	52	43.1	63.4	52.8333	19.2599	67.8083	20.1569
116805340	GARS	2617	NP_002038.2	glycine--tRNA ligase isoform 1 precursor	1.08542	127.5	122.9	121.9	124.1	2.40664	91	93.3	82.1	88.8	6.6613	93	99	106.8	99.6	6.94733	101.9	100.4	109.3	103.867	4.58742	104.092	14.1887	84	84	85	84.3333	0.684605	99.4	104.3	104.3	102.667	2.75554	87.9	89.6	86.8	88.1	1.60122	115.4	106.4	103.7	108.5	5.64624	95.9	12.0283
4504893	KNG1	3827	NP_000884.1	kininogen-1 isoform 2 precursor	1.9878	181.4	180.8	190.9	184.367	3.07321	192.1	194.8	179.6	188.833	4.29451	85	77.8	81	81.2667	4.43897	79.1	75.5	78.6	77.7333	2.50885	133.05	46.5073	81.9	86.6	85.1	84.5333	2.83994	52.5	53.2	54.8	53.5	2.20371	45.9	50.3	46.5	47.5667	5.01627	82	80.9	83.5	82.1333	1.58902	66.9333	28.5605
285002233	GPD2	2820	NP_000399.3	glycerol-3-phosphate dehydrogenase, mitochondrial precursor	1.14727	102.8	89.4	100	97.4	7.25692	98.6	84.6	90.1	91.1	7.74245	92.5	92.1	87.9	90.8333	2.80536	142.1	162.2	140	148.1	8.2755	106.858	25.8861	75.6	70.8	75.4	73.9333	3.67275	87.1	92.4	92.7	90.7333	3.47186	89.4	87.8	94	90.4	3.5605	112	120.7	119.8	117.5	4.07179	93.1417	19.3612
314122179	CALU	813	NP_001186601.1	calumenin isoform d precursor	0.843318	110.7			110.7	#DIV/0!	90.1			90.1	#DIV/0!	79.1			79.1	#DIV/0!	86.1			86.1	#DIV/0!	91.5	14.8452	115.7			115.7	#DIV/0!	147			147	#DIV/0!	85.5			85.5	#DIV/0!	85.8			85.8	#DIV/0!	108.5	27.0199
359465572	BLVRA	644	NP_001240752.1	biliverdin reductase A precursor	1.81745	109	104.7	115.2	109.633	4.81475	98.8	99.8	107	101.867	4.39165	125	111.2	109.4	115.2	7.40854	192.1	187.9	188	189.333	1.26577	129.008	31.4605	83.5	88.6	87.6	86.5667	3.12183	63.2	69.5	62.5	65.0667	5.92515	62.4	66	62.4	63.6	3.26802	65.9	72.3	67.9	68.7	4.76585	70.9833	14.944
4502261	SERPINC1	462	NP_000479.1	antithrombin-III precursor	1.63729	109.6	109.7	111.1	110.133	0.761486	209.7	224.5	207.4	213.867	4.33928	71.5	69.6	68.8	69.9667	1.98215	103.5	101.9	102.8	102.733	0.78074	124.175	50.1629	91.8	89	92.9	91.2333	2.20402	59.8	55.7	58.3	57.9333	3.58075	48.1	47.3	52.4	49.2667	5.56739	106	102.4	106.4	104.933	2.09946	75.8417	34.9695
148277071	TXNRD1	7296	NP_001087240.1	thioredoxin reductase 1, cytoplasmic isoform 3	0.715266	72.2	68.8	65.1	68.7	5.16893	60.2	60.9	62.1	61.0667	1.57353	138.4	125.7	114.2	126.1	9.59949	82.5	78.7	72	77.7333	6.83919	83.4	35.0964	104.2	112.7	108.8	108.567	3.91907	86	86.5	99	90.5	8.13863	177.2	169.5	196.7	181.133	7.74021	79.4	97.1	82.1	86.2	11.0623	116.6	37.8217
155722983	TRAP1	10131	NP_057376.2	heat shock protein 75 kDa, mitochondrial isoform 1 precursor	0.814806	114.5	114.8	113.3	114.2	0.695031	50.8	60.6	44	51.8	16.1102	89.7	89.2	77.8	85.5667	7.86612	113.1	107.3	102.4	107.6	4.97798	89.7917	31.3296	63.7	61.2	66.4	63.7667	4.07837	74.7	77.4	78.3	76.8	2.43945	81.3	84.8	84	83.3667	2.19985	212.1	204.7	233.8	216.867	6.97399	110.2	64.9511
5802966	DSTN	11034	NP_006861.1	destrin isoform a	1.12192	117.5	109.9	118.2	115.2	3.99589	84.4	87.5	84.1	85.3333	2.20591	128.4	125.5	122.9	125.6	2.19058	97.4	94.9	98.3	96.8667	1.81861	105.75	17.0831	116.5	119.5	115.8	117.267	1.67613	78.5	81.5	80.3	80.1	1.8851	91.1	94.1	92.2	92.4667	1.64132	86.2	87.2	88.2	87.2	1.14679	94.2583	17.1382
15055539	RPS2	6187	NP_002943.2	40S ribosomal protein S2	0.659911	76.6	82.1	78.1	78.9333	3.60193	62.9	53.3	59.6	58.6	8.32338	89.9	89.9	100.5	93.4333	6.55003	88.2	85.4	87.6	87.0667	1.69321	79.5083	19.054	84	85.8	82.9	84.2333	1.73804	136.1	127.2	134	132.433	3.51289	118.2	129.7	118.8	122.233	5.29584	143.9	146.6	138.6	143.033	2.84536	120.483	21.2604
531990816	CAPZB	832	NP_001269091.1	F-actin-capping protein subunit beta isoform 4	1.30449	124.5	123.1	123	123.533	0.678885	111.2	119	111.7	113.967	3.83108	128.8	126	128.4	127.733	1.18558	88.9	85	88.9	87.6	2.5704	113.208	15.9158	87.7	85	89.4	87.3667	2.53971	104.3	106.7	92.2	101.067	7.68993	79.1	81.7	84	81.6	3.00433	75.4	73.6	82.3	77.1	5.9564	86.7833	11.9932
56682959	FTH1	2495	NP_002023.2	ferritin heavy chain	1.35469	66	64.6	71.3	67.3	5.25129	114.2	115.9	114.2	114.767	0.85521	96.9	97.6	100.6	98.3667	1.99817	180.3	180.7	178.4	179.8	0.683437	115.058	41.2294	69.7	71.3	70.5	70.5	1.13475	208.1	207.6	194.1	203.267	3.90743	44.7	43	46.5	44.7333	3.9126	20.1	19.3	24.3	21.2333	12.6488	84.9333	95.8566
288856297	SFTPB	6439	NP_942140.2	pulmonary surfactant-associated protein B precursor	9.87449	23.7	26.3	21.3	23.7667	10.5217	653.4	614.3	666.2	644.633	4.19429	23.5	24.8	18.8	22.3667	14.1124	35.3	38.7	33	35.6667	8.0401	181.608	170.004	13.1	18.4	12.1	14.5333	23.2965	12	18	10.8	13.6	28.3637	22.8	37.4	23.3	27.8333	29.7799	16.2	22.2	14.4	17.6	23.2052	18.3917	35.463
659667952	SSB	6741	NP_001281074.1	lupus La protein	0.900982	87.7	99.3	93.9	93.6333	6.19928	62.4	64.9	59.5	62.2667	4.34015	120.6	104.8	106.9	110.767	7.74638	112.3	108.7	116.4	112.467	3.42564	94.7833	24.5684	91.5	97.1	93.6	94.0667	3.00746	99	98.7	95.2	97.6333	2.16387	112.5	111.1	111.8	111.8	0.626118	113.9	115.3	122.7	117.3	4.03123	105.2	10.5734
114155142	TPR	7175	NP_003283.2	nucleoprotein TPR	0.996589	101.4	99.8	96.3	99.1667	2.63024	72.6	55	56.5	61.3667	15.8999	127.8	120.2	142.8	130.267	8.82816	108	113.1	104.5	108.533	3.98471	99.8333	28.8115	98.6	104.5	93.5	98.8667	5.56795	106.1	97.9	98.3	100.767	4.58796	98.6	110.3	112.1	107	6.85054	86.9	99.3	96	94.0667	6.82718	100.175	5.34335
5453549	PRDX4	10549	NP_006397.1	peroxiredoxin-4 precursor	0.628775	70	65.4	68.5	67.9667	3.45157	53	50.8	56.9	53.5667	5.76707	96.3	90.7	97.4	94.8	3.79014	96.7	89.2	91.6	92.5	4.1407	77.2083	25.7702	75.3	74	73.8	74.3667	1.09519	196.3	174.2	183.5	184.667	6.00872	130.3	166	147.3	147.867	12.0762	82	89.7	81.1	84.2667	5.60942	122.792	42.801
4504179	GSTM4	2948	NP_000841.1	glutathione S-transferase Mu 4 isoform 1	0.356929	22.1	19	19.8	20.3	7.92782	145.8	113.9	158.5	139.4	16.4838	23.1	27.7	20	23.6	16.4164	27.5	28.4	25.5	27.1333	5.47063	52.6083	110.112	48.8	56.1	41.7	48.8667	14.7344	26.4	26.5	23.6	25.5	6.45572	233.5	272.2	214.1	239.933	12.3282	272.8	256.1	296.9	275.267	7.45152	147.392	87.1334
4557237	ACAT1	38	NP_000010.1	acetyl-CoA acetyltransferase, mitochondrial precursor	1.2636	77.3	75.1	77.9	76.7667	1.92039	59.8	58.3	60.7	59.6	2.03429	103.4	101.2	105.3	103.3	1.98628	211.8	205.1	203.9	206.933	2.05726	111.65	59.1284	82.2	83.8	80.8	82.2667	1.82469	124.7	129.1	125.7	126.5	1.82333	93.8	98.2	97.6	96.5333	2.47176	47	49.3	48.1	48.1333	2.38995	88.3583	36.8286
6912238	PRDX5	25824	NP_036226.1	peroxiredoxin-5, mitochondrial isoform a precursor	1.28103	125.9	117.5	124.2	122.533	3.6244	143.4	150.1	145.5	146.333	2.34181	61.8	61.8	54.7	59.4333	6.89712	120.6	125.7	116.7	121	3.73001	112.325	33.0465	83.4	83	85.9	84.1	1.86876	103.8	100.4	105.5	103.233	2.51546	103.9	103.3	108.7	105.3	2.81076	57.2	58.3	58.8	58.1	1.40884	87.6833	24.9878
4757766	ARHGAP1	392	NP_004299.1	rho GTPase-activating protein 1	1.40409	127.8	148.6	149.4	141.933	8.62825	109.9	129.3	134.1	124.433	10.2971	113	90.2	99.7	100.967	11.343	105	93.9	100.8	99.9	5.61007	116.808	17.3084	118.7	116.6	109.3	114.867	4.29532	92	90.4	86.7	89.7	3.03061	78.1	77.2	69.6	74.9667	6.22864	55.5	53.8	50.4	53.2333	4.87813	83.1917	31.1204
386642862	TARS	6897	NP_001245367.1	threonine--tRNA ligase, cytoplasmic isoform 2	0.722477	109.3	107.6	111.3	109.4	1.69289	83.4	83	84.5	83.6333	0.928751	79.1	75.4	75.7	76.7333	2.6782	68.3	66.8	62.3	65.8	4.74544	83.8917	22.0795	109.2	112.3	113.5	111.667	1.98704	74.5	75.4	73.2	74.3667	1.48728	124.4	128.1	133.6	128.7	3.59693	151.8	151.5	145.9	149.733	2.21938	116.117	27.4654
4502057	ALOX5	240	NP_000689.1	arachidonate 5-lipoxygenase isoform 1	3.39685	167.9	191.3	192	183.733	7.46546	208.1	247.9	266.5	240.833	12.388	144.6	134.2	108.7	129.167	14.3007	68.7	64.2	59.9	64.2667	6.84706	154.5	48.8546	56.2	48.8	44.1	49.7	12.2736	80	65.9	72.4	72.7667	9.69832	38	25.9	32.4	32.1	18.8647	36.5	21.8	23.8	27.3667	29.1327	45.4833	45.2274
11056044	PPA1	5464	NP_066952.1	inorganic pyrophosphatase	1.08814	76.6	68.6	69.6	71.6	6.08785	68.3	57.8	57.7	61.2667	9.94219	92.7	98.2	120.1	103.667	13.9823	175.4	181.5	184.1	180.333	2.47641	104.217	51.6805	63	63.1	62.3	62.8	0.694092	84.8	79.5	73.1	79.1333	7.40347	130.4	133.1	121.3	128.267	4.82004	108.8	118.2	111.7	112.9	4.26353	95.775	31.4003
4505245	MRC1	4360	NP_002429.1	macrophage mannose receptor 1 precursor	2.14314	90.9	90.4	94.7	92	2.55608	83.1	75.1	87.8	82	7.83056	201.6	211.2	211.7	208.167	2.73454	162	168.1	159.9	163.333	2.60786	136.375	44.0097	101.8	92.5	83	92.4333	10.1697	62.7	57.4	60.9	60.3333	4.46695	53	54.1	55.1	54.0667	1.94278	45	51.3	46.8	47.7	6.80293	63.6333	31.2425
312283701	MDH1	4190	NP_001186040.1	malate dehydrogenase, cytoplasmic isoform 2	0.742666	69.4	68	74.3	70.5667	4.68787	58.8	51.7	66.5	59	12.5458	96.7	108	103	102.567	5.52075	108	111.1	107.3	108.8	1.8588	85.2333	28.4105	91.7	89.9	91	90.8667	0.998581	122.8	121	117.5	120.433	2.2378	132.6	127.9	126.5	129	2.47698	120	122.4	113.9	118.767	3.68972	114.767	14.4223
148491091	SLC25A24	29957	NP_037518.3	calcium-binding mitochondrial carrier protein SCaMC-1 isoform 1	1.15236	105.1	112.3	108	108.467	3.33984	87.5	102	86.2	91.9	9.54404	142.9	126.6	125.6	131.7	7.37461	102.9	90.6	95.3	96.2667	6.44742	107.083	16.6654	88.6	84.2	88.7	87.1667	2.94803	106.2	122.6	115.5	114.767	7.16633	108.2	109.2	118.4	111.933	5.02314	58.7	52.5	62.3	57.8333	8.57144	92.925	28.4919
213511508	BCAP31	10134	NP_001132929.1	B-cell receptor-associated protein 31 isoform a	0.529509	66.6	66.9	68.6	67.3667	1.60106	54.8	51.6	53.1	53.1667	3.01136	64.7	62.6	56.9	61.4	6.57343	98.8	95	91.2	95	4	69.2333	26.1976	116.8	119.8	119.7	118.767	1.43468	117.4	111	125.2	117.867	6.03351	151.2	154.3	151	152.167	1.21592	129.7	138.8	134.1	134.2	3.39108	130.75	12.3336
4505145	ME2	4200	NP_002387.1	NAD-dependent malic enzyme, mitochondrial isoform 1 precursor	1.41799	117.2	120.7	123	120.3	2.42778	121.4	125.2	124	123.533	1.57246	107.3	117.7	123	116	6.88523	110.7	108.8	108.5	109.333	1.09119	117.292	5.2328	73.6	77.3	69.2	73.3667	5.52708	95.8	92.5	97	95.1	2.4503	103	92.7	92.7	96.1333	6.1859	71.1	65	62.7	66.2667	6.55064	82.7167	18.3529
27544941	MYO1F	4542	NP_036467.2	unconventional myosin-If	2.78386	181.8	193.6	180	185.133	3.9903	274.3	266.3	252.9	264.5	4.08807	70.7	94.1	77.1	80.6333	14.9982	51.6	66.4	57	58.3333	12.8392	147.15	65.0962	49.4	49.2	53.8	50.8	5.11811	75.2	56.3	74.3	68.6	15.5417	51.1	36.9	51.6	46.5333	17.9365	45.9	37.2	53.4	45.5	17.8185	52.8583	20.3227
4504425	HMGB1	3146	NP_002119.1	high mobility group protein B1	0.623951	60.3	59	64.1	61.1333	4.33504	46.1	39.7	39.7	41.8333	8.83277	96	83.5	89	89.5	6.99998	111.9	114.8	118.1	114.933	2.69909	76.85	41.7177	122.2	126.9	126.5	125.2	2.08128	111.6	120.3	113	114.967	4.06339	115.4	116.4	111.7	114.5	2.16234	136.6	139.5	137.9	138	1.0526	123.167	8.9741
22749415	STT3A	3703	NP_689926.1	dolichyl-diphosphooligosaccharide--protein glycosyltransferase subunit STT3A isoform a	0.830118	104.9	110.1	107.7	107.567	2.41949	66.6	62.8	63.6	64.3333	3.11399	95.4	109.8	103.5	102.9	7.01528	84.3	89.6	90.4	88.1	3.7629	90.725	21.442	93.8	89.9	91.2	91.6333	2.1671	163.6	155.7	163.5	160.933	2.81637	110	105.8	105.8	107.2	2.26201	81.4	76.4	74.4	77.4	4.65833	109.292	33.411
21361116	VCAN	1462	NP_004376.2	versican core protein isoform 1 precursor	0.904006	107.6	108.4	101	105.667	3.84341	102.4	101	90	97.8	6.94394	83.4	85.3	85.6	84.7667	1.40743	91.5	91.7	91.6	91.6	0.10917	94.9583	9.3777	172.2	172.3	164.5	169.667	2.63737	139.7	129.2	130.2	133.033	4.35614	58.7	63.1	69.3	63.7	8.36014	44.4	49.1	67.8	53.7667	23.0223	105.042	53.0001
67782305	SOD2	6648	NP_000627.2	superoxide dismutase [Mn], mitochondrial isoform A precursor	0.797409	64.9	67.7	72	68.2	5.24386	61.4	63.4	75.5	66.7667	11.4265	158.1	150.6	159.5	156.067	3.06647	61.3	60.7	69.6	63.8667	7.78852	88.725	50.6403	96.9	96	92.9	95.2667	2.20267	257.8	261.5	234.4	251.233	5.84915	75.3	76	70.7	74	3.89086	24.2	24	25.5	24.5667	3.31528	111.267	87.9855
4507149	SOD1	6647	NP_000445.1	superoxide dismutase [Cu-Zn]	1.28286	99.5	100.1	94.5	98.0333	3.13631	45.2	51.5	50.7	49.1333	6.98054	112.9	120.5	110.7	114.7	4.48299	181.9	198.6	182.7	187.733	5.01739	112.4	51.081	96.4	92	97.3	95.2333	2.97803	103.7	90.7	105.4	99.9333	8.04672	88.4	84.2	88.3	86.9667	2.75568	71.9	62.5	70.6	68.3333	7.45384	87.6167	15.8967
960139298	EEF1D	1936	NP_001304672.1	elongation factor 1-delta isoform 4	1.44037	89.6	93	119.2	100.6	16.1009	157.6	110.3	56.9	108.267	46.534	125.7	145.7	135.2	135.533	7.38133	121.1	123.4	138.9	127.8	7.57545	118.05	13.8412	62.6	57	64.3	61.3	6.23114	71	68.9	73.7	71.2	3.37955	76.8	86.4	100.3	87.8333	13.4521	95.6	115.3	111.6	107.5	9.73994	81.9583	24.6998
5031699	FLOT1	10211	NP_005794.1	flotillin-1 isoform 1	1.62737	159.5	163.5	159.8	160.933	1.38433	192	196.8	195.8	194.867	1.29958	71.9	68.3	72.8	71	3.35377	70.6	66.9	68.7	68.7333	2.69189	123.883	51.5805	65.8	63.9	65.5	65.0667	1.56983	84.6	81.4	82.1	82.7	2.03417	77.5	81.4	79	79.3	2.48075	78.1	77.9	76.3	77.4333	1.2741	76.125	10.099
20149498	FTL	2512	NP_000137.2	ferritin light chain	1.1892	61.6	54.8	59.5	58.6333	5.93836	75.4	69.7	71.3	72.1333	4.07572	97.7	89.7	103.6	97	7.19215	202.5	199.4	218.4	206.767	4.92986	108.633	61.974	65.8	58.7	65.7	63.4	6.42055	229	262.7	222.2	237.967	9.11382	46.9	46.4	43	45.4333	4.67081	21	18.5	16.3	18.6	12.643	91.35	108.881
4506743	RPS8	6202	NP_001003.1	40S ribosomal protein S8	0.787768	84	82.2	81.5	82.5667	1.56201	45.8	52.6	51.4	49.9333	7.26871	127.1	115.2	117	119.767	5.35567	99.5	100.6	100.6	100.233	0.633607	88.125	33.645	81.6	84.2	80.7	82.1667	2.21198	97.7	101.1	102.5	100.433	2.45782	125.8	123.7	130.5	126.667	2.74884	138.5	140.4	135.7	138.2	1.71079	111.867	22.6458
597709777	RNF213	57674	NP_001243000.2	E3 ubiquitin-protein ligase RNF213 isoform 3	1.39497	103.2	101.8	84.3	96.4333	10.9206	84.1	82.1	98.3	88.1667	10.018	169.6	217	145.5	177.367	20.5096	110.7	102.5	98.8	104	5.85592	116.492	35.2774	84.9	64.7	95.8	81.8	19.291	86.4	85.5	81	84.3	3.4319	90	82.3	134.2	102.167	27.4136	71	64.2	62.1	65.7667	7.07386	83.5083	17.8481
7661678	RAP1B	5908	NP_056461.1	ras-related protein Rap-1b isoform 1 precursor	1.89738	110.7	99.1	101	103.6	6.00554	142.8	125.8	135.5	134.7	6.33125	90.6	90	91.3	90.6333	0.717882	193.5	201.4	189.9	194.933	3.01768	130.967	35.4905	61.7	64.7	64.5	63.6333	2.63588	82.5	87.2	83.5	84.4	2.93351	58.1	66.8	67.3	64.0667	8.07492	60	64.9	67.1	64	5.67899	69.025	14.8523
395394071	TST	7263	NP_001257412.1	thiosulfate sulfurtransferase	0.840567	51.6	50.9	59.6	54.0333	8.94552	40	41.6	61.7	47.7667	25.3171	59.4	53.1	63.8	58.7667	9.15152	204.8	205.8	203.8	204.8	0.488281	91.3417	82.9555	61.3	50.6	55.4	55.7667	9.61043	66.9	60.1	58	61.6667	7.54417	131.6	142.8	128.5	134.3	5.60136	184.5	195.1	169.2	182.933	7.11783	108.667	56.1777
23111038	SNX2	6643	NP_003091.2	sorting nexin-2 isoform 1	1.35219	103.4	101.3	108.9	104.533	3.7545	88.1	97.3	81.8	89.0667	8.75197	158.3	146.6	155.6	153.5	3.99099	111.9	111.8	114.5	112.733	1.35789	114.958	23.9255	82.6	88.6	89.2	86.8	4.20467	116.3	118.6	118.5	117.8	1.10357	75.8	74	70.2	73.3333	3.89851	63.5	61.7	61.2	62.1333	1.94691	85.0167	28.3119
19923973	KCTD12	115207	NP_612453.1	BTB/POZ domain-containing protein KCTD12	1.96528	115.8	113.9	115.3	115	0.856422	98.9	114.2	115	109.367	8.29615	177	178.4	184.5	179.967	2.21591	121.9	127.7	128.1	125.9	2.75605	132.558	24.3984	82.3	77.3	76.7	78.7667	3.90346	107.3	90.5	90.2	96	10.195	62.3	58.6	56.2	59.0333	5.20553	34.5	39.4	34.1	36	8.19797	67.45	38.3098
50345988	ATP5C1	509	NP_001001973.1	ATP synthase subunit gamma, mitochondrial isoform L (liver) precursor	0.864802	93.5	85.9	78.1	85.8333	8.97113	76.1	69.1	73.4	72.8667	4.84494	85	85.2	82.9	84.3667	1.51019	125.9	124.2	133.7	127.933	3.9598	92.75	26.0501	67.9	70.9	72.3	70.3667	3.19464	129.6	134.2	136.2	133.333	2.53821	114.4	116.6	112.4	114.467	1.83529	107.7	113.8	111	110.833	2.75496	107.25	24.7021
338827685	AP2A2	161	NP_001229766.1	AP-2 complex subunit alpha-2 isoform 1	1.56581	119.8	111.8	110.1	113.9	4.54765	83.3	105.8	102.4	97.1667	12.4823	152.2	164.3	163.6	160.033	4.24467	108.5	122.5	120.2	117.067	6.41306	122.042	21.9518	91.5	92.3	94.2	92.6667	1.49659	86.9	94.2	97.1	92.7333	5.66764	72	65.2	65.6	67.6	5.64461	85.7	43.9	46.7	58.7667	39.7622	77.9417	22.3486
5453990	PSME1	5720	NP_006254.1	proteasome activator complex subunit 1 isoform 1	0.958704	85.6	79.1	76.4	80.3667	5.88427	77.4	70	66.1	71.1667	8.06505	132.3	111.7	144.2	129.4	12.7071	110.2	103.4	118.3	110.633	6.74249	97.8917	27.5151	76.9	78.8	73.3	76.3333	3.65953	118.9	135.7	121.9	125.5	7.13937	107.7	117	109	111.233	4.5276	91	104.3	90.8	95.3667	8.11304	102.108	20.6999
4506661	RPL7A	6130	NP_000963.1	60S ribosomal protein L7a	0.585166	72.4	71.8	71.3	71.8333	0.766715	41	46.9	42.9	43.6	6.90744	91.2	88.8	91	90.3333	1.47417	88.9	91.4	88.4	89.5667	1.7945	73.8333	29.6512	93.8	97.1	95.8	95.5667	1.73944	122.2	115.7	122.9	120.267	3.30125	149.6	151.4	151.8	150.933	0.776431	141	136.9	135.9	137.933	1.95926	126.175	18.9937
119395750	KRT1	3848	NP_006112.3	keratin, type II cytoskeletal 1	0.843176	85.8	85	95.8	88.8667	6.77166	95.5	101.6	113.5	103.533	8.842	54.1	57.6	57.8	56.5	3.68295	132.1	111.3	107.8	117.067	11.2212	91.4917	28.4346	93.8	103	98.7	98.5	4.67336	149.9	153.2	147.3	150.133	1.96952	116	101.2	96.1	104.433	9.89771	72.8	87.2	82.9	80.9667	9.12982	108.508	27.1723
4506365	RAB2A	5862	NP_002856.1	ras-related protein Rab-2A isoform a	1.27144	120.9	127.2	133.5	127.2	4.95283	113.6	125.2	138.8	125.867	10.0211	91.4	92.9	92.5	92.2667	0.841848	101.1	104.5	101.8	102.467	1.75214	111.95	15.5026	98.5	89	84.1	90.5333	8.087	124.1	110.8	107.6	114.167	7.66428	70	69.7	66.8	68.8333	2.5675	80.4	80.6	75	78.6667	4.03856	88.05	22.1933
4507869	VASP	7408	NP_003361.1	vasodilator-stimulated phosphoprotein	1.46017	109	111.4	122	114.133	6.06099	113	108.5	126.5	116	8.07543	130.7	129.8	133.4	131.3	1.42688	114.5	113.6	112	113.367	1.11693	118.7	7.13773	80.3	81	74.1	78.4667	4.84003	103	101.6	92.6	99.0667	5.69705	71.5	76.1	67.3	71.6333	6.14451	78.1	77.8	72.1	76	4.44846	81.2917	14.9858
67782321	SPTB	6710	NP_001020029.1	spectrin beta chain, erythrocytic isoform a	0.693839	72.9	75.9	74.9	74.5667	2.04854	78.1	59.8	52.6	63.5	20.7031	87.3	113.9	114.3	105.167	14.7141	75.9	87.7	89.8	84.4667	8.87082	81.925	21.6096	92.5	81.7	82.9	85.7	6.90719	117.2	121.6	131.4	123.4	5.89069	84.6	94.7	105.7	95	11.1086	191.4	164.7	148.5	168.2	12.8794	118.075	31.3912
40316915	RNPEP	6051	NP_064601.3	aminopeptidase B isoform a	1.68998	138.1	134.6	150.7	141.133	5.99985	161.1	174.7	154.4	163.4	6.33023	75.7	66.6	81.1	74.4667	9.84099	120.3	117.9	132.6	123.6	6.38031	125.65	30.0913	62.1	60.9	55.6	59.5333	5.80986	82.3	89.6	85.1	85.6667	4.29904	105.5	99.8	83.6	96.3	11.7983	54.9	55.9	56.9	55.9	1.78891	74.35	26.5592
118498356	KTN1	3895	NP_001072989.1	kinectin isoform a	0.7456	76.2	73	83.8	77.6667	7.14254	50.6	54.4	64.5	56.5	12.7151	87.8	77.3	81.1	82.0667	6.47806	131.7	123.8	121	125.5	4.42141	85.4333	33.8849	141	149	135.2	141.733	4.88887	108.9	116.4	108.5	111.267	3.99948	115	115.6	112.8	114.467	1.28791	88.8	90.6	93.2	90.8667	2.43443	114.583	18.2413
157412328	CORO1C	23603	NP_001098707.1	coronin-1C isoform a	0.84764	87.2	89.3	86.4	87.6333	1.70914	87.7	87.6	82.2	85.8333	3.66636	112.7	104.9	112.3	109.967	3.99432	84.5	85.7	80.5	83.5667	3.25817	91.75	13.3601	97.1	93.4	97.6	96.0333	2.38896	116.9	121.4	120.5	119.6	1.99095	119.9	123.2	125.3	122.8	2.21672	93.9	94.6	95.1	94.5333	0.637628	108.242	13.8878
25777612	PSMD3	5709	NP_002800.2	26S proteasome non-ATPase regulatory subunit 3	0.832201	103.8	96.8	94	98.2	5.1403	83.3	66.2	70	73.1667	12.272	83.1	116.4	103.9	101.133	16.633	83.4	94.8	94.4	90.8667	7.11968	90.8417	13.8147	86.9	85	89.6	87.1667	2.65189	93.9	90.8	96.1	93.6	2.84477	118.7	112.3	112.9	114.633	3.08339	146.9	137.7	139.1	141.233	3.5099	109.158	22.3428
24431933	RTN4	57142	NP_722550.1	reticulon-4 isoform B	1.26705	96.4	95	101.4	97.6	3.44725	61.2	67.6	63	63.9333	5.16242	201.2	168.3	195.8	188.433	9.36341	96.5	93.5	101.4	97.1333	4.10559	111.775	47.847	79.4	85.7	83	82.7	3.82188	96.7	87.8	91.2	91.9	4.88694	74.9	79	77.5	77.1333	2.68943	93.8	123	86.6	101.133	19.0602	88.2167	11.9551
46249376	PPP1CB	5500	NP_996759.1	serine/threonine-protein phosphatase PP1-beta catalytic subunit isoform 1	0.998917	135.9	142.6	146	141.5	3.63185	120.3	130	108.8	119.7	8.86611	84.5	62.4	59.4	68.7667	19.9338	77.9	64.1	67.4	69.8	10.3241	99.9417	36.5265	93.6	98.4	98.2	96.7333	2.80709	71.5	69.1	83.7	74.7667	10.4713	108	118.5	127.6	118.033	8.3098	108.3	114.9	108.8	110.667	3.3205	100.05	19.02
20127454	ATIC	471	NP_004035.2	bifunctional purine biosynthesis protein PURH	1.06951	109.8	108.2	103.6	107.2	3.00251	72.1	85.2	79.6	78.9667	8.32367	121.2	113.9	111.7	115.6	4.30184	110.8	110	114.1	111.633	1.94684	103.35	16.0752	93.9	93.6	95.8	94.4333	1.26336	91.6	96.6	89.7	92.6333	3.84761	77.1	73.6	82.7	77.8	5.90001	123.3	118.9	122.8	121.667	1.98001	96.6333	18.9143
6996021	CYBB	1536	NP_000388.2	cytochrome b-245 heavy chain	3.41033	186.3	200.5	192.5	193.1	3.68668	271.2	268.1	261	266.767	1.96017	98.3	93.3	97.3	96.3	2.74741	69.1	55.1	63.2	62.4667	11.252	154.658	60.1372	43.7	41.3	45.3	43.4333	4.63535	70.7	70.3	69.8	70.2667	0.641734	33.2	33.7	35.2	34.0333	3.05828	27.6	37.6	35.8	33.6667	15.8329	45.35	37.9606
32189392	PRDX2	7001	NP_005800.3	peroxiredoxin-2	0.466549	60.8	57.1	58.3	58.7333	3.21398	56.1	56.1	55.2	55.8	0.93121	71.4	54.3	51.4	59.0333	18.3076	89.4	78.1	75.4	80.9667	9.17316	63.6333	18.3037	105.7	109.8	108.5	108	1.94003	130.9	148.6	151	143.5	7.64997	60.1	62.4	64.5	62.3333	3.53063	225.6	233.7	235.9	231.733	2.34076	136.392	52.5839
5454158	VARS	7407	NP_006286.1	valine--tRNA ligase	1.33123	114.6	118.4	113.9	115.633	2.09406	90.9	90.1	89.5	90.1667	0.778976	148	141.4	146.9	145.433	2.43136	104.3	108.8	103.7	105.6	2.63965	114.208	20.4042	76.8	75.9	73	75.2333	2.6395	105	103.6	109.7	106.1	3.0116	87.2	89.2	82.9	86.4333	3.7245	73.3	72.5	80.4	75.4	5.76732	85.7917	16.9222
19913428	ATP6V1B2	526	NP_001684.2	V-type proton ATPase subunit B, brain isoform	1.53882	124	123.9	126.7	124.867	1.27216	150.9	138.1	140	143	4.83024	129.9	137.4	106.3	124.533	13.0324	91.4	96.3	89.9	92.5333	3.61722	121.233	17.3126	74.1	69.6	83.5	75.7333	9.36508	113.9	115.4	129.1	119.467	7.01146	65.4	66.7	71.1	67.7333	4.41023	50.4	52.7	53.5	52.2	3.08304	78.7833	36.5919
4826734	FUS	2521	NP_004951.1	RNA-binding protein FUS isoform 1	0.60088	69.5	68.6	67.3	68.4667	1.61545	34.9	42.4	33.3	36.8667	13.1781	81.7	71.8	78	77.1667	6.4825	115.9	114.3	123.2	117.8	4.02756	75.075	44.4001	108.9	105.5	102.9	105.767	2.84482	77.2	80.4	77.2	78.2667	2.36055	127.4	129.8	130.5	129.233	1.25806	184.4	187.4	187.7	186.5	0.97846	124.942	36.8348
24497620	SRP68	6730	NP_055045.2	signal recognition particle subunit SRP68 isoform 1	0.994349	112.7	113.6	112.4	112.9	0.553144	81.3	86.6	83.3	83.7333	3.19639	127.4	108.6	118.1	118.033	7.964	86.4	79.4	86.8	84.2	4.94267	99.7167	18.3599	80.1	82.2	85.5	82.6	3.29556	100.8	108.8	105.9	105.167	3.85113	97.9	103.7	97.2	99.6	3.58224	113.5	117	110.8	113.767	2.73243	100.283	13.1134
4502923	CNN3	1266	NP_001830.1	calponin-3 isoform 1	0.897383	103.2	98.6	100.9	100.9	2.27948	55.6	72.4	78.6	68.8667	17.28	136.2	144.6	112.4	131.067	12.7435	78.2	82.9	71.5	77.5333	7.38929	94.5917	29.4178	218.3	216.3	250.7	228.433	8.45297	108.8	96.8	106.2	103.933	6.07404	67.5	53.5	53.7	58.2333	13.7821	32.1	34.9	26.1	31.0333	14.4874	105.408	82.8761
746576376	CNN2	1265	NP_001290430.1	calponin-2 isoform d	0.976283	103.9	97.5	102.1	101.167	3.26244	90.3	71.8	72.9	78.3333	13.2485	120.6	145.2	140.4	135.4	9.63068	78.4	86	76.4	80.2667	6.31011	98.7917	26.8291	189.5	198.3	200.5	196.1	2.96821	102.3	94.8	95.5	97.5333	4.24764	56	55.9	65.7	59.2	9.5091	59	50.4	46.4	51.9333	12.3975	101.192	65.5778
4502049	AKR1B1	231	NP_001619.1	aldose reductase	0.895656	112	114.5	114.1	113.533	1.18281	79.6	89.5	78.7	82.6	7.25484	99.8	104	110.9	104.9	5.34267	78.4	75.8	76.6	76.9333	1.73093	94.4917	18.539	90.3	87.8	88.5	88.8667	1.45128	169	161.7	164.1	164.933	2.25586	107.1	105.2	107	106.433	1.00464	63.8	61.5	60	61.7667	3.09873	105.5	41.3979
4758958	PRKAR2A	5576	NP_004148.1	cAMP-dependent protein kinase type II-alpha regulatory subunit	1.11509	102.6	100	102.1	101.567	1.35833	100	103.3	98.9	100.733	2.27316	98.7	88.4	88.8	91.9667	6.34433	131.6	126.8	124.2	127.533	2.94363	105.45	14.556	92.6	95.2	99.5	95.7667	3.63877	108	112.1	111.5	110.533	2.00333	91.3	95.5	94.6	93.8	2.3575	75.2	78.8	80.5	78.1667	3.46205	94.5667	14.0011
5453998	IPO7	10527	NP_006382.1	importin-7	0.954079	83.8	79.1	85.8	82.9	4.14895	81.9	57.9	77.9	72.5667	17.7192	88.9	137	111.3	112.4	21.4136	108	134.7	125.5	122.733	11.051	97.65	24.3308	97.7	86.4	93.7	92.6	6.18763	80.5	66.6	84.5	77.2	12.17	123.2	103.7	97.2	108.033	12.5247	136	134.6	124.1	131.567	4.94358	102.35	22.6587
68509926	DHX15	1665	NP_001349.2	pre-mRNA-splicing factor ATP-dependent RNA helicase DHX15	0.96263	120	118.1	112.7	116.933	3.23882	102.1	100.5	94.4	99	4.10429	86.9	98.7	90	91.8667	6.65907	83.4	83.5	86.9	84.6	2.35518	98.1	14.1322	92.3	96.6	97	95.3	2.73427	73.4	67.1	67.7	69.4	5.01018	127.9	124.1	134.6	128.867	4.12545	114	111.5	116.7	114.067	2.27993	101.908	25.1778
56676330	HP1BP3	50809	NP_057371.2	heterochromatin protein 1-binding protein 3	0.857873	81.8	86.4	84.8	84.3333	2.76906	60.1	63.6	60.1	61.2667	3.29825	89.9	99.4	105	98.1	7.78132	119.6	127.6	129.9	125.7	4.3011	92.35	29.1611	118.1	115.9	116.1	116.7	1.04246	122.9	124.5	119.1	122.167	2.27041	96.4	92	95.8	94.7333	2.51872	111.1	90.6	89.3	97	12.6064	107.65	12.837
98986464	TMED10	10972	NP_006818.3	transmembrane emp24 domain-containing protein 10 precursor	0.849064	106.1	110.9	105.2	107.4	2.85318	65.7	69.2	67.7	67.5333	2.60011	89.2	88.9	99	92.3667	6.2215	98.3	98.4	103.4	100.033	2.91508	91.8333	18.8643	90.8	91	89.3	90.3667	1.02821	147.7	150.6	144.9	147.733	1.92925	105.7	99.2	99.6	101.5	3.58897	96.5	91.8	90.8	93.0333	3.27149	108.158	24.7848
14141157	HNRNPH3	3189	NP_036339.1	heterogeneous nuclear ribonucleoprotein H3 isoform a	1.16959	122	109.5	109.5	113.667	6.34916	76.6	62.3	66.1	68.3333	10.8395	127	117.9	122.4	122.433	3.71638	124.3	126.8	129.4	126.833	2.01064	107.817	24.936	94.9	99.4	94.5	96.2667	2.82643	74	80.9	77.2	77.3667	4.46319	77	88.2	89.1	84.7667	7.95262	104.2	115	111.8	110.333	5.02783	92.1833	15.6029
4506455	RCN1	5954	NP_002892.1	reticulocalbin-1 precursor	0.754569	91.9	88.6	92	90.8333	2.13002	55.3	51.7	56.3	54.4333	4.44464	96.6	94.8	98.4	96.6	1.86335	102	102.5	102	102.167	0.282553	86.0083	25.0587	106.2	102.9	107.5	105.533	2.24702	117.2	120.6	116.2	118	1.95467	145.2	155.5	143.7	148.133	4.3364	85.6	83.3	83.9	84.2667	1.41579	113.983	23.4144
32455266	PRDX1	5052	NP_859048.1	peroxiredoxin-1	0.677174	63.5	62.1	60.9	62.1667	2.09321	57	51.4	59.2	55.8667	7.19858	102.1	115.2	112.8	110.033	6.33851	93.2	99	92.5	94.9	3.75965	80.7417	32.1558	69.4	66.1	67.8	67.7667	2.4352	110.7	106.2	108.8	108.567	2.0808	211	199.9	207.6	206.167	2.75851	93	100	90.3	94.4333	5.30144	119.233	50.6351
4557389	C8A	731	NP_000553.1	complement component C8 alpha chain preproprotein	2.51906	153.6	150.4	150.8	151.6	1.15011	273	286.1	300.8	286.633	4.85208	95.8	91.8	63.8	83.8	20.8062	43.9	63.1	44.9	50.6333	21.3457	143.167	72.9694	113.7	102	105.6	107.1	5.59523	43.7	43.5	55.1	47.4333	13.9992	31.6	31.2	41.9	34.9	17.3796	44.7	32	37	37.9	16.8804	56.8333	59.7087
21071030	A1BG	1	NP_570602.2	alpha-1B-glycoprotein precursor	1.68366	130.5	134.4	135.6	133.5	1.99735	165.5	174.9	143	161.133	10.173	123.8	115.7	112.9	117.467	4.81897	90	91.3	88.1	89.8	1.79215	125.475	23.7882	98.1	104.3	115	105.8	8.08059	79.3	75.9	82	79.0667	3.86596	44.4	40.9	44	43.1	4.44484	68.4	62.6	79.4	70.1333	12.1669	74.525	34.6942
47132620	KRT2	3849	NP_000414.2	keratin, type II cytoskeletal 2 epidermal	1.22811	99.7	101	100.8	100.5	0.696517	111.7	95.2	113.5	106.8	9.44394	97.9	103.2	94.5	98.5333	4.4497	126.2	147.6	131.5	135.1	8.24941	110.233	15.3752	68.2	68.6	63.7	66.8333	4.07118	137.1	124.7	137.3	133.033	5.42539	99	102.5	97.9	99.8	2.4069	60.2	57.1	60.8	59.3667	3.34495	89.7583	37.6317
46593007	UQCRC1	7384	NP_003356.2	cytochrome b-c1 complex subunit 1, mitochondrial precursor	1.26363	107	110.6	105	107.533	2.63903	93	104.8	92.2	96.6667	7.2983	108.8	104.9	115.6	109.767	4.93328	137.3	128.2	132.3	132.6	3.43696	111.642	13.5241	76	70.5	76.1	74.2	4.31898	94.1	89.9	86.2	90.0667	4.38857	97	95.8	96.8	96.5333	0.665998	86.7	95.3	95.8	92.6	5.52447	88.35	11.0938
4506387	RAD23B	5887	NP_002865.1	UV excision repair protein RAD23 homolog B isoform 1	0.558203	66.2	64.6	65.7	65.5	1.24967	49.6	47.7	37.8	45.0333	14.0693	77.9	83.9	84.6	82.1333	4.48398	91.6	91.3	98.9	93.9333	4.58184	71.65	29.6365	119.7	151	115	128.567	15.2212	111.6	93	112.8	105.8	10.4928	136.8	129.8	143.3	136.633	4.94136	146.7	138.7	141.9	142.433	2.82699	128.358	12.5258
14591909	RPL5	6125	NP_000960.2	60S ribosomal protein L5	0.683572	73.7	82.5	78	78.0667	5.63669	50.5	56.6	58	55.0333	7.24633	94.7	106.3	102	101	5.80624	88.4	93.2	90.6	90.7333	2.64817	81.2083	24.3954	90.9	88.6	88.1	89.2	1.67412	122	116.8	122.1	120.3	2.51995	143.6	134.1	136.5	138.067	3.57796	136.2	122	124.7	127.633	5.90816	118.8	17.7078
15149476	RARS	5917	NP_002878.2	arginine--tRNA ligase, cytoplasmic	1.2432	112.2	114.4	106.4	111	3.72324	115.1	109.2	95.9	106.733	9.21437	119.1	95.5	109.9	108.167	10.997	121.3	113.9	117.2	117.467	3.15596	110.842	4.29368	79.4	79.5	78.4	79.1	0.768997	75.7	92.5	92.9	87.0333	11.2796	96.8	111.1	107.3	105.067	7.04979	80.3	83.9	92.1	85.4333	7.07872	89.1583	12.5003
19913414	AP2A1	160	NP_055018.2	AP-2 complex subunit alpha-1 isoform 1	1.41002	125.2	116.1	115.7	119	4.51519	115.1	98.1	105.7	106.3	8.01116	150.3	143.5	140	144.6	3.62197	95.3	103.3	95.8	98.1333	4.56669	117.008	17.3487	85.4	88.2	89.3	87.6333	2.29457	91.3	105.2	98.7	98.4	7.06794	66.8	74.5	76.6	72.6333	7.10387	70.5	71	78.3	73.2667	5.95927	82.9833	14.9355
4885063	ALDOC	230	NP_005156.1	fructose-bisphosphate aldolase C	1.61245	129.4	134.6	121.8	128.6	5.00575	99.3	99.9	84.8	94.6667	9.03174	144.2	132.1	136.3	137.533	4.46696	131.1	129.2	138.5	132.933	3.69628	123.433	15.8155	68.6	71.9	72.3	70.9333	2.86269	66.1	69.4	69.9	68.4667	3.01575	73	76.8	82.7	77.5	6.30676	88.1	86.2	93.6	89.3	4.30367	76.55	12.1696
62198235	DBNL	28988	NP_001014436.1	drebrin-like protein isoform b	2.01887	85.4	86.4	87.4	86.4	1.15741	83.7	67.7	70.6	74	11.5198	166.5	165	163.6	165.033	0.878784	205.5	206.7	216.5	209.567	2.87944	133.75	48.3365	82.9	82.9	84.7	83.5	1.24459	69.4	74.2	66.4	70	5.62066	50.6	55.1	47.9	51.2	7.10411	56	62	62.9	60.3	6.22056	66.25	20.8704
51873036	OGDH	4967	NP_002532.2	2-oxoglutarate dehydrogenase, mitochondrial isoform 1 precursor	1.47959	83.9	103	97.2	94.7	10.3404	69.1	89.5	72.2	76.9333	14.2888	108.1	121.6	108.6	112.767	6.78744	201.9	190.8	186.2	192.967	4.18266	119.342	42.9163	86.6	85.5	87.3	86.4667	1.0494	90.4	78.7	99	89.3667	11.4018	73.9	67	74.7	71.8667	5.8909	86	64	74.8	74.9333	14.6805	80.6583	10.6083
20070197	DDOST	1650	NP_005207.2	dolichyl-diphosphooligosaccharide--protein glycosyltransferase 48 kDa subunit precursor	1.0174	119.4	109.7	110.6	113.233	4.73307	73.6	77.9	71.3	74.2667	4.51094	133	109.1	115	119.033	10.4593	96.8	95	99	96.9333	2.06671	100.867	19.8776	88.1	86.1	89.4	87.8667	1.89188	125.5	145.5	139.9	136.967	7.53294	90.4	93	100.8	94.7333	5.71323	73.1	83.7	74.2	77	7.56932	99.1417	26.4795
11321585	GNB1	2782	NP_002065.1	guanine nucleotide-binding protein G(I)/G(S)/G(T) subunit beta-1 isoform 1	1.71278	84.9	95.6	96.6	92.3667	7.02161	183.5	147.9	149.9	160.433	12.4671	115.8	198.3	126.4	146.833	30.569	91.4	128.3	96.7	105.467	18.9169	126.275	25.7515	96.9	77	121.9	98.6	22.8177	95.3	75.8	105.9	92.3333	16.5354	72.7	46.9	68.8	62.8	22.1452	59.4	30.2	33.9	41.1667	38.6199	73.725	36.2645
5031863	LGALS3BP	3959	NP_005558.1	galectin-3-binding protein precursor	1.1844	92.1	88.4	92.7	91.0667	2.55725	95.8	95.2	91.1	94.0333	2.72031	78	71.8	72.1	73.9667	4.72671	177.8	173.6	172.7	174.7	1.55817	108.442	41.542	67.9	69.3	70.2	69.1333	1.6765	65.5	67.1	67.5	66.7	1.58666	98.9	104.6	101.9	101.8	2.8009	123.9	130.1	131.8	128.6	3.23338	91.5583	32.1399
139948432	MXRA5	25878	NP_056234.2	matrix-remodeling-associated protein 5 precursor	1.30982	113.4	112.2	121.3	115.633	4.2756	138.5	127.3	138.1	134.633	4.71949	153.9	131.4	132	139.1	9.21688	57.5	66.2	69.1	64.2667	9.39341	113.408	30.2487	134.4	150.1	143.4	142.633	5.52327	102.5	98.4	97.2	99.3667	2.7968	56.3	56	51.6	54.6333	4.81615	43.6	58.3	47.2	49.7	15.417	86.5833	50.2824
164698494	2017-09-09	10801	NP_001106963.1	septin-9 isoform a	1.34192	108.4	108.6	112.5	109.833	2.10461	74.2	71	78.9	74.7	5.3195	115.8	122.2	109.5	115.833	5.48207	157.9	166.2	150	158.033	5.12602	114.6	29.8165	91.3	91	91.1	91.1333	0.167614	86.8	81.2	88	85.3333	4.25333	87.9	85.5	79.1	84.1667	5.40474	77.8	74.3	90.8	80.9667	10.7376	85.4	4.97031
5453599	CAPZA2	830	NP_006127.1	F-actin-capping protein subunit alpha-2	1.39976	112.6	119.4	120.8	117.6	3.72988	102.7	153	151.7	135.8	21.114	152.4	114.1	117.3	127.933	16.6095	98.7	79.5	77.7	85.3	13.6455	116.658	19.025	87.2	92.7	91.3	90.4	3.16186	114.2	113.4	111	112.867	1.47549	64.9	63.3	65.1	64.4333	1.53116	67.4	64.6	65	65.6667	2.30616	83.3417	27.6361
701461513	CAPNS1	826	NP_001289561.1	calpain small subunit 1 isoform 1	0.668312	82.3	79.8	82.6	81.5667	1.88473	51.3	50.9	54	52.0667	3.23858	89.7	88.1	97.1	91.6333	5.23978	93.6	93.4	98.7	95.2333	3.15424	80.125	24.436	103.4	107.9	102.7	104.667	2.69612	117.5	114.9	108.9	113.767	3.87688	157.5	160.4	153.6	157.167	2.17109	104.7	104.7	102.5	103.967	1.22171	119.892	21.0588
4507021	SLC4A1	6521	NP_000333.1	band 3 anion transport protein	0.504293	46.9	45.9	52.8	48.5333	7.6828	72.4	68.4	72.7	71.1667	3.37334	89.1	87.4	78.8	85.1	6.48857	64.2	65.1	60.9	63.4	3.48791	67.05	22.7646	88.9	89.1	93.7	90.5667	2.99822	127.2	122.8	127.6	125.867	2.11599	54.8	61.6	58.7	58.3667	5.8462	256.6	259.8	254.7	257.033	1.00278	132.958	65.5763
5729850	GNAI3	2773	NP_006487.1	guanine nucleotide-binding protein G(k) subunit alpha	0.875733	89.4	87.5	91.2	89.3667	2.07038	109.8	127.3	131.9	123	9.48018	105.6	81.4	85	90.6667	14.4014	81.2	66.8	63.4	70.4667	13.4099	93.375	23.3477	95	97.6	93.9	95.5	1.98953	86.8	88.4	89.9	88.3667	1.75436	129.8	143.1	136.2	136.367	4.87771	102.4	107.9	108.5	106.267	3.16378	106.625	19.8348
4757732	AIFM1	9131	NP_004199.1	apoptosis-inducing factor 1, mitochondrial isoform AIF precursor	1.08406	62.8	65.9	67.4	65.3667	3.58886	54.8	62.4	59.1	58.7667	6.48488	80.2	76.4	89.7	82.1	8.34415	208	209.2	212.5	209.9	1.11016	104.033	68.4951	71.3	69.5	67.2	69.3333	2.96405	107.4	104.7	94.7	102.267	6.54225	124.5	126.6	114.4	121.833	5.35365	91.1	85.3	94.9	90.4333	5.34603	95.9667	22.8988
150378533	USP7	7874	NP_003461.2	ubiquitin carboxyl-terminal hydrolase 7 isoform 1	0.663617	89.9	92.7	84.6	89.0667	4.61879	60.5	53.7	52.5	55.5667	7.76422	70.1	73	71.8	71.6333	2.0342	94.3	114.9	99.4	102.867	10.4296	79.7833	25.8079	83.7	83.3	84.2	83.7333	0.538525	81.7	86.6	83.4	83.9	2.9654	110.7	108.8	113.9	111.133	2.31926	209.1	187.1	210.2	202.133	6.44667	120.225	46.6654
21626466	MATR3	9782	NP_061322.2	matrin-3 isoform a	1.0005	109.8	110.2	102.8	107.6	3.86778	63.9	58.2	65	62.3667	5.85267	92.3	89.3	118.7	100.1	16.1616	126	117.1	146.9	130	11.7672	100.017	28.1262	91.9	95.5	90.5	92.6333	2.78453	86.5	92.5	81.4	86.8	6.40101	99.9	106.2	89.6	98.5667	8.5018	129.6	130.9	105.1	121.867	11.9269	99.9667	15.3751
312433975	EIF3C	8663	NP_001186071.1	eukaryotic translation initiation factor 3 subunit C isoform a	1.0396	103.7	95.6	96.2	98.5	4.58204	81.8	85.7	85.2	84.2333	2.51932	113.1	116.6	121.9	117.2	3.78035	109.2	105.4	108.9	107.833	1.95919	101.942	13.7911	81.2	77.5	74.4	77.7	4.38148	102.3	104.7	102.4	103.133	1.31645	91.7	91.7	90.7	91.3667	0.631905	117	122.9	120.2	120.033	2.46059	98.0583	18.3176
38327625	CS	1431	NP_004068.2	citrate synthase, mitochondrial precursor	1.29399	103.6	104.2	96.7	101.5	4.10614	81	87.9	81.4	83.4333	4.64253	105.5	100.4	105.8	103.9	2.92088	169.5	160.5	157.4	162.467	3.86859	112.825	30.4295	61.9	60.3	63.9	62.0333	2.90763	76.4	80.7	81.6	79.5667	3.49278	95.3	98.7	98.9	97.6333	2.07224	106.9	107.3	114.4	109.533	3.85216	87.1917	23.8678
116089337	IQGAP2	10788	NP_006624.2	ras GTPase-activating-like protein IQGAP2 isoform 1	1.29621	113	130	116	119.667	7.58254	117	118.9	125.3	120.4	3.61176	125.2	138.4	114.8	126.133	9.3771	101	78.5	76.7	85.4	15.8547	112.9	16.4392	86.6	73.2	84.4	81.4	8.82813	134	149.1	137.7	140.267	5.61103	64.2	65.3	76.4	68.6333	9.8328	59.1	46.6	68.6	58.1	18.9915	87.1	42.1383
166706903	GBP1	2633	NP_002044.2	guanylate-binding protein 1	1.83353	93.2	87.6	96.9	92.5667	5.05823	63.8	67.4	76.3	69.1667	9.30295	277.8	313.2	269.8	286.933	8.04947	65.1	76.9	65	69	9.91563	129.417	81.5915	76.1	68.6	76.1	73.6	5.88332	78.9	66.7	81	75.5333	10.2228	83.8	72.9	84	80.2333	7.91646	61.3	46.8	50.8	52.9667	14.1389	70.5833	17.1007
15553127	HK2	3099	NP_000180.2	hexokinase-2	0.833957	102.6	108.4	108.4	106.467	3.14524	89.4	85.6	108.7	94.5667	13.0981	82.5	121.5	83.4	95.8	23.2374	60.3	82.4	58.2	66.9667	20.0202	90.95	18.5354	122.5	109.7	107.9	113.367	7.02211	66.4	52.6	68.8	62.6	13.9664	118.5	104.9	113.6	112.333	6.13167	157.7	135	151.1	147.933	7.89316	109.058	32.1972
153791352	POTEF	728378	NP_001093241.1	POTE ankyrin domain family member F	2.78025		229.8		229.8	#DIV/0!		267.9		267.9	#DIV/0!		42.4		42.4	#DIV/0!		48.2		48.2	#DIV/0!	147.075	80.6175		52.3		52.3	#DIV/0!		48.4		48.4	#DIV/0!		43.6		43.6	#DIV/0!		67.3		67.3	#DIV/0!	52.9	19.3538
183227678	PARK7	11315	NP_001116849.1	protein deglycase DJ-1	1.02472	84.1	88.4	85.4	85.9667	2.56529	61.1	62.7	59.5	61.1	2.61866	108.8	112.8	108	109.867	2.34069	147.4	147.8	148.6	147.933	0.413031	101.217	36.5204	92.1	91	93.2	92.1	1.19435	134.2	122.3	129	128.5	4.6426	98.6	96.2	99.6	98.1333	1.78062	73.6	78.8	76.7	76.3667	3.42555	98.775	22.1087
4809279	ANXA7	310	NP_004025.1	annexin A7 isoform 2	1.1826	100.2	99.6	98.7	99.5	0.758777	80	77.1	78.2	78.4333	1.86657	123.3	131.9	127.9	127.7	3.37	128.3	126.8	128.5	127.867	0.726661	108.375	22.1495	79	82.1	80.9	80.6667	1.93775	100.2	89.8	99.2	96.4	5.95186	95.5	96.5	94.9	95.6333	0.845197	93.6	96.3	91.7	93.8667	2.4626	91.6417	8.06746
94721241	IARS	3376	NP_002152.2	isoleucine--tRNA ligase, cytoplasmic	1.01461	91.9	110.1	96.6	99.5333	9.49222	71.2	84.6	72.7	76.1667	9.63924	152	120.1	150.1	140.733	12.715	89.6	78.7	91	86.4333	7.79068	100.717	28.1382	82.2	85	80.4	82.5333	2.80862	86.7	88	81.5	85.4	4.02749	118.5	123.8	115	119.1	3.72005	107.8	109.6	112.7	110.033	2.25257	99.2667	18.222
66347875	C1R	715	NP_001724.3	complement C1r subcomponent precursor	2.02954	145.8	130.3	128.2	134.767	7.13282	275	266.6	218.8	253.467	11.96	76.3	95.1	102.7	91.3667	14.8743	48	56.2	64.8	56.3333	14.9127	133.983	64.0924	100.2	96.3	106.2	100.9	4.9425	61.1	61.1	67.7	63.3	6.01977	48.3	50.8	58.9	52.6667	10.521	45.3	43.6	52.7	47.2	10.2508	66.0167	36.6532
4503139	CTSB	1508	NP_001899.1	cathepsin B isoform 1 preproprotein	1.91356	84.7	79.6	82	82.1	3.10776	190.6	176.5	163.3	176.8	7.72199	168.6	201	199.9	189.833	9.69104	71.1	78	80.9	76.6667	6.56637	131.35	45.8943	66	59.9	63	62.9667	4.84405	95.3	93.9	93.8	94.3333	0.889028	98.5	91.5	90.4	93.4667	4.70067	25.2	19.6	26.6	23.8	15.5632	68.6417	48.4592
148727341	STRAP	11171	NP_009109.3	serine-threonine kinase receptor-associated protein	0.893782	134	137.4	139.7	137.033	2.09266	74.2	75.6	56.3	68.7	15.6645	86.5	83.3	78.7	82.8333	4.73346	91.8	86.4	88.7	88.9667	3.04593	94.3833	31.4384	79	81.5	80.7	80.4	1.58795	86.2	84.9	89.6	86.9	2.79279	100	100.1	103.9	101.333	2.19411	148.3	150.7	162.3	153.767	4.86899	105.6	31.5165
4557417	CD14	929	NP_000582.1	monocyte differentiation antigen CD14 precursor	2.37628	138.9	139.3	129.1	135.767	4.25507	250.6	257	250.5	252.7	1.47378	121.9	120.8	103.8	115.5	8.78564	60.8	57.1	59.5	59.1333	3.17427	140.775	57.7916	61.2	61.5	66	62.9	4.27483	74.3	73.3	82.2	76.6	6.36482	48.9	50.1	58.6	52.5333	10.0661	43.4	41	50.4	44.9333	10.8694	59.2417	23.1534
4758256	EIF2S1	1965	NP_004085.1	eukaryotic translation initiation factor 2 subunit 1	0.881173	92.9	95.3	84.6	90.9333	6.17437	86.8	110.9	86.3	94.6667	14.8529	110.7	100.6	109.8	107.033	5.22227	85.4	79.3	81.6	82.1	3.75223	93.6833	11.0403	96	98.9	101.4	98.7667	2.73621	99.6	93.1	99.1	97.2667	3.71873	103.2	95.8	108.2	102.4	6.09237	125.5	126.1	128.9	126.833	1.43082	106.317	13.0239
24797067	HLA-A	3105	NP_002107.3	HLA class I histocompatibility antigen, A-1 alpha chain precursor	1.13077	85.1	87.5	90.3	87.6333	2.96983	85.9	67	70.6	74.5	13.4704	156.3	162.3	168.1	162.233	3.63691	99.6	102.3	98.7	100.2	1.86976	106.142	36.5914	61.3	59.6	58.5	59.8	2.35899	128.5	135.1	135.8	133.133	3.0254	125.4	137.4	127.8	130.2	4.87696	58	48.8	50.2	52.3333	9.47226	93.8667	46.6304
52694752	GPNMB	10457	NP_001005340.1	transmembrane glycoprotein NMB isoform a precursor	0.518699	73.2	62.5	69.9	68.5333	7.99517	114	96.1	103.6	104.567	8.59649	54.2	54.2	58.6	55.6667	4.56349	44.6	43.4	45.4	44.4667	2.26382	68.3083	38.2028	73.1	74	72.6	73.2333	0.968766	292.5	317.5	305.2	305.067	4.09764	123.2	132.1	121	125.433	4.68564	25.3	20.2	23.6	23.0333	11.2741	131.692	93.3332
4502067	PDE9A	5152	NP_001624.1	protein AMBP preproprotein	2.0993	143.6	142.2	151.1	145.633	3.28616	234	226.9	222.7	227.867	2.50659	83.9	92.1	92	89.3333	5.26754	76.3	83.1	77.8	79.0667	4.51844	135.475	50.3353	77.2	80	80	79.0667	2.04458	78.9	84.6	83.8	82.4333	3.74362	33.9	33.7	30	32.5333	6.75064	72.3	57.5	62.5	64.1	11.7451	64.5333	35.2886
156938343	TLN2	83660	NP_055874.2	talin-2	0.688881	86.5	81.7	78.4	82.2	4.95509	61.9	64.8	47.3	58	16.1711	85	88.6	98.3	90.6333	7.59014	97.1	100.5	88.8	95.4667	6.30438	81.575	20.405	100.2	100.1	97.3	99.2	1.65948	122	120.1	136.1	126.067	6.93355	125.7	130.6	125.1	127.133	2.37324	121.6	113.4	128.8	121.267	6.3541	118.417	11.0312
4885079	ATP5C1	509	NP_005165.1	ATP synthase subunit gamma, mitochondrial isoform H (heart) precursor	0.752592	93	98.4	99.5	96.9667	3.58781	66.8	68.1	69.7	68.2	2.12989	81.7	72.1	72.8	75.5333	7.08554	106.4	99.9	102.2	102.833	3.20514	85.8833	19.3669	93.5	90.5	93.4	92.4667	1.84274	125	122.2	124.3	123.833	1.17672	126	131.4	126.5	127.967	2.33174	107.6	117.5	111.5	112.2	4.44473	114.117	13.935
55749932	DES	1674	NP_001918.3	desmin	1.56454	64.3	82.3	60.8	69.1333	16.6868	58.4	58.1	60.4	58.9667	2.12041	69.6	98	63.7	77.1	23.7857	275.9	276.5	296.1	282.833	4.06359	122.008	88.0868	65.6	70.9	59.8	65.4333	8.48478	76	52.7	68.3	65.6667	18.0778	141.4	109.7	143.9	131.667	14.4795	48.8	51.8	46.9	49.1667	5.02473	77.9833	46.9496
20149621	TKFC	26007	NP_056348.2	triokinase/FMN cyclase	0.913193	124.9	132.1	122.9	126.633	3.82106	81.7	105.6	100.1	95.8	13.0655	73.4	67.7	76.4	72.5	6.09555	91.3	81.5	88	86.9333	5.73579	95.4667	23.9762	105.4	102.6	103.6	103.867	1.3661	97.5	92.3	94	94.6	2.80276	147.8	141.9	138.2	142.633	3.3946	78.1	76.3	76.8	77.0667	1.20565	104.542	26.5154
33188445	MACF1	23499	NP_036222.3	microtubule-actin cross-linking factor 1	0.780622	92.3	98.5	97	95.9333	3.37183	74.7	83.8	76.1	78.2	6.26598	81.8	65.6	81.7	76.3667	12.21	97.8	98	104.9	100.233	4.03328	87.6833	13.8676	90.8	84.2	87.6	87.5333	3.77057	79.8	90.1	83.5	84.4667	6.17711	175	168.5	169.6	171.033	2.0341	107.8	111.3	99.7	106.267	5.59919	112.325	35.8847
23110935	PSMA1	5682	NP_683877.1	proteasome subunit alpha type-1 isoform 1	0.822676	77.2	80.8	78.7	78.9	2.29191	60	57.9	61.1	59.6667	2.72486	107.4	110.2	106.3	107.967	1.86243	112.5	118.6	112.6	114.567	3.04917	90.275	28.3813	96.5	91.4	94.8	94.2333	2.75571	102.2	98.3	110.8	103.767	6.16342	117.5	119.6	117.3	118.133	1.07853	126.7	123.2	118.5	122.8	3.35066	109.733	11.9649
14589866	ASPH	444	NP_004309.2	aspartyl/asparaginyl beta-hydroxylase isoform a	1.06914	94.5	102.1	103.3	99.9667	4.77373	51.3	52.6	78.2	60.7	24.9907	150.4	121.7	104.8	125.633	18.3495	112	157.2	112.1	127.1	20.5094	103.35	30.0372	132.8	126	122.6	127.133	4.08515	108.5	109.8	108.5	108.933	0.689004	89.6	78.9	95.6	88.0333	9.60944	61	51.7	75	62.5667	18.746	96.6667	28.7432
23510451	APEH	327	NP_001631.3	acylamino-acid-releasing enzyme	1.24644	102	93.1	87.6	94.2333	7.71127	88.8	75.5	76.9	80.4	9.08982	138.4	122.4	150.5	137.1	10.2808	125.9	126	144.6	132.167	8.14706	110.975	25.2026	84.7	82.2	79.4	82.1	3.22949	102.4	115	107	108.133	5.89642	76.8	83.2	70.3	76.7667	8.40217	81.1	102.6	83.7	89.1333	13.1653	89.0333	15.3915
38045913	NME1	4830	NP_937818.1	nucleoside diphosphate kinase A isoform a	0.81208	142.4	139	141.1	140.833	1.21819	56.4	60.2	58.1	58.2333	3.26876	72.3	65.7	76.7	71.5667	7.73621	90.8	86.9	86	87.9	2.9027	89.6333	40.4149	69.4	67	68.6	68.3333	1.78832	72.4	82.9	73	76.1	7.7485	174.8	177.8	180.7	177.767	1.65956	121.6	120.6	115.7	119.3	2.64671	110.375	45.4917
156564401	NSF	4905	NP_006169.2	vesicle-fusing ATPase	1.28441	127.1	119.1	119.7	121.967	3.65322	108.7	111.4	105	108.367	2.96493	97.7	97	105.2	99.9667	4.54721	119.7	115.9	122.9	119.5	2.93245	112.45	9.08023	76.3	73.4	69.7	73.1333	4.52334	116.3	122.8	124.6	121.233	3.60145	93.8	96	94.7	94.8333	1.1663	60.4	64.4	58.2	61	5.15286	87.55	30.2225
167860126	SERPINB5	5268	NP_002630.2	serpin B5	0.130482	26.4	16	22	21.4667	24.319	25	13.2	22.2	20.1333	30.6233	28.9	14.2	19.5	20.8667	35.6774	37.5	23.9	28.2	29.8667	23.2751	23.0833	19.7327	161.9	165.2	162.2	163.1	1.11884	50.7	51.3	55	52.3333	4.44995	235.6	243.4	256.2	245.067	4.244	233.9	272.7	234.8	247.133	8.96114	176.908	51.8964
17402900	FUBP1	8880	NP_003893.2	far upstream element-binding protein 1 isoform 2	0.777572	74.7	69.6	77.6	73.9667	5.47558	50.5	52.1	51	51.2	1.5987	97.7	93.4	85	92.0333	7.0185	135	133.5	129.7	132.733	2.05819	87.4833	39.4178	97.7	101.4	100.6	99.9	1.94874	86.1	86.7	89.2	87.3333	1.88265	124.8	130.7	121.8	125.767	3.60037	133.3	132.7	145.1	137.033	5.10268	112.508	20.3332
350276247	PPP1CC	5501	NP_001231903.1	serine/threonine-protein phosphatase PP1-gamma catalytic subunit isoform 2	1.17886	115.4	94.5	112.8	107.567	10.5892	87.3	102.1	92	93.8	8.06227	123.7	106.6	124.9	118.4	8.64586	114.4	106.2	118.5	113.033	5.54071	108.2	9.76876	93.5	105.9	95	98.1333	6.89655	82.9	97	88.5	89.4667	7.93539	85.8	89.1	81.4	85.4333	4.52174	97	98.5	86.8	94.1	6.76548	91.7833	6.0131
119393891	GAA	2548	NP_000143.2	lysosomal alpha-glucosidase preproprotein	1.98248	115.8	150.5	125	130.433	13.7823	77.7	90.8	82.2	83.5667	7.96499	156.7	157.2	139.1	151	6.82698	165.6	159.7	175	166.767	4.62708	132.942	27.1714	73.9	74.7	72.9	73.8333	1.22147	76.8	59.3	72.3	69.4667	13.0819	96.8	80.9	91.2	89.6333	8.99771	36.7	26.9	42.3	35.3	22.0818	67.0583	34.1135
21614544	S100A8	6279	NP_002955.2	protein S100-A8 isoform d	1.30962	138.2	139	133.5	136.9	2.17059	208.9	213.6	200.4	207.633	3.22229	58.2	55.3	60.5	58	4.49269	49.7	52	51.4	51.0333	2.33776	113.392	65.1869	37	36.6	37.9	37.1667	1.79148	231.7	226.5	235.2	231.133	1.89397	41.2	41.4	43.2	41.9333	2.62682	35	35.5	37.8	36.1	4.13662	86.5833	111.338
194097323	ECHS1	1892	NP_004083.3	enoyl-CoA hydratase, mitochondrial	1.0066	95.2	98	92.9	95.3667	2.67817	63.7	64.6	60.7	63	3.24136	91.6	81.4	85.8	86.2667	5.93043	155.1	158.6	156.4	156.7	1.12902	100.333	39.8402	69.5	72	71.2	70.9	1.80073	130.4	125.6	130.8	128.933	2.24432	99.5	101.7	103.7	101.633	2.06703	95	98.1	98.6	97.2333	2.0057	99.675	23.8391
156119625	ITIH1	3697	NP_002206.2	inter-alpha-trypsin inhibitor heavy chain H1 isoform a preproprotein	1.70392	147.1	155.4	150.3	150.933	2.77347	89.7	100	89.9	93.2	6.31955	167	140.8	172.1	159.967	10.4982	104.3	92.2	103.6	100.033	6.79062	126.033	27.1997	94.7	98.4	91.3	94.8	3.74584	64	68.2	57.6	63.2667	8.43717	53.9	60.2	55.8	56.6333	5.70621	79.4	84.7	79.4	81.1667	3.76997	73.9667	23.4271
46852147	IARS2	55699	NP_060530.3	isoleucine--tRNA ligase, mitochondrial precursor	0.80729	109	94.9	91.6	98.5	9.38249	76.3	72.5	92.8	80.5333	13.4004	72.3	73	75.1	73.4667	1.98344	99.3	110.7	104.5	104.833	5.44417	89.3333	16.5211	68.3	70.4	67.9	68.8667	1.94997	83.8	84.4	86	84.7333	1.34215	152.6	158.9	151.2	154.233	2.65936	138.3	135.1	131	134.8	2.71457	110.658	36.5228
333470719	BZW1	9689	NP_001193997.1	basic leucine zipper and W2 domain-containing protein 1 isoform 2	1.25143	145.7	144.2	139.2	143.033	2.37947	117.2	116.6	124	119.267	3.44619	85.9	79.7	82.1	82.5667	3.78631	100.7	102.2	96.4	99.7667	3.01758	111.158	23.3959	100.7	94.4	99.3	98.1333	3.371	80.9	86.5	86.9	84.7667	3.95745	76.3	77.8	81.2	78.4333	3.20099	92.4	98.6	90.9	93.9667	4.34417	88.825	10.0178
6715607	HBG2	3048	NP_000175.1	hemoglobin subunit gamma-2	0.373155	50.2	62.5	54.2	55.6333	11.2774	73.2	77	76.1	75.4333	2.6325	28.8	28.8	30.3	29.3	2.95572	56.6	55.6	58.9	57.0333	2.96693	54.35	34.924	61.2	64.2	67.4	64.2667	4.82449	442.8	419.2	425.6	429.2	2.84364	33.6	36.3	32.3	34.0667	5.98951	53.6	56.3	55.3	55.0667	2.47889	145.65	130.076
295844834	NAGK	55577	NP_060037.3	N-acetyl-D-glucosamine kinase	1.6126	125.8	116.6	106.6	116.333	8.25454	152	140	128.5	140.167	8.38351	157.2	157.6	139.2	151.333	6.94472	69.8	75.5	112.7	86	27.0905	123.458	23.4295	75.4	75.8	76.9	76.0333	1.02159	102.4	105.6	103.3	103.767	1.59035	63.9	71.2	76.3	70.4667	8.84453	53.6	57.8	56.5	55.9667	3.84192	76.5583	26.1423
4885379	HIST1H1E	3008	NP_005312.1	histone H1.4	0.388201	53.6	53.2	52.8	53.2	0.75188	22.6	24.8	26.3	24.5667	7.57532	68.9	75.6	69.1	71.2	5.35368	72	78.2	74.1	74.7667	4.21753	55.9333	41.018	115.3	114.5	111.5	113.767	1.76091	166.4	160	166.1	164.167	2.19993	106.1	107.9	107.5	107.167	0.881956	195.2	185.9	192.6	191.233	2.50911	144.083	28.0734
4503743	FLII	2314	NP_002009.1	protein flightless-1 homolog isoform 1	1.49885	131	128.4	133.7	131.033	2.02251	138.3	142.9	134.8	138.667	2.92964	108.7	108.1	110.7	109.167	1.24706	98.9	102.1	101.9	100.967	1.77541	119.958	14.8329	70.6	70.1	75.5	72.0667	4.1404	98.3	98.2	102.8	99.7667	2.63356	86.1	85.6	80.2	83.9667	3.8963	68	64.7	60.3	64.3333	6.00478	80.0333	19.2873
73760405	TMPO	7112	NP_001027454.1	thymopoietin isoform beta	0.880799	74.7	80.2	87.4	80.7667	7.8856	76.5	65.7	54.6	65.6	16.6926	118.1	120.7	115.7	118.167	2.11622	102.7	116.9	110.7	110.1	6.46593	93.6583	26.3305	81.6	85.5	84.5	83.8667	2.41534	99.5	103	98.9	100.467	2.20406	112	120.3	113.3	115.2	3.87526	134.9	107.6	134.9	125.8	12.5291	106.333	17.142
5032027	RBBP4	5928	NP_005601.1	histone-binding protein RBBP4 isoform a	0.732602	96.4	101.8	96.2	98.1333	3.23743	54.7	60.2	56.7	57.2	4.86693	84.5	92.7	84.1	87.1	5.57275	94.9	99.4	93.2	95.8333	3.34293	84.5667	22.294	90	90	90.9	90.3	0.575432	84.8	81.1	85.7	83.8667	2.90687	131.2	121	131.8	128	4.74187	163.5	153.8	161.4	159.567	3.1982	115.433	30.5622
4503301	DECR1	1666	NP_001350.1	2,4-dienoyl-CoA reductase, mitochondrial precursor	1.00753	87.4	81.3	86	84.9	3.76361	71.3	64.3	68.1	67.9	5.16095	108.2	112.9	116.2	112.433	3.57578	133.5	136	139.4	136.3	2.17272	100.383	30.0516	90.9	90.3	86.7	89.3	2.54374	105.2	117.2	118.1	113.5	6.34545	90	99.4	89.7	93.0333	5.92877	113.6	98.7	95.8	102.7	9.29931	99.6333	10.8723
63252888	P4HA1	5033	NP_001017962.1	prolyl 4-hydroxylase subunit alpha-1 isoform 2 precursor	0.936502	135.6	130.1	109.3	125	11.0975	57.6	82.9	69.6	70.0333	18.0708	115.8	96.7	101.9	104.8	9.42244	77.2	90.4	93.6	87.0667	9.98464	96.725	24.3956	116.1	110.5	119.6	115.4	3.97765	91.1	76	96.2	87.7667	11.9686	128.5	136.4	125.7	130.2	4.26181	78.1	77	84.2	79.7667	4.8624	103.283	22.8104
373251164	GLS	2744	NP_001243239.1	glutaminase kidney isoform, mitochondrial isoform 2	2.56309	60.2	64	60.8	61.6667	3.31277	47.8	49.4	50.1	49.1	2.40119	159.1	134.6	149.2	147.633	8.34832	287.6	308	355.7	317.1	11.0218	143.875	85.8429	70.3	71.1	67.2	69.5333	2.96251	55.7	58.1	42.8	52.2	15.7636	55.3	58.7	38.5	50.8333	21.2762	64	56.2	35.7	51.9667	28.1281	56.1333	15.95
422398832	PSMD6	9861	NP_001258708.1	26S proteasome non-ATPase regulatory subunit 6 isoform 1	1.20051	121.8	111.1	114.1	115.667	4.77178	110.9	96.3	98.6	101.933	7.70116	106.3	136.7	134.5	125.833	13.4719	85.5	98.5	95.1	93.0333	7.24677	109.117	13.3082	77.2	76.7	73.4	75.7667	2.72519	73.6	66.8	67.2	69.2	5.5141	92.1	91.4	93.4	92.3	1.09955	132.7	122.4	123.8	126.3	4.42327	90.8917	28.0861
56790945	PPP1CA	5499	NP_001008709.1	serine/threonine-protein phosphatase PP1-alpha catalytic subunit isoform 3	1.8722	125.2	139.2	125.9	130.1	6.06349	135.8	139.7	138	137.833	1.41862	143.5	141.6	157.4	147.5	5.84822	100.7	107.8	109.8	106.1	4.50731	130.383	13.5636	80.7	72	70.8	74.5	7.25205	69.5	66.2	63.5	66.4	4.5256	74.3	71.7	73.6	73.2	1.83793	70.3	61.9	61.2	64.4667	7.85511	69.6417	7.11007
4502337	AZGP1	563	NP_001176.1	zinc-alpha-2-glycoprotein precursor	1.1747	107.6	108.8	110.9	109.1	1.53101	102	102.8	102.3	102.367	0.394802	110.8	100.8	105.1	105.567	4.75179	120.1	111.8	113.4	115.1	3.82572	108.033	5.04937	100.2	101.7	99.5	100.467	1.11876	84.8	83.4	81	83.0667	2.31357	70.6	81.6	79.4	77.2	7.53971	103.9	109.1	108.4	107.133	2.63404	91.9667	15.3716
4503477	EEF1B2	1933	NP_001950.1	elongation factor 1-beta	0.533806	68.8	64.3	68.6	67.2333	3.78132	45.3	53.6	45.4	48.1	9.90312	87	79.2	84.4	83.5333	4.75447	82.3	75.9	80.5	79.5667	4.1481	69.6083	22.8856	78.2	80.1	80.1	79.4667	1.38041	159.5	166.6	163.4	163.167	2.17921	137	138.2	135.9	137.033	0.839476	141.8	142.2	141.8	141.933	0.16271	130.4	27.4538
32483374	NOP56	10528	NP_006383.2	nucleolar protein 56	0.763539	102.5	99.9	103	101.8	1.6349	59.9	59	63.2	60.7	3.64306	104.3	103.6	87.3	98.4	9.77566	70.2	84.8	101.4	85.4667	18.2652	86.5917	21.5266	91.1	88.9	94.9	91.6333	3.31249	93.9	102.7	90.3	95.6333	6.67041	122	125.8	116.4	121.4	3.89509	156.2	135.2	143.5	144.967	7.29585	113.408	21.8962
344179110	CD163	9332	NP_004235.4	scavenger receptor cysteine-rich type 1 protein M130 isoform a precursor	1.97422	75.2	73.7	84.6	77.8333	7.59046	88.2	106	97.4	97.2	9.15811	278.7	302.3	242.3	274.433	11.0142	88	75.3	81.3	81.5333	7.79217	132.75	71.4334	83.1	79.4	83.1	81.8667	2.60936	82.3	71.7	84	79.3333	8.40137	62.5	54.7	69.8	62.3333	12.1145	41.9	36.9	57.5	45.4333	23.6499	67.2417	25.1767
21361462	EHD2	30846	NP_055416.2	EH domain-containing protein 2	0.928095	57.6	68	62.6	62.7333	8.2911	48.5	62.9	70.5	60.6333	18.4284	71.5	74.7	68.2	71.4667	4.54775	201.7	181.6	187.4	190.233	5.43817	96.2667	65.2561	125.8	122.6	115.5	121.3	4.34594	113.5	96.5	107.7	105.9	8.1603	127.9	127.3	125.5	126.9	0.984239	53.4	66.5	62.5	60.8	11.0418	103.725	28.8864
51100974	MYO1D	4642	NP_056009.1	unconventional myosin-Id isoform 1	0.728838	71	72.2	64.2	69.1333	6.24057	49.7	63	53.9	55.5333	12.2427	114.1	71.4	89.5	91.6667	23.3807	144.5	100.7	117.5	120.9	18.2771	84.3083	33.9058	136	170.2	158.6	154.933	11.2257	147.2	142.4	142.3	143.967	1.94531	81.6	103.9	100.7	95.4	12.6392	55.8	76.1	73.3	68.4	16.0839	115.675	35.249
4506181	PSMA2	5683	NP_002778.1	proteasome subunit alpha type-2	0.945845	79.5	73.9	79.2	77.5333	4.06294	54.3	50	63.1	55.8	11.967	181	118.9	125.3	141.733	24.0989	125.2	112	104.3	113.833	9.28544	97.225	39.2135	75.3	83.2	98	85.5	13.4777	92.2	110.2	107.4	103.267	9.37934	98.8	123.4	110.7	110.967	11.0864	93.8	128.5	112	111.433	15.5761	102.792	11.7916
1005261232	AKR1C2	1646	NP_001307956.1	aldo-keto reductase family 1 member C2 isoform 3	0.176701	27	31.8	14.7	24.5	35.9994	49.4	51.2	27.9	42.8333	30.266	11	24.4	6.4	13.9333	67.1171	37.8	38.2	40.6	38.8667	3.89634	30.0333	44.3269	161.2	161	166.8	163	2.01989	34.4	31.8	30.4	32.2	6.30366	338.6	325.8	372.9	345.767	7.04351	140.6	135.7	140.4	138.9	1.99646	169.967	76.6355
22538467	PSMB4	5692	NP_002787.2	proteasome subunit beta type-4	1.10398	89	84.3	84.1	85.8	3.23203	101.7	72.6	69	81.1	22.1094	136.5	152.7	158.7	149.3	7.69183	108.7	95.2	106.7	103.533	7.03718	104.933	29.6524	77.3	77.5	77.9	77.5667	0.393861	92.9	98.6	98.7	96.7333	3.43226	91.5	98	95.1	94.8667	3.43248	102.4	121	109.7	111.033	8.44018	95.05	14.4254
4557625	GCLC	2729	NP_001489.1	glutamate--cysteine ligase catalytic subunit isoform a	0.255282	42	44.6	42.1	42.9	3.43378	31.5	34.4	32.2	32.7	4.62775	43	42.3	42.7	42.6667	0.823098	45.7	44.5	43.1	44.4333	2.92862	40.675	13.2123	111.3	107.9	108.1	109.1	1.74874	55	63.5	53.5	57.3333	9.40621	385.9	375	390.6	383.833	2.08494	85.5	87.9	87.8	87.0667	1.55937	159.333	94.8717
195972866	KRT10	3858	NP_000412.3	keratin, type I cytoskeletal 10	1.10121	101.4	100.2	101.9	101.167	0.863614	109.1	142	123.7	124.933	13.1947	93.7	105.5	84.8	94.6667	10.9688	104.2	93.4	97.9	98.5	5.50756	104.817	13.0455	102.5	94.1	95.8	97.4667	4.55653	114.2	104.4	116	111.533	5.59731	109.3	95.5	109.9	104.9	7.76565	65.6	64.9	70	66.8333	4.13665	95.1833	20.7537
28626510	RCN3	57333	NP_065701.2	reticulocalbin-3 precursor	1.43038	82.5	88.4	110.3	93.7333	15.6266	62.3	61.5	120.3	81.3667	41.4416	230.3	212.4	203.8	215.5	6.27343	84.4	80.7	75.6	80.2333	5.50709	117.708	55.6295	132.9	135.7	115	127.867	8.78295	124.2	122.6	103.9	116.9	9.65502	48	60.4	38.6	49	22.315	35.4	38.3	32.5	35.4	8.19209	82.2917	56.9196
170763498	SET	6418	NP_003002.2	protein SET isoform 2	0.402326	51.6	53.6	53.4	52.8667	2.08357	29.4	38.5	33.2	33.7	13.5625	64.1	83.9	65.4	71.1333	15.5698	73	72.7	69.7	71.8	2.54154	57.375	31.4725	110.4	104.7	109.3	108.133	2.79636	86.1	87.1	89.6	87.6	2.05796	181.9	166.1	174.6	174.2	4.53938	203.5	193.4	204.6	200.5	3.07897	142.608	37.4654
992319630	RPL6	6128	NP_001307066.1	60S ribosomal protein L6 isoform 1	0.695367	85.6	81.9	81.3	82.9333	2.80804	47.6	44.4	43.9	45.3	4.43154	117	108.9	97.3	107.733	9.19092	93.1	94.8	88.7	92.2	3.41433	82.0417	32.3562	82.4	86.5	86.1	85	2.65945	116.4	119.6	124.6	120.2	3.43827	131.7	135.9	140.5	136.033	3.23561	126.3	128.1	137.7	130.7	4.68908	117.983	19.4533
47933379	NAPA	8775	NP_003818.2	alpha-soluble NSF attachment protein	1.17894	107.5	110.4	108.9	108.933	1.33135	141	144.9	140.3	142.067	1.74466	96.9	101	86.4	94.7667	7.946	85.3	85	91	87.1	3.88155	108.217	22.4656	90.1	84.4	88.2	87.5667	3.31439	110.9	110	117.1	112.667	3.43106	80.9	82.2	79.3	80.8	1.79775	87.5	82.1	88.8	86.1333	4.12492	91.7917	15.4894
42734438	FAM49B	51571	NP_057707.3	protein FAM49B	1.41352	110.4	106.4	106.6	107.8	2.0908	91.7	88.3	86.7	88.9	2.87225	172.1	156.5	153.8	160.8	6.14351	110.4	112.6	110.1	111.033	1.2294	117.133	26.2129	69	72.2	73.4	71.5333	3.17963	98.3	107.9	111.3	105.833	6.37031	76.4	82.8	85.9	81.7	5.92972	71.8	73.4	72	72.4	1.20412	82.8667	19.2933
21396489	LONP1	9361	NP_004784.2	lon protease homolog, mitochondrial isoform 1 precursor	0.75424	115.8	114.1	107.4	112.433	3.94998	67.9	66.2	63	65.7	3.78687	68.9	83.1	69.7	73.9	10.795	89.4	95.2	91.1	91.9	3.24441	85.9833	24.1358	85.2	93.5	89.3	89.3333	4.64563	91.6	97.3	86.9	91.9333	5.66498	114.3	110	115.7	113.333	2.62095	166.7	140.6	176.9	161.4	11.5994	114	29.2803
47519490	RTN4	57142	NP_997403.1	reticulon-4 isoform D	0.867123	107.8	112	110.4	110.067	1.92588	65.7	67.4	68.5	67.2	2.09922	97.5	93.5	96.2	95.7333	2.13136	93.1	101.2	101.3	98.5333	4.77571	92.8833	19.6066	110.4	107.4	114.7	110.833	3.31059	111	107.1	104.4	107.5	3.08663	105.4	106.9	106.5	106.267	0.73094	109.2	104.5	97.9	103.867	5.46524	107.117	2.70816
166795301	PCYOX1	51449	NP_057381.3	prenylcysteine oxidase 1 precursor	0.754441	98.7	106.7	104.1	103.167	3.95559	91.9	92.9	97.3	94.0333	3.05515	51.6	53.1	48.5	51.0667	4.59384	97.9	93.5	95.8	95.7333	2.29884	86	27.47	85	86.2	85.3	85.5	0.730409	111.7	106.4	111.4	109.833	2.71059	106.2	106.3	97.2	103.233	5.0616	156.9	154.9	160.4	157.4	1.76867	113.992	26.9395
63252886	P4HA1	5033	NP_000908.2	prolyl 4-hydroxylase subunit alpha-1 isoform 1 precursor	1.24155	153.7	148.4	170.3	157.467	7.25586	78.4	74.8	125.2	92.8	30.2984	142.4	120.1	107.8	123.433	14.2094	73.1	70.5	64.5	69.3667	6.35838	110.767	34.4884	113.5	126.6	108.8	116.3	7.93158	82.8	87.2	76.4	82.1333	6.61215	79.4	89.8	76	81.7333	8.79667	76.7	82.5	70.9	76.7	7.56193	89.2167	20.4267
4504249	HIST1H2AM	8336	NP_003505.1	histone H2A type 1	0.752958	74.4	75.7	78.2	76.1	2.53787	47	47	49.4	47.8	2.89883	116.1	110.4	117.3	114.6	3.21681	107.3	103.7	104.3	105.1	1.83514	85.9	35.1819	91.4	91.8	90.7	91.3	0.609832	121.5	130.6	126.7	126.267	3.61572	101.8	99.4	97.9	99.7	1.97315	140.4	141.4	135.4	139.067	2.31152	114.083	19.5909
1002095800	DDX5	1655	NP_001307526.1	probable ATP-dependent RNA helicase DDX5 isoform b	0.62522	79.8	92.9	81.6	84.7667	8.37704	62.9	62	53.1	59.3333	9.12969	73.8	78.2	67.8	73.2667	7.1253	86	92.8	92.3	90.3667	4.19391	76.9333	17.8384	71.9	76.7	72.2	73.6	3.65335	76.2	77.8	72.5	75.5	3.6006	136	122.8	138.7	132.5	6.42131	213.3	196.8	221.7	210.6	6.01504	123.05	52.3754
540344518	EHD1	10938	NP_001269374.1	EH domain-containing protein 1 isoform 2	2.15167	155.5	155	163.5	158	3.01879	171.7	184.8	175.6	177.367	3.79232	106.7	112.8	112.8	110.767	3.17951	97.5	108	94.6	100.033	7.04771	136.542	27.1551	68.6	64.3	63.1	65.3333	4.42644	68.3	62.6	73.4	68.1	7.93359	70.6	64	64.4	66.3333	5.57857	61	48.5	52.7	54.0667	11.7653	63.4583	10.0298
4505529	ORM2	5005	NP_000599.1	alpha-1-acid glycoprotein 2 precursor	1.25439	107.3	101.3	99.9	102.833	3.82276	101.3	116	115.5	110.933	7.52385	171.7	139	128.5	146.4	15.3898	89.5	83.1	82.2	84.9333	4.68646	111.275	23.198	111.7	125.9	138.1	125.233	10.5504	107.7	102.2	112.7	107.533	4.88405	56.1	70.4	64.8	63.7667	11.3002	54.6	62.1	58.2	58.3	6.43396	88.7083	37.0191
46249393	RHOG	391	NP_001656.2	rho-related GTP-binding protein RhoG precursor	1.96333	159.1	171.1	155.3	161.833	5.096	190.9	179.6	178.9	183.133	3.67777	115.5	106.7	112.9	111.7	4.0475	73.4	74.2	72.5	73.3667	1.15923	132.508	37.3633	64.8	63.5	70.6	66.3	5.70168	91.9	89.9	95.6	92.4667	3.12755	53.9	60.6	61.8	58.7667	7.24416	50.6	54.3	52.4	52.4333	3.52872	67.4917	26.06
19923748	DLST	1743	NP_001924.2	dihydrolipoyllysine-residue succinyltransferase component of 2-oxoglutarate dehydrogenase complex, mitochondrial isoform 1 precursor	0.965842	88.8	93.1	91.7	91.2	2.40479	74.1	85.7	79	79.6	7.31561	78.9	100.3	82.2	87.1333	13.2228	128.8	145.2	131.3	135.1	6.54014	98.2583	25.4704	103.8	102	103.8	103.2	1.00701	118.4	99.4	114.6	110.8	9.07388	93.9	80.1	92	88.6667	8.43556	113.2	94.1	105.5	104.267	9.21631	101.733	9.17743
11863154	ARCN1	372	NP_001646.2	coatomer subunit delta isoform 1	1.04787	100.8	103.4	108.6	104.267	3.80905	88.8	96.9	95.5	93.7333	4.6188	108.6	100.5	102.7	103.933	4.02996	106	109	107.2	107.4	1.40593	102.333	5.8067	93.3	95	87.4	91.9	4.3403	128.9	125.6	117.1	123.867	4.91494	102.8	102.5	108.8	104.7	3.39434	70.8	67	72.7	70.1667	4.13629	97.6583	23.09
126012562	LRP1	4035	NP_002323.2	prolow-density lipoprotein receptor-related protein 1 preproprotein	1.24855	99.7	100	106	101.9	3.48761	95.3	94.2	88.1	92.5333	4.19154	127.3	131.3	179.2	145.933	19.7893	108	102.3	101.3	103.867	3.47977	111.058	21.4032	116.2	116.8	103.9	112.3	6.48335	112.8	112.2	90.6	105.2	12.0224	75.1	74.2	63.7	71	8.92673	65.6	69.1	67.2	67.3	2.60348	88.95	25.9646
4758606	ILK	3611	NP_004508.1	integrin-linked protein kinase isoform 1	1.30858	109.5	110.9	117.7	112.7	3.89205	86.8	85.6	91.9	88.1	3.79699	126.6	139.1	137.2	134.3	5.01543	111.8	120.7	122.6	118.367	4.87105	113.367	16.9066	108.4	105.1	104.2	105.9	2.08813	108	112.9	103.9	108.267	4.16187	72.8	69.7	67.3	69.9333	3.94292	76.1	56	55.2	62.4333	18.9681	86.6333	27.5078
156104878	GLS	2744	NP_055720.3	glutaminase kidney isoform, mitochondrial isoform 1 precursor	3.73039	44.2	51.8	53	49.6667	9.60834	45.6	55.7	44.4	48.5667	12.7798	76.3	76.2	96.4	82.9667	14.0222	452.5	452.2	444.5	449.733	1.0083	157.733	123.829	63.6	44.9	61.4	56.6333	18.0472	51.9	46.4	42.8	47.0333	9.74402	28.4	37.6	31.4	32.4667	14.4512	37.6	35.2	26.2	33	18.2121	42.2833	27.6827
156523970	AHSG	197	NP_001613.2	alpha-2-HS-glycoprotein preproprotein	2.10438	124.4	131.6	124.2	126.733	3.32655	212.1	227.5	208.5	216.033	4.67161	98.8	98.4	107	101.4	4.78685	98.8	94.2	101.4	98.1333	3.71536	135.575	40.6718	76.9	74.7	78.1	76.5667	2.25207	60.7	57.9	56.2	58.2667	3.89982	55.2	49.7	52.4	52.4333	5.24504	73.1	65.9	72.3	70.4333	5.6029	64.425	17.1268
7305503	STOML2	30968	NP_038470.1	stomatin-like protein 2, mitochondrial isoform a	0.573217	69.7	65.9	68.9	68.1667	2.93887	55.2	50	54	53.0667	5.1308	87.5	83.9	95.2	88.8667	6.49584	81.7	77.5	85	81.4	4.61792	72.875	21.5943	81.8	90.2	81	84.3333	6.04317	95.9	98.7	93.5	96.0333	2.71006	158.6	165.9	162.1	162.2	2.25094	169.6	167.8	160.5	165.967	2.90363	127.133	33.7915
4885377	HIST1H1D	3007	NP_005311.1	histone H1.3	0.567566	59.3	59.3	59.1	59.2333	0.194941	30.8	29.5	34.4	31.5667	8.04131	94.8	92.7	98.7	95.4	3.19148	102.5	101.5	106.4	103.467	2.50233	72.4167	46.0405	94.7	94.2	95.6	94.8333	0.748112	158	153.8	147.7	153.167	3.38137	89.8	91.5	96.5	92.6	3.76114	170.2	177.5	161.6	169.767	4.68811	127.592	31.1217
5453914	PLTP	5360	NP_006218.1	phospholipid transfer protein isoform a precursor	3.55389	166.6	183.4	181.5	177.167	5.19295	348.4	325.3	337.6	337.1	3.42869	65.7	73.9	73.3	70.9667	6.44094	35.1	45.2	36.9	39.0667	13.7901	156.075	86.08	42.2	40.7	40.9	41.2667	1.97363	52.7	48.1	47.8	49.5333	5.54478	30.2	28.2	26.8	28.4	6.0169	59.2	55.2	55	56.4667	4.19583	43.9167	27.4771
31377697	COLGALT1	79709	NP_078932.2	procollagen galactosyltransferase 1 precursor	0.983143	98.3	97.5	95.4	97.0667	1.54304	77.2	82.1	80.2	79.8333	3.09456	154.5	136.5	148.7	146.567	6.2686	71.6	70.3	77.5	73.1333	5.24672	99.15	33.4642	78.3	78	82.5	79.6	3.16074	102.3	97.6	96.5	98.8	3.118	81.8	87.3	83.7	84.2667	3.31501	136	150.7	135.5	140.733	6.13572	100.85	27.5831
24308039	UFL1	23376	NP_056138.1	E3 UFM1-protein ligase 1	1.0351	99.6	107	107.9	104.833	4.3445	68.9	87.1	93.4	83.1333	15.3038	117	105.1	110.3	110.8	5.38424	116.6	103.8	104.1	108.167	6.75349	101.733	12.4227	113.5	106.1	103.2	107.6	4.93616	113.9	118	113.8	115.233	2.07972	96.3	98.9	97.4	97.5333	1.33813	74.3	74.1	69.9	72.7667	3.4145	98.2833	18.8141
4505701	PDXK	8566	NP_003672.1	pyridoxal kinase	2.39573	160.7	167.9	154.9	161.167	4.04088	149.6	173.8	144.8	156.067	9.95979	142.6	129.8	152.3	141.567	7.97189	103.8	102.3	110.8	105.633	4.29494	141.108	17.763	65.7	62	69.3	65.6667	5.55855	86.8	79.9	82.1	82.9333	4.25001	50.9	50.6	48.6	50.0333	2.499	40	33.7	37.2	36.9667	8.53871	58.9	33.7156
14110407	HNRNPDL	9987	NP_112740.1	heterogeneous nuclear ribonucleoprotein D-like isoform a	0.822815	78.9	82.6	72	77.8333	6.91208	41	63.4	42.9	49.1	25.2964	101.7	87.6	94.7	94.6667	7.44725	141.9	133.5	143.2	139.533	3.7735	90.2833	41.9137	89.9	94.5	103.8	96.0667	7.37113	82.4	81.8	79.7	81.3	1.74384	125.7	119.8	122.4	122.633	2.41118	138.6	136.8	141.3	138.9	1.63063	109.725	23.6039
58331202	RAP1A	5906	NP_001010935.1	ras-related protein Rap-1A precursor	0.814882	100.5	103.4	104.7	102.867	2.09027	149.8	164.4	155.3	156.5	4.71157	33.2	37.4	32.5	34.3667	7.71142	68.9	67	60.5	65.4667	6.7285	89.8	58.5192	83	87.3	81.1	83.8	3.79054	195.2	180.1	190.6	188.633	4.10305	108.4	103.4	107.1	106.3	2.44047	61	57	68.2	62.0667	9.14449	110.2	50.1993
148529014	DDB1	1642	NP_001914.3	DNA damage-binding protein 1	0.859744	99.9	96.9	99	98.6	1.56134	62.8	60.3	66.9	63.3333	5.26132	106.5	95.9	91.5	97.9667	7.87064	116	111.4	102.4	109.933	6.29255	92.4583	21.8261	94.6	101.4	103.4	99.8	4.62227	89.4	90.2	93.3	90.9667	2.26449	93.8	99.7	100	97.8333	3.57362	137	144.2	143.5	141.567	2.80455	107.542	21.3845
1002819366	EVPL	2125	NP_001307676.1	envoplakin isoform 1	0.959984	86.9	115.4	86.3	96.2	17.2873	93.1	67.1	98.1	86.1	19.3302	80.1	54.2	71.4	68.5667	19.2228	143.6	130.7	148.6	140.967	6.55189	97.9583	31.5047	76	84.8	79.9	80.2333	5.4958	75.2	84.2	75.9	78.4333	6.38291	103.5	122.6	105.2	110.433	9.57218	141.5	141	134.7	139.067	2.72524	102.042	28.1437
614458221	PCK2	5106	NP_004554.3	phosphoenolpyruvate carboxykinase [GTP], mitochondrial isoform 1 precursor	1.30307	93.5	92	115.9	100.467	13.3245	72.8	71.9	86.4	77.0333	10.5464	173.2	173.2	163.8	170.067	3.19116	104.3	106.3	104.5	105.033	1.04873	113.15	35.2431	75.9	74.4	72.5	74.2667	2.29432	114.3	112.1	98.6	108.333	7.84688	87.1	87	80.4	84.8333	4.52617	78.8	83	77.9	79.9	3.40692	86.8333	17.2391
31542319	COPE	11316	NP_009194.2	coatomer subunit epsilon isoform a	1.18162	111.2	110.1	107.7	109.667	1.63202	98.6	98.5	99.4	98.8333	0.499111	118.6	129	117.4	121.667	5.24312	99.5	108.1	101.8	103.133	4.31707	108.325	9.18281	78.9	80.9	77.4	79.0667	2.22084	116	106.9	120.5	114.467	6.0528	108	103.5	108.5	106.667	2.58167	69.2	62.9	67.4	66.5	4.87969	91.675	24.6899
612407822	CEACAM6	4680	NP_002474.4	carcinoembryonic antigen-related cell adhesion molecule 6 preproprotein	5.28792	105.3	95.3	88.5	96.3667	8.76926	107.6	96.7	94	99.4333	7.24127	29.3	23.4	27.9	26.8667	11.4742	448.7	485.7	416	450.133	7.74706	168.2	113.507	45.8	50.3	60.5	52.2	14.429	25.8	21.7	41.8	29.7667	35.6805	19.7	14.4	26.8	20.3	30.6489	17.9	12.4	44.6	24.9667	68.9877	31.8083	44.4323
28872725	PSMD11	5717	NP_002806.2	26S proteasome non-ATPase regulatory subunit 11	0.791788	104	92.5	94.6	97.0333	6.31123	86.5	103.7	78.3	89.5	14.4838	78	75	78.6	77.2	2.49836	92.7	85.4	91.3	89.8	4.31434	88.3833	9.31044	87.2	84.5	86.6	86.1	1.64663	93.8	93.2	99.2	95.4	3.46388	121.8	125	128.2	125	2.56	136.1	140.7	143.2	140	2.57242	111.625	22.5382
13236587	TMEM43	79188	NP_077310.1	transmembrane protein 43	0.99767	105.9	109.4	105.1	106.8	2.14131	80.9	72.7	71.8	75.1333	6.67389	114.1	102.8	115.3	110.733	6.22813	107	108.8	104.9	106.9	1.82593	99.8917	16.6248	101.8	106.3	102.7	103.6	2.29843	77	81.1	73.5	77.2	4.92739	101.6	105.1	104.4	103.7	1.78595	111.7	113.9	122.4	116	4.87126	100.125	16.3343
16933567	RAB8A	4218	NP_005361.2	ras-related protein Rab-8A	1.31619	120.8	133.7	137.4	130.633	6.671	128.5	145.1	153.7	142.433	8.99361	93.7	85.7	85.1	88.1667	5.44581	99.9	91.7	88.4	93.3333	6.34439	113.642	23.7158	82.5	80.7	86.7	83.3	3.69623	114.2	116.1	99.6	109.967	8.20969	82.2	80.6	74.4	79.0667	5.21063	78.1	66.4	74.6	73.0333	8.22265	86.3417	18.8827
119395758	DIAPH1	1729	NP_005210.3	protein diaphanous homolog 1 isoform 1	1.29728	117.4	124.5	109.3	117.067	6.49671	117.4	104.1	97.8	106.433	9.40134	97.5	96.4	99.7	97.8667	1.71691	127.3	125	139	130.433	5.75585	112.95	12.4431	67.4	66.4	76.1	69.9667	7.62521	74.2	78.4	67	73.2	7.87625	119.8	124	128.7	124.167	3.58578	79	81.3	82.5	80.9333	2.19758	87.0667	28.8947
332078466	NSFL1C	55968	NP_001193665.1	NSFL1 cofactor p47 isoform d	1.02327	90.8	87.3	92.2	90.1	2.80121	57.9	66.5	57.4	60.6	8.44169	158.2	158.9	152.8	156.633	2.1312	100.7	97.2	93.9	97.2667	3.49605	101.15	39.7912	99.6	96.3	102.9	99.6	3.31325	99.6	103.6	81.3	94.8333	12.5374	93.1	94.5	95.7	94.4333	1.37799	100.1	95.7	123.8	106.533	14.1874	98.85	5.69987
6912388	GCA	25801	NP_036330.1	grancalcin	6.463	231.7	241.2	190.8	221.233	12.1052	378.4	398.3	425.9	400.867	5.95055	39.9	39.6	49.3	42.9333	12.8472	27.5	24.5	31.4	27.8	12.4452	173.208	101.24	36.4	22.1	26.1	28.2	26.1619	40.5	30.9	29.4	33.6	17.924	20	16.7	18.9	18.5333	9.06625	25.6	26.7	28.3	26.8667	5.05345	26.8	23.2566
23065552	GSTM3	2947	NP_000840.2	glutathione S-transferase Mu 3	0.314726	40.8	41.6	40.3	40.9	1.60329	34.7	30	32.4	32.3667	7.2611	50.1	59.7	49.8	53.2	10.5849	59.5	69.1	66.5	65.0333	7.63487	47.875	29.8318	53	48	53.5	51.5	5.90559	29.3	30.8	31.1	30.4	3.17225	321.8	319.3	317.1	319.4	0.736254	210.7	201.4	209.4	207.167	2.43099	152.117	89.7788
6912494	MAPRE1	22919	NP_036457.1	microtubule-associated protein RP/EB family member 1	1.00025	107.3	107.9	102	105.733	3.07098	82.3	73.8	75.7	77.2667	5.77392	99.3	128.8	103.8	110.633	14.3654	103.7	110.5	105	106.4	3.39258	100.008	15.3143	93.5	96.5	93.9	94.6333	1.72128	100.7	94	100.9	98.5333	3.98571	123.4	110.2	124.7	119.433	6.71728	89.7	78.3	94	87.3333	9.28988	99.9833	13.7749
20149675	EFHD2	79180	NP_077305.2	EF-hand domain-containing protein D2	0.914247	80.2	94.1	85.4	86.5667	8.11289	69.9	77.6	74.3	73.9333	5.22508	97.6	123.6	136.3	119.167	16.5543	93.8	99.8	113.5	102.367	9.86424	95.5083	20.5192	88.6	82.5	85.1	85.4	3.58436	143.7	123.3	121.9	129.633	9.41285	119.6	95.1	97.9	104.2	12.8695	106.4	103.9	85.6	98.6333	11.5136	104.467	17.7456
119703755	LAMB2	3913	NP_002283.3	laminin subunit beta-2 precursor	0.849064	66.2	60	70.1	65.4333	7.7842	90.1	77.7	91.1	86.3	8.64957	60.6	92.2	67.5	73.4333	22.6254	136.7	156.5	133.3	142.167	8.81283	91.8333	37.7194	79.4	76.2	90.6	82.0667	9.21361	184.9	162.5	163.5	170.3	7.43033	139.1	140.4	130.3	136.6	4.02236	43	34.4	53.6	43.6667	22.0245	108.158	52.0571
4506189	PSMA7	5688	NP_002783.1	proteasome subunit alpha type-7	0.803306	74	73.6	76.4	74.6667	2.02818	60.2	58.4	59.3	59.3	1.51771	108.5	108.2	116.5	111.067	4.23871	109.5	107.7	116.9	111.367	4.37814	89.1	29.5148	87.6	89.3	84	86.9667	3.11173	115.1	117.8	113.3	115.4	1.9627	121.4	121.1	116.3	119.6	2.39282	123.8	123.9	117.4	121.7	3.06018	110.917	14.5876
4506221	PSMD12	5718	NP_002807.1	26S proteasome non-ATPase regulatory subunit 12 isoform 1	0.947185	106.7	109.7	100.8	105.733	4.28253	71.2	84.2	76.8	77.4	8.42472	107.3	101.2	100.8	103.1	3.53327	106	102.7	100.1	102.933	2.87265	97.2917	13.6939	84.2	85.4	90.4	86.6667	3.79427	72.3	70.1	80.1	74.1667	7.08518	113.8	113.4	114.9	114.033	0.681156	138.5	133.4	136.1	136	1.87608	102.717	27.0065
157389005	CAPN2	824	NP_001739.2	calpain-2 catalytic subunit isoform 1	1.22612	90.9	93.4	88.4	90.9	2.75028	71	79.6	97.8	82.8	16.526	142.4	160.4	127.6	143.467	11.4493	126	132.1	112.4	123.5	8.1661	110.167	25.7105	97.3	84	92.8	91.3667	7.40408	101.1	89.5	103.4	98	7.60255	118.2	111.8	114.8	114.933	2.78603	53.1	49.2	63	55.1	12.9112	89.85	28.0492
122939155	NNT	23530	NP_036475.3	NAD(P) transhydrogenase, mitochondrial	1.0519	88.3	89.9	94.8	91	3.72169	60.6	64.5	63.8	62.9667	3.30216	60.1	109.2	91	86.7667	28.608	154.3	180.8	172.9	169.333	8.03461	102.517	45.0871	123.3	93.5	106.7	107.833	13.8476	92.2	83.5	83.1	86.2667	5.96094	119.6	94.2	102.1	105.3	12.3446	101.4	84.3	85.6	90.4333	10.5267	97.4583	10.9833
4557287	AGT	183	NP_000020.1	angiotensinogen preproprotein	0.977014	118.3	117.3	119.3	118.3	0.845309	136.3	134	119.6	129.967	6.96421	76.8	74.2	76	75.6667	1.75991	72.6	68.3	73.2	71.3667	3.74503	98.825	30.0138	160.8	167.1	175	167.633	4.24439	61.8	57.3	53.5	57.5333	7.22176	58.2	53.9	58.8	56.9667	4.69169	115	127.9	124.5	122.467	5.45949	101.15	53.3281
21264315	EHD4	30844	NP_644670.1	EH domain-containing protein 4	1.24322	130.6	106.7	144.9	127.4	15.1491	127.8	89.6	133.9	117.1	20.504	102.9	114.1	85.4	100.8	14.35	95.4	110.5	88.2	98.0333	11.6091	110.833	12.5262	81.8	86.3	84	84.0333	2.67773	84.4	99	89	90.8	8.22091	97.1	115.8	97.2	103.367	10.417	79.9	78	77.3	78.4	1.71602	89.15	12.0564
4506605	RPL23	9349	NP_000969.1	60S ribosomal protein L23	0.718162	77.6	77.5	82.8	79.3	3.82283	49	45.8	48.2	47.6667	3.49371	105.6	116.6	111.6	111.267	4.94988	95.4	98.7	94.4	96.1667	2.33988	83.6	32.635	94.4	90.3	91.1	91.9333	2.36402	115.6	122.2	112.5	116.767	4.24275	137.1	127.8	129.9	131.6	3.70631	125.4	121.1	129.5	125.333	3.35138	116.408	14.9582
19923497	EML4	27436	NP_061936.2	echinoderm microtubule-associated protein-like 4 isoform a	1.70126	111.6	109.4	105.4	108.8	2.88901	77.7	82.3	74.9	78.3	4.77179	151	135.3	140.3	142.2	5.64036	172.3	176.1	175.1	174.5	1.12881	125.95	33.0103	74.9	86.7	80.3	80.6333	7.32583	72.2	79.8	75.3	75.7667	5.04368	58.2	55.8	64.2	59.4	7.28394	82.1	74.5	84.4	80.3333	6.44945	74.0333	13.5162
24234747	ILF2	3608	NP_004506.2	interleukin enhancer-binding factor 2 isoform 1	0.881615	99.2	101.6	102	100.933	1.50037	65.8	56.9	83.3	68.6667	19.5603	103	99.7	95	99.2333	4.05143	104	108.9	105.1	106	2.42546	93.7083	18.0774	93.9	95.2	89.1	92.7333	3.46477	75.9	77.5	76.7	76.7	1.04302	105.9	109.2	105.1	106.733	2.03622	152.3	151	143.7	149	3.11123	106.292	29.1685
4758504	HSD17B10	3028	NP_004484.1	3-hydroxyacyl-CoA dehydrogenase type-2 isoform 1	1.04282	97.7	95.5	100.5	97.9	2.55975	75.7	76.8	88.1	80.2	8.5582	101	84.9	95.9	93.9333	8.75962	152.3	127.1	129.6	136.333	10.1838	102.092	23.5617	80.7	87.5	83.9	84.0333	4.04835	94.2	99.1	94.9	96.0667	2.75866	61.4	83.8	78.1	74.4333	15.6401	136.9	145.4	128.9	137.067	6.01989	97.9	28.1617
342307069	BPIFA1	51297	NP_001230122.1	BPI fold-containing family A member 1 precursor	8.44549	30.1	34.1	27.4	30.5333	11.0402	653	626.5	679	652.833	4.021	22.7	21.4	19	21.0333	8.92419	13.8	11.6	7.4	10.9333	29.7408	178.833	176.757	16.5	33.1	16.8	22.1333	42.9153	27.5	32.8	23.6	27.9667	16.5115	14.2	15	10.3	13.1667	19.0984	22.3	25.5	16.5	21.4333	21.2854	21.175	28.7579
52487191	ERP44	23071	NP_055866.1	endoplasmic reticulum resident protein 44 precursor	1.07891	100.6	105	99.1	101.567	3.01918	86.4	75.8	79.4	80.5333	6.69302	129.9	142.4	124.6	132.3	6.90814	92.8	109.6	100	100.8	8.36163	103.8	20.5692	91.5	85.5	86.7	87.9	3.61195	93.8	92.1	98.1	94.6667	3.26669	113.2	99.9	112	108.367	6.78886	91.8	89.8	100.1	93.9	5.81649	96.2083	8.99273
116256354	COL4A2	1284	NP_001837.2	collagen alpha-2(IV) chain preproprotein	0.961988	75.5	70	70.1	71.8667	4.37888	48.9	71.4	50	56.7667	22.3455	103.7	114.8	120.6	113.033	7.59722	146	147.8	158	150.6	4.29713	98.0667	43.1661	69.3	61.4	63.9	64.8667	6.22467	168.5	184.2	168	173.567	5.30755	135.8	113.4	128.8	126	9.09484	52.4	37	40.6	43.3333	18.5899	101.942	58.0849
190358517	RAB11B	9230	NP_004209.2	ras-related protein Rab-11B	1.06924	108.4	111.1	99.5	106.333	5.70834	125.4	139.2	119.2	127.933	8.00248	87.3	94	78.7	86.6667	8.84958	97.3	96.7	83.2	92.4	8.62887	103.333	17.7696	94.1	89.7	92.1	91.9667	2.39546	86.2	92.4	99.7	92.7667	7.28437	92.3	81.5	104.2	92.6667	12.253	109	95.2	123.3	109.167	12.8709	96.6417	8.64801
4507793	UBE2N	7334	NP_003339.1	ubiquitin-conjugating enzyme E2 N	0.827395	97	98.1	97.6	97.5667	0.564493	65	65.1	69.8	66.6333	4.11636	101.8	101.6	96.8	100.067	2.8289	96.6	101.1	96.2	97.9667	2.77738	90.5583	17.6545	81.4	86.7	88.3	85.4667	4.22569	108.9	107.8	107.5	108.067	0.68209	113.4	115.7	114.9	114.667	1.01827	135.9	124	128.9	129.6	4.61482	109.45	16.7672
19923106	PON1	5444	NP_000437.3	serum paraoxonase/arylesterase 1 precursor	5.48703	219.9	219.3	228.5	222.567	2.31264	368.9	409.6	378.3	385.6	5.52629	41.6	37.9	39.3	39.6	4.71756	34.2	22.6	30.1	28.9667	20.3077	169.183	100.157	39.2	33.1	36.7	36.3333	8.43987	29.5	22.2	25.1	25.6	14.3578	25.4	19	22.5	22.3	14.3708	41.4	36.4	39.5	39.1	6.45495	30.8333	26.401
7705433	EIF3L	51386	NP_057175.1	eukaryotic translation initiation factor 3 subunit L isoform 1	0.962709	123.8	124.5	127.6	125.3	1.61403	106.2	110.4	108.7	108.433	1.94835	76.9	74.3	76.4	75.8667	1.81847	83.8	82	82.6	82.8	1.1069	98.1	23.3569	80.5	83.2	80.1	81.2667	2.07492	107.4	104	108	106.467	2.02614	96.6	101.5	100.3	99.4667	2.56778	124.7	120.1	116.4	120.4	3.45359	101.9	15.9729
4885375	HIST1H1C	3006	NP_005310.1	histone H1.2	0.381295	52.2	47.2	61.2	53.5333	13.2527	20.4	19.3	27.9	22.5333	20.7697	83.4	57.8	76.1	72.4333	18.2071	76.9	65.8	74.3	72.3333	8.02598	55.2083	42.6133	103.9	106.1	104.1	104.7	1.16194	141.1	180.5	167.6	163.067	12.3185	99.3	100.5	96.1	98.6333	2.30601	222.8	222.9	192.6	212.767	8.20848	144.792	37.1765
6912586	PGLS	25796	NP_036220.1	6-phosphogluconolactonase	1.35618	131.2	140.5	130	133.9	4.29214	96.2	130.4	94.1	106.9	19.0633	108.2	114.9	105.6	109.567	4.37931	114.1	102.7	113.5	110.1	5.82707	115.117	10.9456	77.8	69.3	78	75.0333	6.61868	97.3	88.8	98.3	94.8	5.50649	98.4	83.6	100.9	94.3	9.91559	76.9	69.8	79.5	75.4	6.65909	84.8833	13.1533
14165469	RPS15A	6210	NP_001010.2	40S ribosomal protein S15a	0.696663	89.3	71.5	73.7	78.1667	12.4149	78.3	58.4	64.7	67.1333	15.15	83.6	111.4	110.8	101.933	15.5788	74.7	87.1	82	81.2667	7.66912	82.125	17.6948	81	85.7	80.2	82.3	3.61061	136	119.6	126.3	127.3	6.4773	119	131.1	129.3	126.467	5.16235	138.2	135.2	133	135.467	1.92685	117.883	20.4161
10835049	RHOA	387	NP_001655.1	transforming protein RhoA isoform 1 precursor	2.09119	117.4	111.5	107.5	112.133	4.4414	205.8	186	205.6	199.133	5.71187	129.4	138.8	135.4	134.533	3.53782	97.1	96.3	92.8	95.4	2.39719	135.3	33.6107	64	70	66.2	66.7333	4.54847	68.6	71	75.5	71.7	4.88543	63.3	69.3	63.6	65.4	5.16946	54.4	57	53.5	54.9667	3.30656	64.7	10.8692
5803023	LMAN2	10960	NP_006807.1	vesicular integral-membrane protein VIP36 precursor	0.686529	88.8	83.9	92.1	88.2667	4.6744	62.4	59.3	64	61.9	3.86036	92.3	95.7	94.8	94.2667	1.86877	79.9	80	83.8	81.2333	2.73701	81.4167	17.2681	81.1	94.9	76.2	84.0667	11.5344	162.5	161.1	160.8	161.467	0.561959	184.1	176.2	174.8	178.367	2.81124	48.9	49	53.5	50.4667	5.20625	118.592	51.624
31543397	PGK2	5232	NP_620061.2	phosphoglycerate kinase 2	2.09516			202	202	#DIV/0!			234.8	234.8	#DIV/0!			61.7	61.7	#DIV/0!			43.1	43.1	#DIV/0!	135.4	71.6902			77.9	77.9	#DIV/0!			52.1	52.1	#DIV/0!			61.1	61.1	#DIV/0!			67.4	67.4	#DIV/0!	64.625	16.7906
325651836	SMARCA5	8467	NP_003592.3	SWI/SNF-related matrix-associated actin-dependent regulator of chromatin subfamily A member 5	0.719075	114.9	104.8	97.3	105.667	8.35831	79.2	76.3	72.1	75.8667	4.70533	84.5	81.9	64	76.8	14.5327	77.6	79.6	71.7	76.3	5.38311	83.6583	17.5442	95.5	93.4	103.2	97.3667	5.29933	81.4	86.1	82.2	83.2333	3.02117	105.9	105.9	118.2	110	6.45583	160.9	172	191.4	174.767	8.83296	116.342	34.7729
5453541	AGR2	10551	NP_006399.1	anterior gradient protein 2 homolog precursor	4.38215	351	373.6	379.9	368.167	4.1277	133.2	125.4	128.1	128.9	3.07297	22.3	15	18.6	18.6333	19.5892	126.9	137.6	142.4	135.633	5.85029	162.833	90.2901	37.1	38.5	28.9	34.8333	14.8877	37.8	30.3	25.2	31.1	20.3794	50.5	43.7	42.7	45.6333	9.30068	41.2	35.9	34.1	37.0667	9.95768	37.1583	16.5854
15431290	RPL11	6135	NP_000966.2	60S ribosomal protein L11 isoform 1	0.690974	88	87.2	96.2	90.4667	5.50623	60.4	60.8	62.6	61.2667	1.91277	97	100.7	83.3	93.6667	9.78622	87.5	82.5	74.5	81.5	8.04594	81.725	17.8387	88.1	88.3	88.9	88.4333	0.470788	109.6	110.7	114.2	111.5	2.15433	134	134.5	140.4	136.3	2.61151	135.3	135.2	140.1	136.867	2.04622	118.275	19.5682
51093863	FAM129B	64855	NP_073744.2	niban-like protein 1 isoform 1	0.696282	92.8	102.2	100.5	98.5	5.08527	68.3	74.4	70.1	70.9333	4.41854	70.1	73.8	70.2	71.3667	2.95365	84.1	88.7	89.9	87.5667	3.4963	82.0917	16.3242	122.9	121.3	120.9	121.7	0.869598	74.6	77.2	76.4	76.0667	1.75066	111.6	95.7	101.7	103	7.79546	175.7	166.6	170.2	170.833	2.6827	117.9	33.8861
189011546	ASAH1	427	NP_004306.3	acid ceramidase isoform b	1.26831	79.4	88.3	75.3	81	8.205	108.3	110.6	99.7	106.2	5.41001	94	105.7	100.1	99.9333	5.85568	159.4	158.5	162.7	160.2	1.38036	111.833	30.3821	60.8	58.1	61.1	60	2.75379	172.7	160.4	173.4	168.833	4.33082	80.9	75.9	79.9	78.9	3.3533	44.6	42.5	47.8	44.9667	5.93541	88.175	62.9833
15431303	RPL9	6133	NP_000652.2	60S ribosomal protein L9	0.611604	77.2	71.4	74.5	74.3667	3.90269	47.6	44.5	46.5	46.2	3.40178	91.9	92.4	93.8	92.7	1.06244	91.3	88	91.7	90.3333	2.2479	75.9	28.2065	90	91.3	88.5	89.9333	1.55803	120.6	122.3	119.3	120.733	1.24608	145.6	151.9	143.3	146.933	3.03018	135.9	138.2	142.3	138.8	2.33567	124.1	20.3649
507834063	ACO1	48	NP_001265281.1	cytoplasmic aconitate hydratase	1.33645	79.7	83.4	83.9	82.3333	2.78647	65.2	62.6	67.7	65.1667	3.91329	167.5	168.5	162.5	166.167	1.93453	143.7	144.2	143.9	143.933	0.174846	114.4	42.2369	92.8	89	92.3	91.3667	2.25989	118.1	114.1	113.2	115.133	2.26548	71.5	77.2	75.2	74.6333	3.87487	61.5	60.9	61.4	61.2667	0.524682	85.6	27.1291
117938759	GNAS	2778	NP_536350.2	protein GNAS isoform XLas	1.28072	157.2	157.9	153.4	156.167	1.55054	108.6	98.7	93	100.1	7.88578	102.3	98	112.2	104.167	6.99044	88.2	85.1	93.1	88.8	4.54235	112.308	26.6702	80.7	86	79.3	82	4.3099	106	109.3	103.6	106.3	2.69221	86.4	93.4	89.5	89.7667	3.90748	70.6	71.6	75.9	72.7	3.87349	87.6917	16.2305
4758762	NARS	4677	NP_004530.1	asparagine--tRNA ligase, cytoplasmic	0.958619	99.8	100.6	100.5	100.3	0.434586	117.1	89.4	81.1	95.8667	19.6639	92.8	84.5	84.3	87.2	5.56281	94.2	123.7	106.5	108.133	13.7031	97.875	8.92859	91.3	92.4	97.1	93.6	3.29122	87.8	90.3	97.9	92	5.71764	109.4	111.4	117.6	112.8	3.79035	107.5	107.5	115	110	3.93648	102.1	10.5966
665821274	PPIA	5478	NP_001287910.1	peptidyl-prolyl cis-trans isomerase A isoform 2	3.07886	75.6	72.3	72.3	73.4	2.59572	63.2	71.8	76.1	70.3667	9.33447	294.8	237.8	277.6	270.067	10.8259	191.5	183.5	195.1	190.033	3.12443	150.967	64.2491	71.8	78.7	76.6	75.7	4.67232	31.1	50.5	32	37.8667	28.9174	37.6	59.8	36.3	44.5667	29.6375	34.4	45.7	33.9	38	17.5607	49.0333	36.8133
779176942	CALM2	805	NP_001292553.1	calmodulin isoform 1	0.838581	80.3	79.3	74.8	78.1333	3.74966	61.2	55	52.9	56.3667	7.65608	99.4	105.5	103.5	102.8	3.02496	119.9	132.8	130	127.567	5.3192	91.2167	33.7377	113.1	118	108	113.033	4.42377	142.1	124.5	119	128.533	9.38793	87.1	87.6	95.8	90.1667	5.41776	96.9	97.2	116	103.367	10.5854	108.775	14.8621
669033311	ARHGDIA	396	NP_001288172.1	rho GDP-dissociation inhibitor 1 isoform e	1.21343	131.3	133.4	139.3	134.667	3.07997	128.8	122.8	141.7	131.1	7.36662	89.8	80.8	94.5	88.3667	7.87804	80.9	87.2	85.1	84.4	3.80071	109.633	24.5682	66.8	67.8	65.3	66.6333	1.8884	105.5	103.8	92.6	100.633	6.96469	105.3	110	94.9	103.4	7.47314	91.6	94.1	86.5	90.7333	4.26901	90.35	18.5058
73858570	SERPING1	710	NP_001027466.1	plasma protease C1 inhibitor precursor	1.50511	135.5	137.6	140.8	137.967	1.93449	148.6	152.3	142.5	147.8	3.34827	119.8	108.7	129.2	119.233	8.60644	74.5	75.1	77.3	75.6333	1.94917	120.158	26.5991	110.9	111.6	107.7	110.067	1.88909	72.2	72.9	68.6	71.2333	3.23898	54	58.3	53.7	55.3333	4.65105	84.5	83.5	80.1	82.7	2.78901	79.8333	28.896
144953895	NID2	22795	NP_031387.3	nidogen-2 precursor	1.24341	91.3	86.7	85.3	87.7667	3.57653	77.8	71.7	65.6	71.7	8.50767	134.1	151.8	159.5	148.467	8.77231	124.6	144.6	137.2	135.467	7.4646	110.85	33.2953	99.6	99.2	94.7	97.8333	2.78117	111.1	99.2	100.6	103.633	6.27607	106.2	96.5	96.8	99.8333	5.52494	55.4	50.3	60.2	55.3	8.95255	89.15	25.4566
156416003	SDHA	6389	NP_004159.2	succinate dehydrogenase [ubiquinone] flavoprotein subunit, mitochondrial isoform 1	1.00175	92.5	91.5	94.9	92.9667	1.87958	60.3	60.3	61.7	60.7667	1.33015	110.5	99.6	98.9	103	6.31516	150.4	136.8	143.6	143.6	4.73538	100.083	34.1215	82.9	94.4	87.3	88.2	6.5789	114.4	119.8	117.1	117.1	2.30572	105.4	111.6	109.9	108.967	2.94002	83.6	85.9	86.6	85.3667	1.83854	99.9083	15.5723
18426915	DBN1	1627	NP_004386.2	drebrin isoform a	0.615266	88.9	95.2	87.5	90.5333	4.53051	57.4	50	51	52.8	7.60411	79.1	95.1	66.4	80.2	17.9322	78.9	84.2	80.4	81.1667	3.3658	76.175	21.3524	84.3	83.6	86.1	84.6667	1.52327	106.4	87	108.1	100.5	11.6639	229.8	240.1	237.9	235.933	2.29909	75.1	64.9	82.4	74.1333	11.857	123.808	61.0067
190014578	SACM1L	22908	NP_054735.3	phosphatidylinositide phosphatase SAC1 isoform 1	1.25362	126.6	133.3	131.6	130.5	2.66882	138.6	136.1	122.1	132.267	6.72345	93	98.1	86.9	92.6667	6.05119	85	85.9	97.9	89.6	8.03804	111.258	20.9272	86	85.4	79.3	83.5667	4.43622	114.3	121.9	120	118.733	3.33113	85.2	83.2	89.6	86	3.80714	71.4	56.1	72.6	66.7	13.7923	88.75	24.5109
5454088	ANP32B	10541	NP_006392.1	acidic leucine-rich nuclear phosphoprotein 32 family member B	0.877278	68	63.2	69.8	67	5.09216	48.8	37.2	55.3	47.1	19.467	150.2	129.9	140.1	140.067	7.24658	123.9	118	117.2	119.7	3.057	93.4667	46.6772	109.7	116.9	108.7	111.767	4.00265	74	85	84.6	81.2	7.68299	114.6	126.1	114.7	118.467	5.58035	110.8	123.8	109.6	114.733	6.86362	106.542	16.0645
17158044	RPS6	6194	NP_001001.2	40S ribosomal protein S6	0.687645	83.9	84.6	84.3	84.2667	0.416758	62.1	49.2	64.8	58.7	14.2032	88.6	99.9	98.9	95.8	6.52964	86.6	90.7	84.3	87.2	3.71779	81.4917	19.5888	96.3	96.3	104.3	98.9667	4.66703	126.6	121.9	135	127.833	5.19154	124.9	125.1	109.3	119.767	7.56884	131	132.3	119.1	127.467	5.70725	118.508	11.4323
91199540	DLD	1738	NP_000099.2	dihydrolipoyl dehydrogenase, mitochondrial isoform 1 precursor	0.880809	87.4	87.1	85.9	86.8	0.91443	63.9	64.9	71.5	66.7667	6.18507	110.5	111.5	112.9	111.633	1.07991	113.8	107.5	107.1	109.467	3.4331	93.6667	22.5905	74.6	73.5	73.8	73.9667	0.768757	110.3	110.7	109.8	110.267	0.40894	130.6	130.8	128.7	130.033	0.891327	109	114	110.3	111.1	2.33504	106.342	22.0367
212276096	LRRFIP1	9208	NP_001131024.1	leucine-rich repeat flightless-interacting protein 1 isoform 3	1.36194	88.2	83.3	92.1	87.8667	5.01835	66.4	62.5	76.4	68.4333	10.4768	147.6	157.9	149.8	151.767	3.57412	154.7	155.1	150	153.267	1.85042	115.333	37.8613	88.8	79.4	91	86.4	7.13098	98.8	98.6	95.5	97.6333	1.89508	93	96.8	87	92.2667	5.35511	62.5	66.5	58.3	62.4333	6.56766	84.6833	18.3348
45446745	AKR1C2	1646	NP_995317.1	aldo-keto reductase family 1 member C2 isoform 1	0.0929375	12	10.9	9.1	10.6667	13.7251	17.8	11	10.2	13	32.124	12	15.3	21.7	16.3333	30.1951	28.5	26.5	29.1	28.0333	4.85626	17.0083	45.3253	172.1	199.7	194.3	188.7	7.75165	26.8	20.4	19.4	22.2	18.0855	370.3	286.3	300	318.867	14.1332	160.7	229.9	216.2	202.267	18.1165	183.008	66.7144
54607053	GCN1	10985	NP_006827.1	eIF-2-alpha kinase activator GCN1	0.88895	112.5	110	113.2	111.9	1.50336	73.1	74.6	67.8	71.8333	4.97343	83.5	109.3	104.5	99.1	13.8461	83.9	100	97.1	93.6667	9.16182	94.125	17.7547	84.9	84.6	85.5	85	0.539127	121.7	109.5	109.8	113.667	6.12201	102.4	100.2	97	99.8667	2.71901	138.1	111.7	125.2	125	10.5609	105.883	16.343
4506669	RPLP1	6176	NP_000994.1	60S acidic ribosomal protein P1 isoform 1	0.604989	86.1	85.5	83.1	84.9	1.86979	59.4	59	57.5	58.6333	1.70835	71	68.5	72.6	70.7	2.92277	87.5	84.5	90	87.3333	3.15319	75.3917	17.7274	85	84.3	82	83.7667	1.87366	141.4	143.2	141.5	142.033	0.712227	139.8	140.5	141.5	140.6	0.607682	129.8	134.5	131.9	132.067	1.78276	124.617	22.137
25777730	ALDH1B1	219	NP_000683.3	aldehyde dehydrogenase X, mitochondrial precursor	1.22646	114.9	120.6	122.6	119.367	3.34718	76	66.4	69.7	70.7	6.89887	158	166.3	173	165.767	4.533	81.1	87.2	86.2	84.8333	3.8565	110.167	38.4233	66.7	66.2	66.2	66.3667	0.43497	144.4	141.9	132.8	139.7	4.37002	93.7	92.5	87.6	91.2667	3.54085	65.2	58.8	61.9	61.9667	5.16491	89.825	39.705
4502491	C1QBP	708	NP_001203.1	complement component 1 Q subcomponent-binding protein, mitochondrial precursor	0.475892	60.8	64.5	63.2	62.8333	2.98735	37.9	42.7	44.1	41.5667	7.82277	69.2	66.2	68.3	67.9	2.26728	87.1	85.6	84.2	85.6333	1.6936	64.4833	28.1272	57.4	57.6	56.6	57.2	0.925088	101	97.9	102.1	100.333	2.17068	226.9	223.8	221.8	224.167	1.14633	159.6	161.6	159.7	160.3	0.703021	135.5	53.6337
61676188	HUWE1	10075	NP_113584.3	E3 ubiquitin-protein ligase HUWE1	1.07522	108.7	114.8	88.1	103.867	13.47	106.8	86.5	104.9	99.4	11.2797	101.9	129.9	93.8	108.533	17.4528	101.7	103.5	103	102.733	0.904436	103.633	3.64451	89.9	94	93.6	92.5	2.44382	84.9	74.6	72.8	77.4333	8.43132	69	61.4	72.2	67.5333	8.21427	137.2	135.3	171.7	148.067	13.8378	96.3833	37.3012
195539395	PSMC6	5706	NP_002797.3	26S protease regulatory subunit 10B	1.12144	109.6	107.9	112.1	109.867	1.92293	72.8	74.6	84.1	77.1667	7.86806	130.7	129.5	122.3	127.5	3.56324	107	112.6	105.6	108.4	3.41702	105.733	19.7939	82.7	85	87.3	85	2.70588	87.6	88.4	85.9	87.3	1.46245	92.7	92.4	91.4	92.1667	0.738538	117	109.6	111.4	112.667	3.42531	94.2833	13.3793
219555707	EIF5A	1984	NP_001137232.1	eukaryotic translation initiation factor 5A-1 isoform A	0.664771	90.8	89	95.2	91.6667	3.47953	72.6	76.7	75.5	74.9333	2.81306	83.1	76.9	79.2	79.7333	3.93088	74.2	71.4	73.8	73.1333	2.0707	79.8667	10.4491	80.5	79.1	77.7	79.1	1.76991	114.3	111.4	113.3	113	1.30362	148	149.2	141.8	146.333	2.71405	136.6	146.3	143.5	142.133	3.51243	120.142	25.9014
134142337	ABCC1	4363	NP_004987.2	multidrug resistance-associated protein 1	0.421935	73.5	54.3	63	63.6	15.1164	75.4	50	64.9	63.4333	20.1209	56.8	42.5	66	55.1	21.4916	58	45	62.7	55.2333	16.5998	59.3417	8.12526	88	96.8	88.7	91.1667	5.36506	54.7	48.4	58.8	53.9667	9.70717	229.4	247.7	231.7	236.267	4.21901	164.2	215.2	164.1	181.167	16.2689	140.642	59.129
4502419	BLVRB	645	NP_000704.1	flavin reductase (NADPH)	0.95671	80.9	85	80.1	82	3.20572	81.3	75.4	76.4	77.7	4.06375	119.4	121.5	121.4	120.767	0.980919	112.9	108.4	110.8	110.7	2.03403	97.7917	21.6724	88.4	96.5	91.2	92.0333	4.4699	97.8	96.1	92.2	95.3667	3.01061	96.1	94.2	94	94.7667	1.22303	123.2	123	133.9	126.7	4.92201	102.217	16.0312
206597445	COL18A1	80781	NP_569711.2	collagen alpha-1(XVIII) chain isoform 3 preproprotein	1.06674	117.9	94.9	95	102.6	12.9145	147.7	100	100.7	116.133	23.5417	57.5	61.6	61.9	60.3333	4.07456	124.7	137.8	139.1	133.867	5.95005	103.233	30.3534	79.7	92.5	88.1	86.7667	7.4952	90.7	104.9	110.1	101.9	9.85467	142	161.9	155.8	153.233	6.65342	39.8	46.3	49.5	45.2	10.9351	96.775	46.1113
144226251	CHI3L1	1116	NP_001267.2	chitinase-3-like protein 1 precursor	2.85804	67.2	70.5	57.8	65.1667	10.112	382.4	372.5	411.8	388.9	5.25595	120.2	79.1	66.9	88.7333	31.4711	51.2	54.2	43.9	49.7667	10.6446	148.142	108.885	39.1	43.7	40.6	41.1333	5.70321	58.8	80.1	66.4	68.4333	15.7739	53	62.5	59	58.1667	8.25991	28.1	37.3	53.4	39.6	32.338	51.8333	26.821
188528689	STXBP2	6813	NP_008880.2	syntaxin-binding protein 2 isoform a	1.68836	154.5	150.9	133.1	146.167	7.83922	192	189.2	160.7	180.633	9.58818	87	82.3	104.8	91.3667	12.9901	84.2	84.7	83.8	84.2333	0.535328	125.6	36.586	60.5	56.8	67.6	61.6333	8.90504	84.1	100.6	98.9	94.5333	9.60024	65.7	66.7	70.8	67.7333	3.98986	71.9	68.7	80.4	73.6667	8.20827	74.3917	19.2202
25777600	PSMD1	5707	NP_002798.2	26S proteasome non-ATPase regulatory subunit 1 isoform 1	0.850841	101.6	91.7	100.7	98	5.58621	93	87.7	92.3	91	3.164	95.3	89.3	95	93.2	3.6275	91	81.6	84	85.5333	5.71004	91.9333	5.62551	92.9	91.5	89.4	91.2667	1.9302	88.5	103.6	97.1	96.4	7.85716	105.6	110.3	102.5	106.133	3.7003	132	144.2	139	138.4	4.42348	108.05	19.576
313760643	SUN2	25777	NP_001186508.1	SUN domain-containing protein 2 isoform a	0.891017	119.9	140.4	146.8	135.7	10.3555	85.8	82.9	95.8	88.1667	7.67616	86.1	74.6	63.1	74.6	15.4155	90.7	71.1	73.5	78.4333	13.6304	94.225	29.9639	92.9	88.3	84.8	88.6667	4.58169	98.7	115.8	116.9	110.467	9.23814	111.3	120.7	115.1	115.7	4.08698	114.5	106.2	103.8	108.167	5.19066	105.75	11.1745
5032087	SF3A1	10291	NP_005868.1	splicing factor 3A subunit 1	0.672987	79.1	76.4	80.3	78.6	2.54135	61.6	49.9	53.7	55.0667	10.8387	80.2	90.5	80.2	83.6333	7.11045	100.2	111.3	102	104.5	5.70081	80.45	25.2331	97.4	96.4	99.1	97.6333	1.39813	101.9	102.4	99.7	101.333	1.41753	150.7	149	155.4	151.7	2.18531	128.8	124	129.7	127.5	2.40338	119.542	21.102
4506753	RUVBL1	8607	NP_003698.1	ruvB-like 1 isoform 1	0.742069	125.4	121.4	123.4	123.4	1.62075	61	56.7	69.1	62.2667	10.1118	82.5	64.6	76.7	74.6	12.2425	83.7	80.3	77.4	80.4667	3.91877	85.1833	31.2066	90.9	101.3	95	95.7333	5.47212	97	103.5	101.4	100.633	3.29625	103.6	115.8	113.8	111.067	5.89123	155.8	156.4	143	151.733	4.98851	114.792	22.1657
208879465	VDAC3	7419	NP_001129166.1	voltage-dependent anion-selective channel protein 3 isoform 2	0.876544	107.7	104.3	107.8	106.6	1.86912	77.5	80.7	79.3	79.1667	2.02631	75.7	82.4	79.3	79.1333	4.23729	105.2	106.8	114.4	108.8	4.51772	93.425	17.6696	117.7	117.1	117	117.267	0.322849	98.6	93.4	94.9	95.6333	2.79865	110.7	107.6	105.6	107.967	2.38008	106.9	107.8	101.7	105.467	3.12224	106.583	8.34266
5032051	RPS14	6208	NP_005608.1	40S ribosomal protein S14	0.81167	84	82.7	81.7	82.8	1.39282	45.8	49.3	43.7	46.2667	6.11459	123.7	131.1	128.4	127.733	2.93171	102.3	101.1	101.5	101.633	0.601191	89.6083	38.2424	79	75.6	75.9	76.8333	2.44994	122.2	123.1	125.8	123.7	1.51455	116.5	113.2	116.6	115.433	1.67609	126.5	124	126.4	125.633	1.12661	110.4	20.662
66346679	SERBP1	26135	NP_001018077.1	plasminogen activator inhibitor 1 RNA-binding protein isoform 1	0.577353	62.2	66.9	64.3	64.4667	3.65216	37.7	42.9	47.9	42.8333	11.9074	78.5	93.8	85.4	85.9	8.91996	97.4	101	100.5	99.6333	1.95739	73.2083	33.9978	95.7	87.8	90.1	91.2	4.45532	95.7	88.4	90.8	91.6333	4.06038	152	150.5	161	154.5	3.67567	180.8	168.8	160	169.867	6.14655	126.8	32.5996
58761500	OLA1	29789	NP_037473.3	obg-like ATPase 1 isoform 1	0.787044	106.4	113.6	105.5	108.5	4.09179	94.8	87.6	84.2	88.8667	6.0904	82.6	73.8	88.5	81.6333	9.06189	75.4	68.2	76.4	73.3333	6.1004	88.0833	17.0497	83.4	84	86.4	84.6	1.87642	87.6	96.6	88.2	90.8	5.54174	157.1	159.6	158.2	158.3	0.791533	112.8	116.5	112.6	113.967	1.92706	111.917	29.8483
119220559	PAICS	10606	NP_001072993.1	multifunctional protein ADE2 isoform 1	0.709372	132.1	136.3	130.6	133	2.22155	59.2	62.6	59.2	60.3333	3.25358	69.1	71.8	72.8	71.2333	2.68692	62.7	68.9	70.8	67.4667	6.27859	83.0083	40.5175	102.1	99.7	104.9	102.233	2.54571	61.5	60.5	65.6	62.5333	4.32164	100.8	97.8	100.1	99.5667	1.57633	212.6	202.5	196.1	203.733	4.08321	117.017	51.7738
67189970	NCF2	4688	NP_000424.2	neutrophil cytosol factor 2 isoform 1	3.18521	189	183.2	200.3	190.833	4.55694	284.6	266.2	284.1	278.3	3.7664	83	87.4	88.2	86.2	3.24826	50.6	55.7	54.1	53.4667	4.8784	152.2	67.3234	44.7	46.7	41.5	44.3	5.92094	72.8	79.3	64.7	72.2667	10.1217	38.5	43	34.2	38.5667	11.4098	36.7	38.4	32.9	36	7.82229	47.7833	34.9221
4504035	GMPS	8833	NP_003866.1	GMP synthase [glutamine-hydrolyzing]	0.68185	91.4	98.3	96.4	95.3667	3.73734	60.8	65.3	68.4	64.8333	5.89424	102.7	75.9	98	92.2	15.5211	79.3	66.3	70.2	71.9333	9.27398	81.0833	18.5047	94.5	101.7	98.8	98.3333	3.68401	65.2	57.5	57.4	60.0333	7.45377	78.7	81	76.4	78.7	2.92249	227.4	254	234.4	238.6	5.77888	118.917	68.3729
48255935	CD44	960	NP_000601.3	CD44 antigen isoform 1 precursor	0.781415	80.8	83.8	83.3	82.6333	1.94507	70.8	74.4	73.2	72.8	2.5179	110.1	105.2	107	107.433	2.30708	91.7	83.3	89.2	88.0667	4.89761	87.7333	16.6118	103.3	106.1	107.4	105.6	1.98412	152.3	158.5	151.6	154.133	2.46397	126.9	126.9	126.8	126.867	0.0455084	64.1	61.8	61.6	62.5	2.22279	112.275	34.4462
4504175	GSTM2	2946	NP_000839.1	glutathione S-transferase Mu 2 isoform 1	0.472544	86.9	35.5	69.3	63.9	40.8795	74.6	29	54.5	52.7	43.3648	94.9	42	69.6	68.8333	38.4383	88.9	59.5	65.5	71.3	21.7875	64.1833	12.8547	91.4	83.2	85.4	86.6667	4.89717	86.5	84.1	73.1	81.2333	8.79585	162.6	301.6	237	233.733	29.7594	114.2	165.2	145.6	141.667	18.1599	135.825	52.0896
284448551	CYB5R3	1727	NP_001165131.1	NADH-cytochrome b5 reductase 3 isoform 3	1.07999	97	94.3	96.7	96	1.54153	64.3	66.9	69.6	66.9333	3.9594	135.6	122.7	126.8	128.367	5.13463	125.7	120.9	125.7	124.1	2.2331	103.85	27.4369	95.1	101.5	95.4	97.3333	3.7105	107.7	110.1	108.9	108.9	1.10193	83.6	87.7	85.4	85.5667	2.40172	91	96	91.5	92.8333	2.96638	96.1583	10.1712
45827806	ATL3	25923	NP_056274.3	atlastin-3 isoform 1	1.08813	87.6	94.3	98.6	93.5	5.92884	93	95.3	96.8	95.0333	2.01401	132	102.1	134	122.7	14.5625	108.6	100.4	108	105.667	4.32579	104.225	12.9073	120.9	137.5	112.6	123.667	10.2521	125	116.3	113	118.1	5.24911	69.5	81.5	71.7	74.2333	8.60601	63.5	72.5	65.4	67.1333	7.06619	95.7833	30.5023
600971691	EPHX1	2052	NP_001278092.1	epoxide hydrolase 1	1.03554	86.8	84.7	85.2	85.5667	1.282	61.1	62.4	58.3	60.6	3.45748	95.9	108.7	99.8	101.467	6.46591	157.6	161.9	158.5	159.333	1.42336	101.742	41.1996	98.8	90	92.4	93.7333	4.85312	108.9	105.5	111.4	108.6	2.7269	126.7	119.5	127.2	124.467	3.46158	64.1	67.3	67.2	66.2	2.74825	98.25	25.2206
19923264	RAB27A	5873	NP_004571.2	ras-related protein Rab-27A	4.69554	230.2	226.1	222.9	226.4	1.61627	335.3	309.8	308.3	317.8	4.7747	55.9	64.8	69.5	63.4	10.8947	46.7	55.4	53.8	51.9667	8.91089	164.892	78.4631	34.7	38.9	36.7	36.7667	5.71385	38.2	40.9	45.8	41.6333	9.25389	27.9	32.5	32.7	31.0333	8.74991	31.1	31.7	30.3	31.0333	2.2633	35.1167	14.5701
157653329	PCOLCE	5118	NP_002584.2	procollagen C-endopeptidase enhancer 1 precursor	2.70557	118.4	135	124.4	125.933	6.67461	283.6	326.2	281.1	296.967	8.53552	97.7	98.7	91.3	95.9	4.18662	68.1	55.5	72.4	65.3333	13.4436	146.033	70.9558	83.3	73.1	85.6	80.6667	8.24761	62.3	53.1	59.2	58.2	8.04263	48.5	32.3	50.9	43.9	23.0463	38.1	26.2	35.1	33.1333	18.679	53.975	38.0622
150417996	UBA6	55236	NP_060697.4	ubiquitin-like modifier-activating enzyme 6	0.839709	91.8	91.1	100.2	94.3667	5.36622	87.7	95.2	100.6	94.5	6.85548	113.7	100.6	105.3	106.533	6.22952	74.5	67.6	67.1	69.7333	5.93062	91.2833	16.9337	93.8	93.8	93.1	93.5667	0.431933	97.6	102.2	98	99.2667	2.56703	103.7	116.1	105.7	108.5	6.13579	137.1	133.5	129.9	133.5	2.69663	108.708	16.2232
5031601	ARPC1B	10095	NP_005711.1	actin-related protein 2/3 complex subunit 1B	2.14961	146.5	150.4	154	150.3	2.49568	225.8	236.5	260.8	241.033	7.44087	93.6	88.4	86.8	89.6	3.96794	68.4	67	59.8	65.0667	7.09191	136.5	57.4052	67.8	65.3	61.3	64.8	5.05975	92.7	99.7	84.3	92.2333	8.35988	60.8	55.8	54.3	56.9667	5.97442	44.4	36.9	38.7	40	9.78839	63.5	34.2887
19923315	SHMT2	6472	NP_005403.2	serine hydroxymethyltransferase, mitochondrial isoform 1 precursor	0.686529	114.8	121.7	118	118.167	2.92216	67.5	79.5	71.1	72.7	8.47032	66.9	76.7	73.1	72.2333	6.86269	62	66.1	59.6	62.5667	5.25334	81.4167	30.6341	83.8	78.9	80.6	81.1	3.06778	98.7	99.7	97.4	98.6	1.16963	91.9	87.9	94.9	91.5667	3.83533	214.5	189.6	205.2	203.1	6.19504	118.592	47.8919
5730023	RUVBL2	10856	NP_006657.1	ruvB-like 2	1.06106	117.9	99.8	121.9	113.2	10.4027	60.6	120.7	102.5	94.6	32.5782	119.7	105	94.9	106.533	11.7061	112.7	88.4	91.4	97.5	13.5885	102.958	8.26676	93.3	78.7	80.2	84.0667	9.5536	87	76	87.1	83.3667	7.65284	96.4	105.4	99.3	100.367	4.57705	112.4	125.9	122.7	120.333	5.86231	97.0333	17.9382
19743813	ITGB1	3688	NP_002202.2	integrin beta-1 isoform 1A precursor	1.17116	108.1	107	106.5	107.2	0.763559	80.1	85.6	80.3	82	3.80402	149.9	142.3	111.9	134.7	14.9278	113.4	102.5	107	107.633	5.08906	107.883	19.9495	92.8	92.8	101.9	95.8333	5.48232	116.3	126.3	119.1	120.567	4.2788	77.9	77.6	94.8	83.4333	11.7998	61.5	65.9	78.5	68.6333	12.8559	92.1167	23.867
40254924	LRRC59	55379	NP_060979.2	leucine-rich repeat-containing protein 59	0.779508	78.4	82.3	85.2	81.9667	4.16295	51.7	48.2	48.6	49.5	3.87015	95.1	99.5	103.1	99.2333	4.03762	112.6	125	121.7	119.767	5.36217	87.6167	33.9431	101.5	97.4	94.8	97.9	3.45033	145.2	142.5	142.1	143.267	1.17698	140.7	131.7	131.1	134.5	3.99831	74.9	73.4	73.5	73.9333	1.13433	112.4	28.7423
223468663	AKR1B10	57016	NP_064695.3	aldo-keto reductase family 1 member B10	0.11292	13.4	15.6	10.5	13.1667	19.4278	18.1	23.3	14	18.4667	25.2391	19.7	19	18.4	19.0333	3.41843	28.2	34.9	28.4	30.5	12.4978	20.2917	35.9776	141.6	141	140.7	141.1	0.324775	25.9	25.5	22.7	24.7	7.05895	536.7	523.2	552	537.3	2.68181	16.4	17.4	13.3	15.7	13.6163	179.7	136.419
4503595	EPX	8288	NP_000493.1	eosinophil peroxidase preproprotein	2.78788	73.8	61.4	59.6	64.9333	11.9066	79.5	95.1	70.2	81.6	15.4193	170.9	168.4	184.1	174.467	4.83521	253.1	265	285.3	267.8	6.07976	147.2	63.679	66.6	62.3	60.9	63.2667	4.69506	74.7	79.4	66.6	73.5667	8.8013	32.1	25.3	26.3	27.9	13.1595	49.3	43.1	47	46.4667	6.74509	52.8	37.8934
8051631	RALY	22913	NP_057951.1	RNA-binding protein Raly isoform 1	1.1516	145.2	133.8	139.7	139.567	4.08491	77.4	63.8	65	68.7333	10.9547	91.3	85.2	85	87.1667	4.10819	130.4	127	140.7	132.7	5.37583	107.042	32.2666	90.9	114.7	88.5	98.0333	14.7741	81.9	94.8	85.3	87.3333	7.65579	76.4	71.7	79.6	75.9	5.23539	106.5	109	116.1	110.533	4.50569	92.95	15.9243
23111034	SNX1	6642	NP_003090.2	sorting nexin-1 isoform a	0.958463	95.5	103.8	100.2	99.8333	4.16908	84.2	86.6	78.3	83.0333	5.14398	109.9	105.4	124.4	113.233	8.76854	100.3	90.2	95.7	95.4	5.3005	97.875	12.7354	119.2	119.7	110.7	116.533	4.34039	115.2	111.7	110.9	112.6	2.03101	91.1	96	94	93.7	2.62939	84.6	86.6	85.7	85.6333	1.16971	102.117	14.528
70166852	ADAR	103	NP_001102.2	double-stranded RNA-specific adenosine deaminase isoform a	0.862698	90.3	90.8	93.3	91.4667	1.75722	70.4	75.4	71.5	72.4333	3.62736	109	107	108.3	108.1	0.938843	99.4	95	101.1	98.5	3.19595	92.625	16.2904	103.3	104.5	105.9	104.567	1.24445	95.6	95.4	91.7	94.2333	2.33061	111	112.4	116.1	113.167	2.32844	121	119.4	112.1	117.5	4.03785	107.367	9.56883
51873053	FBLN2	2199	NP_001004019.1	fibulin-2 isoform a precursor	1.2855	86.1	89.7	87.3	87.7	2.09011	102.6	102.4	97	100.667	3.15596	207.8	205	220.5	211.1	3.91291	49.8	52.3	49.4	50.5	3.11213	112.492	61.4195	172	162.1	172.8	168.967	3.52741	118	120.7	113	117.233	3.33253	35.1	36.5	32.8	34.8	5.36826	28.5	31.3	27.3	29.0333	7.06994	87.5083	77.2702
40805864	TPD52L2	7165	NP_955392.1	tumor protein D54 isoform a	1.29029	92.9	100.7	90.7	94.7667	5.54503	68.9	104.9	107.3	93.7	22.9572	141.8	170.5	160.9	157.733	9.26228	93.1	101.1	119.3	104.5	12.8486	112.675	27.0063	105.8	90.8	95.9	97.5	7.82249	98.2	78.8	79.4	85.4667	12.9073	94.1	69.5	70.9	78.1667	17.6756	105.2	83.6	75.7	88.1667	17.3206	87.325	9.15086
916413046	PCYT1A	5130	NP_001299602.1	choline-phosphate cytidylyltransferase A	0.574362	57.9	59.5	68.9	62.1	9.57015	52.2	53.7	91.8	65.9	34.0555	106.9	104.1	82	97.6667	13.9656	68.2	65.9	64.4	66.1667	2.89267	72.9583	22.7207	72.7	95.4	69.9	79.3333	17.6274	79.4	73.2	69.1	73.9	7.01699	146.2	146.6	144	145.6	0.961538	216.4	201.5	209.9	209.267	3.56969	127.025	50.2143
4758484	GSTO1	9446	NP_004823.1	glutathione S-transferase omega-1 isoform 1	1.26574	79.7	77.1	79.7	78.8333	1.90416	171.6	164.8	172.1	169.5	2.40589	111	121.5	118	116.833	4.57604	81.8	82.9	80.6	81.7667	1.40688	111.733	37.7716	72.3	72.5	72.5	72.4333	0.159416	84.2	86.6	85.1	85.3	1.42138	77.8	81.1	78.3	79.0667	2.24946	121.6	113.6	113.7	116.3	3.94687	88.275	21.9858
11055998	GNB4	59345	NP_067642.1	guanine nucleotide-binding protein subunit beta-4	2.24179	79.6	78.5	103	87.0333	15.9002	76.1	116.4	171.7	121.4	39.5352	274.8	184.6	174.2	211.2	26.1951	113.9	198.8	88	133.567	43.3933	138.3	37.9195	82.8	72.5	74.1	76.4667	7.24873	103.8	65.1	101.6	90.1667	24.1067	51.7	52.4	60.6	54.9	9.01409	17.2	31.6	26.9	25.2333	29.1014	61.6917	45.8904
14591928	SEC23B	10483	NP_006354.2	protein transport protein Sec23B isoform 1	1.31619	123.7	102.8	99.1	108.533	12.2215	114.1	90	80.6	94.9	18.2078	131.4	151.8	130.6	137.933	8.71113	93.3	126.8	119.5	113.2	15.562	113.642	15.8036	67.4	56.9	56.2	60.1667	10.4277	112	110.6	129.9	117.5	9.15873	86.1	92.9	103.1	94.0333	9.09941	71.9	68.1	81	73.6667	8.99861	86.3417	28.9608
5031887	LPP	4026	NP_005569.1	lipoma-preferred partner isoform a	0.808863	90.2	98.5	96.1	94.9333	4.49918	48.8	49.4	52.9	50.3667	4.39645	105.5	114.1	119.3	112.967	6.16948	99.8	99.6	99	99.4667	0.418566	89.4333	30.3549	144.4	144.6	143.4	144.133	0.446052	98.5	94.8	94.6	95.9667	2.28851	112.3	102.6	103.8	106.233	4.97776	100.4	96.5	90.9	95.9333	4.97771	110.567	20.7086
6031192	SLC25A3	5250	NP_005879.1	phosphate carrier protein, mitochondrial isoform a precursor	0.88263	109.4	108.3	111.9	109.867	1.67914	69	65.4	72.9	69.1	5.42836	91.5	99.4	98.4	96.4333	4.46065	99.9	99.8	99.1	99.6	0.43764	93.75	18.5652	83.3	76.5	72.9	77.5667	6.80887	101.5	107.6	109.4	106.167	3.89995	125.6	117.9	117.2	120.233	3.87649	119.7	125	118	120.9	3.01987	106.217	19.0858
6005757	SUPT16H	11198	NP_009123.1	FACT complex subunit SPT16	0.737223	83.9	99.3	86.3	89.8333	9.22345	56	64	48.2	56.0667	14.0907	82.5	89.3	91.5	87.7667	5.34581	100.7	113	103.7	105.8	6.06169	84.8667	24.5355	119.9	118.7	120.3	119.633	0.696015	79.8	75.3	73.8	76.3	4.0924	114.5	108	108.1	110.2	3.37953	162.6	132.3	168.1	154.333	12.4915	115.117	27.8758
316983160	NDUFS1	4719	NP_001186913.1	NADH-ubiquinone oxidoreductase 75 kDa subunit, mitochondrial isoform 5	0.939232	87.5	92.6	83.7	87.9333	5.07862	66.2	66.2	75.1	69.1667	7.42904	96.7	141.7	93.6	110.667	24.3256	118.7	127.2	113.1	119.667	5.93276	96.8583	23.5233	82.8	85.3	83.9	84	1.49166	132.8	111.9	141.8	128.833	11.9065	114.7	91.8	109.6	105.367	11.4103	100.6	83.2	99.1	94.3	10.2249	103.125	18.649
62868215	LAMB3	3914	NP_000219.2	laminin subunit beta-3 precursor	0.747034	94.2	71.6	79	81.6	14.1203	68.3	58.1	65	63.8	8.158	86.1	128.8	132.1	115.667	22.1832	88.6	71.3	83.1	81	10.9125	85.5167	25.4084	105.4	114.4	99	106.267	7.28026	67.2	52.9	61.8	60.6333	11.9093	157.1	174.5	146.7	159.433	8.81002	133.1	128.4	133.2	131.567	2.08478	114.475	36.6465
38455402	LCN2	3934	NP_005555.2	neutrophil gelatinase-associated lipocalin precursor	3.07781	184.2	178.3	175	179.167	2.60139	334.4	348.1	343.4	341.967	2.03574	59.9	47.7	40.9	49.5	19.4486	40.4	27.2	32.1	33.2333	20.078	150.967	94.7892	35.7	32.6	33.7	34	4.62242	91.1	107.2	106	101.433	8.84228	27	30.5	37.6	31.7	17.0376	27.3	28.5	31.4	29.0667	7.25202	49.05	71.3157
4557395	CA2	760	NP_000058.1	carbonic anhydrase 2 isoform 1	0.356356	45.7	45.9	47.4	46.3333	2.00538	49.4	54.6	52	52	5	35	37.5	33.5	35.3333	5.71904	73.8	81.3	74.4	76.5	5.44802	52.5417	33.1291	142.9	143.5	141	142.467	0.916087	106.3	121.4	116.5	114.733	6.71423	111.8	93.2	109.4	104.8	9.65392	235	222.6	225.7	227.767	2.83323	147.442	37.8942
19923231	RAB6A	5870	NP_002860.2	ras-related protein Rab-6A isoform a	1.04429	98.4	108.1	99.7	102.067	5.15868	98.4	99	101	99.4667	1.36867	87.9	119.1	89.4	98.8	17.81	102.4	116.3	106.4	108.367	6.60318	102.175	4.26889	94.9	87.6	95.1	92.5333	4.6184	117.6	99.5	113.1	110.067	8.56168	95.9	84.4	97.6	92.6333	7.75181	104.6	86.1	97.7	96.1333	9.72501	97.8417	8.50368
807066321	2017-09-11	55752	NP_001293076.1	septin-11 isoform 1	1.05207	95	97.6	96.2	96.2667	1.35175	59.4	62.8	64.1	62.1	3.9081	124.6	111.1	116	117.233	5.82939	141	131.4	131.2	134.533	4.16342	102.533	30.3973	117.6	114.3	116.4	116.1	1.4387	103.8	112.4	112.1	109.433	4.46017	75.6	83.7	79.3	79.5333	5.09854	82.9	86.7	84.7	84.7667	2.24248	97.4583	18.4817
4502013	AK2	204	NP_001616.1	adenylate kinase 2, mitochondrial isoform a	1.15838	78	75.9	76.8	76.9	1.37005	64.9	58.1	61.8	61.6	5.52664	104.5	100.5	99.8	101.6	2.49581	184.3	192.8	190.6	189.233	2.33137	107.333	53.1361	83.7	75.9	76.5	78.7	5.51526	100.4	99.8	97.4	99.2	1.60025	128.9	142.4	140.2	137.167	5.28055	55.3	54.6	56.8	55.5667	2.02276	92.6583	37.3567
475808427	POTEI	653269	NP_001264335.1	POTE ankyrin domain family member I	18.7467	19.9	39.4	24.8	28.0333	36.186	685.4	611.6	656.1	651.033	5.70784	65.4	79.9	57.1	67.4667	17.1042	10.5	22	15	15.8333	36.6007	190.592	161.471	7.5	11.2	16	11.5667	36.8459	6.3	17.4	14	12.5667	45.2556		8.8	9.2	9	3.1427	5	9.8	7.8	7.53333	32.0056	10.1667	22.7265
28395033	RHOC	389	NP_786886.1	rho-related GTP-binding protein RhoC precursor	0.686885	83.1	73.9	77.6	78.2	5.91976	62.6	59.4	62.7	61.5667	3.04882	111.2	107.1	104.2	107.5	3.27172	73.8	76.7	85	78.5	7.40499	81.4417	23.4393	112.7	113	112.4	112.7	0.266193	89.9	95.1	80	88.3333	8.68408	159.9	162.1	166.3	162.767	1.99775	106.7	112.8	111.9	110.467	2.98092	118.567	26.527
7706563	RAB8B	51762	NP_057614.1	ras-related protein Rab-8B	1.75525	150	133.8	163.1	148.967	9.85275	135.6	124.6	143.7	134.633	7.12054	121.7	112.4	141.1	125.067	11.7083	99.7	104.1	99.2	101	2.6696	127.417	15.8258	78.4	74.4	66.9	73.2333	7.97191	94.8	113.5	81.8	96.7	16.479	73.3	83.4	61.5	72.7333	15.0701	46.6	53.8	42.7	47.7	11.8054	72.5917	27.5656
4506597	RPL12	6136	NP_000967.1	60S ribosomal protein L12	0.871053	80.3	86.9	84.5	83.9	3.98171	58.6	58.4	59.2	58.7333	0.708853	146.9	132.2	133.2	137.433	5.97643	92.7	93.6	90.8	92.3667	1.54758	93.1083	35.2505	87.3	83.8	86.5	85.8667	2.1358	113.3	113.6	114.4	113.767	0.499816	129.7	130.5	135	131.733	2.16889	91.3	101	96.3	96.2	5.04238	106.892	18.8715
4502969	COMT	1312	NP_000745.1	catechol O-methyltransferase isoform MB-COMT	0.827318	94.9	93.3	97.9	95.3667	2.44869	85.2	83.2	91.2	86.5333	4.81125	131.1	78.1	69.3	92.8333	36.0116	100	82.7	79.7	87.4667	12.5274	90.55	4.68777	85.9	97.8	92.5	92.0667	6.47555	95.2	110.5	110.5	105.4	8.38089	102.4	125.8	120.9	116.367	10.6054	105.2	128.6	138.1	123.967	13.6588	109.45	12.6727
61744477	SLC3A2	6520	NP_001012680.1	4F2 cell-surface antigen heavy chain isoform b	0.547424	81.8	77.7	78.9	79.4667	2.65259	58.8	55.3	56.6	56.9	3.10928	71	68.9	72.5	70.8	2.55412	76.4	75.9	75.2	75.8333	0.794863	70.75	13.9838	90.5	90.3	89.1	89.9667	0.841631	119.8	118	119.2	119	0.770181	142.4	146.5	145.8	144.9	1.51358	159.2	167.5	162.6	163.1	2.55826	129.242	24.6264
115387104	ALDH9A1	223	NP_000687.3	4-trimethylaminobutyraldehyde dehydrogenase	0.937984	91.7	88.1	90.3	90.0333	2.01565	106.1	108.8	104.5	106.467	2.04132	82.7	83.7	78	81.4667	3.73597	104.3	112.2	111.2	109.233	3.93795	96.8	13.7171	95.4	96	94.1	95.1667	1.02058	119.3	117.6	123.3	120.067	2.43724	123.8	120.5	123	122.433	1.40602	76.8	73	75.6	75.1333	2.58541	103.2	21.7155
5032059	S100A12	6283	NP_005612.1	protein S100-A12	6.63422	153	171.8	167.4	164.067	5.99346	472	451.4	477.9	467.1	2.97858	46.6	39.4	39.3	41.7667	10.0226	24.2	22.4	20.4	22.3333	8.51139	173.817	118.136	23.2	23	20.3	22.1667	7.30679	42.4	38	40.7	40.3667	5.49676	18.6	25.8	17	20.4667	22.9034	20.1	28.3	17	21.8	26.7829	26.2	36.1552
4503117	CSTB	1476	NP_000091.1	cystatin-B	0.621225	67.7	67.8	66.7	67.4	0.902487	65.6	64.7	63.1	64.4667	1.96416	74.5	77.2	86.4	79.3667	7.8608	91.1	95.2	99.6	95.3	4.46053	76.6333	18.2874	80.2	79.7	80.2	80.0333	0.360694	168.2	165.2	166.7	166.7	0.89982	84.6	84.8	78.4	82.6	4.40518	167.9	165.4	159	164.1	2.7972	123.358	39.3718
5803149	TMED2	10959	NP_006806.1	transmembrane emp24 domain-containing protein 2 precursor	0.896271	111	101.7	98.2	103.633	6.38345	78.4	79.7	78	78.7	1.12938	95.1	91.5	93.9	93.5	1.96046	102.2	101.9	102.9	102.333	0.501459	94.5417	12.1434	88.2	91.3	89.4	89.6333	1.7439	139.1	149.3	138.8	142.4	4.19765	93	95.7	102.2	96.9667	4.87692	93.1	89	96.7	92.9333	4.14567	105.483	23.5043
322303127	RPS10	6204	NP_001190174.1	40S ribosomal protein S10	0.661429	78.2	81	78.8	79.3333	1.85826	48.6	49.6	48.9	49.0333	1.04655	78.9	93	120.2	97.3667	21.5612	84.7	92.5	101.1	92.7667	8.84289	79.625	27.3561	88.1	85	87.1	86.7333	1.8242	124.5	117.5	101.4	114.467	10.348	134.4	126.8	116.5	125.9	7.13572	162.7	154.6	146	154.433	5.40767	120.383	23.2846
54633312	GLG1	2734	NP_036333.2	Golgi apparatus protein 1 isoform 1 precursor	1.41376	83.1	90.8	81.8	85.2333	5.70727	103.4	62.2	94.7	86.7667	25.0275	163.9	142.4	172.2	159.5	9.64234	126.3	150.7	134.2	137.067	9.0832	117.142	31.6817	83.2	84.7	88.8	85.5667	3.38783	115.3	126.7	103.9	115.3	9.88725	62.7	70.8	62.9	65.4667	7.05685	62.2	71.7	61.4	65.1	8.80145	82.8583	28.5398
126362971	STK10	6793	NP_005981.3	serine/threonine-protein kinase 10	1.93722	161.7	130	144.1	145.267	10.9331	186.3	160.4	184.5	177.067	8.16743	104.4	123.9	142.3	123.533	15.3421	76.5	84.4	84.4	81.7667	5.57815	131.908	30.3306	54.7	64.8	54.6	58.0333	10.0982	113.1	103.3	87.6	101.333	12.694	62.1	75	56.3	64.4667	14.848	41.3	58.2	46.1	48.5333	17.944	68.0917	33.9356
38202214	SEC23A	10484	NP_006355.2	protein transport protein Sec23A	1.48283	127.5	115.2	114.9	119.2	6.03152	109.6	96.8	92.5	99.6333	8.92787	155.8	139.5	151.2	148.833	5.64643	103.2	110.3	116.8	110.1	6.17821	119.442	17.7179	76.2	91	92.2	86.4667	10.3062	107.1	103.2	97.3	102.533	4.81199	66.1	78.3	75.8	73.4	8.77981	54.4	65.8	59.2	59.8	9.5713	80.55	22.6655
18104993	PTPN6	5777	NP_536859.1	tyrosine-protein phosphatase non-receptor type 6 isoform 3	2.15002	134.4	118.7	131.9	128.333	6.57338	171.6	113.9	149.4	144.967	20.0766	158.8	172.2	166.9	165.967	4.06623	96.4	115.9	108	106.767	9.1867	136.508	18.3906	62.4	69	59.7	63.7	7.51075	80.3	102.8	90.3	91.1333	12.3699	52.5	56.4	51.9	53.6	4.5585	43.7	51.1	41.8	45.5333	10.7912	63.4917	31.2955
20070228	NUCB1	4924	NP_006175.2	nucleobindin-1 precursor	1.19178	93.7	88.6	86.5	89.6	4.13248	63.2	65.1	67.8	65.3667	3.53631	133.2	148.6	170.8	150.867	12.5291	119.6	135.8	132.1	129.167	6.57214	108.75	35.3734	98.5	99.5	100.2	99.4	0.859558	116.6	108.2	98.4	107.733	8.45511	94.1	77.4	77.2	82.9	11.7008	81.1	76.9	66.9	74.9667	9.73065	91.25	16.4139
21361368	ALDH18A1	5832	NP_002851.2	delta-1-pyrroline-5-carboxylate synthase isoform 1	1.46381	98.2	99.7	102.9	100.267	2.39431	52.6	54.9	48.9	52.1333	5.80646	143.7	146	138.9	142.867	2.53566	182.4	171.6	186.1	180.033	4.18486	118.825	46.3927	69.9	71.7	69.4	70.3333	1.71993	64.1	67.1	64.5	65.2333	2.49704	57.3	57	56.1	56.8	1.09947	131.9	131.9	133.2	132.333	0.56717	81.175	42.5736
264681563	XPNPEP1	7511	NP_065116.3	xaa-Pro aminopeptidase 1 isoform 1	1.25967	120.7	126.6	121.8	123.033	2.55005	103.8	108.4	111.3	107.833	3.50724	119.5	127.5	140.9	129.3	8.36269	85.4	86.4	85.6	85.8	0.616725	111.492	17.3596	70.5	72.2	69.6	70.7667	1.86578	73.4	68.8	66.3	69.5	5.18185	110.6	102.7	105.9	106.4	3.73465	116.1	107.4	98.6	107.367	8.14969	88.5083	23.9837
66933016	IMPDH2	3615	NP_000875.2	inosine-5'-monophosphate dehydrogenase 2	0.997004	128	121	137	128.667	6.23379	100	111.7	116.2	109.3	7.65088	94.6	75	83.8	84.4667	11.6223	93.4	72.4	65.1	76.9667	19.0892	99.85	23.6998	64.2	69.2	66	66.4667	3.81011	88.2	98.8	90.8	92.6	5.96597	97.7	101.7	93.9	97.7667	3.98953	133.9	150.2	147.2	143.767	6.03439	100.15	32.0956
7706254	NOP58	51602	NP_057018.1	nucleolar protein 58	0.6609	98.4	102	104.8	101.733	3.15366	53.5	71.7	62.7	62.6333	14.5293	81.1	78.9	78.8	79.6	1.63317	69.7	84.1	69.3	74.3667	11.338	79.5833	20.5851	97.1	96.9	96.3	96.7667	0.430244	100.5	111.2	100.4	104.033	5.96608	147.6	122	138.4	136	9.53504	152.1	133.2	149.3	144.867	7.04107	120.417	19.5839
156616294	PGLYRP2	114770	NP_443122.3	N-acetylmuramoyl-L-alanine amidase precursor	5.02284	161.1	157.4	150.5	156.333	3.4413	451.3	385.7	431.9	422.967	7.96754	56.9	53.9	56.4	55.7333	2.88387	26.2	37	33.3	32.1667	17.0626	166.8	107.353	44	55.5	48.5	49.3333	11.7469	22.8	36	23.6	27.4667	26.945	19.9	36.8	27.7	28.1333	30.0652	17.8	37.8	28.1	27.9	35.8477	33.2083	32.3821
52426774	HLA-DRA	3122	NP_061984.2	HLA class II histocompatibility antigen, DR alpha chain precursor	1.64696	67.8	68.2	68.5	68.1667	0.515191	80	76.8	80.4	79.0667	2.49556	147.1	146.4	144.4	145.967	0.959938	205.1	204.6	204	204.567	0.269231	124.442	51.054	72.5	69.9	72.7	71.7	2.17859	148.1	151.9	149.9	149.967	1.26753	55.8	55.4	56.1	55.7667	0.629746	23.7	26.7	24	24.8	6.66238	75.5583	70.5288
748585205	PRKACA	5566	NP_001291278.1	cAMP-dependent protein kinase catalytic subunit alpha isoform 3	1.21987	115.4	145.1	151.7	137.4	14.073	123.5	139.6	149.5	137.533	9.54142	84.4	76	80.4	80.2667	5.23454	88.7	82.9	81.6	84.4	4.47892	109.9	29.0045	76.4	73.3	73.3	74.3333	2.40778	117	101.8	97.7	105.5	9.638	90	78.9	70.7	79.8667	12.128	104.5	102.4	95.1	100.667	4.90122	90.0917	16.9809
21040371	DDX39A	10212	NP_005795.2	ATP-dependent RNA helicase DDX39A	1.18171	105.2	110.4	110.6	108.733	2.81569	79.3	92.1	81.2	84.2	8.20338	128.6	153.9	129.2	137.233	10.5199	96.5	123.9	89.1	103.167	17.7701	108.333	20.2551	86.6	77.6	80.6	81.6	5.6159	74.7	60.4	70.7	68.6	10.7546	89.4	74.1	89	84.1667	10.3607	139.8	107.5	149.7	132.333	16.6765	91.675	30.487
23110944	PSMA6	5687	NP_002782.1	proteasome subunit alpha type-6 isoform a	1.0015	78.2	79.1	82.1	79.8	2.55897	71	58.5	76.3	68.6	13.3228	146.1	126.8	131.9	134.933	7.41193	119.7	112.3	118.8	116.933	3.45303	100.067	31.0762	75.5	91.5	81.5	82.8333	9.75803	119.3	117.3	111.7	116.1	3.39323	103.6	110.3	104.1	106	3.52103	86.7	104.1	93.4	94.7333	9.26421	99.9167	14.3602
56699409	RBMX	27316	NP_002130.2	RNA-binding motif protein, X chromosome isoform 1	0.6753	74.6	76.9	74.1	75.2	1.9858	44.4	47.9	46.8	46.3667	3.86007	78.8	76.4	88	81.0667	7.55326	120.3	119.7	119.4	119.8	0.382519	80.6083	37.4776	104.8	105.4	103.5	104.567	0.928837	87.2	87.8	85.7	86.9	1.24472	134.1	132.5	126.3	130.967	3.14574	155.8	153.2	156.1	155.033	1.02867	119.367	25.0384
4885111	CALML3	810	NP_005176.1	calmodulin-like protein 3	0.325656	42.8	65.1	26.6	44.8333	43.1161	34.5	78.8	33.9	49.0667	52.4828	41.9	80.9	28.7	50.5	53.7462	61.8	60.4	34.2	52.1333	29.8206	49.1333	6.36733	113.9	111.9	131.7	119.167	9.14698	81.4	80.1	77.9	79.8	2.21702	192.6	143.1	209.9	181.867	19.0631	231.2	179.6	257.2	222.667	17.7384	150.875	42.2178
216548487	PADI4	23569	NP_036519.2	protein-arginine deiminase type-4	5.34082	206.3	191.5	206.2	201.333	4.22983	358.5	369.6	356.7	361.6	1.93208	71.5	74.4	73.5	73.1333	2.02967	33	41.6	38.7	37.7667	11.5851	168.458	87.0764	30.4	33.5	29.7	31.2	6.48197	48.5	43	43.9	45.1333	6.5365	21.2	19.4	19.8	20.1333	4.69452	30.6	27	31.5	29.7	8.01743	31.5417	32.6615
14591902	RECQL	5965	NP_116559.1	ATP-dependent DNA helicase Q1	0.865615	50.7	65	58	57.9	12.3498	75.6	82.2	79.3	79.0333	4.18567	116.2	111.1	127	118.1	6.87426	111.5	127.8	109.3	116.2	8.69702	92.8083	31.691	129.4	122.5	120.8	124.233	3.66607	105.9	101.8	105.6	104.433	2.18844	97.7	92.5	97.7	95.9667	3.1284	113	97.2	102.5	104.233	7.71476	107.217	11.2023
31711992	DLAT	1737	NP_001922.2	dihydrolipoyllysine-residue acetyltransferase component of pyruvate dehydrogenase complex, mitochondrial precursor	1.16383	92	97.2	92	93.7333	3.20294	65.4	67.3	56.7	63.1333	8.95223	106.3	101.1	86.4	97.9333	10.5388	174.5	174	177.9	175.467	1.20941	107.567	44.4841	83.9	83.4	89.7	85.6667	4.08783	113	103.6	116.3	110.967	5.93839	109.1	115	122.2	115.433	5.68358	55.8	58.3	58.8	57.6333	2.78879	92.425	28.825
29789090	RCC2	55920	NP_061185.1	protein RCC2	0.725325	104.8	97.9	94	98.9	5.52983	75.8	73	67.4	72.0667	5.93488	76.5	75.7	73.2	75.1333	2.29117	95.3	89.7	85.7	90.2333	5.34411	84.0833	15.0726	90.8	92.1	94.3	92.4	1.9147	71.9	80.2	79.9	77.3333	6.08767	94.3	93.9	98.3	95.5	2.54775	190.6	197.6	207.2	198.467	4.19913	115.925	47.9594
4506209	PSMC2	5701	NP_002794.1	26S protease regulatory subunit 7 isoform 1	0.782208	96.2	97.7	91.8	95.2333	3.21997	76.9	87.1	74.5	79.5	8.41546	89.7	91.8	88.7	90.0667	1.75669	93.5	78.4	87.1	86.3333	8.77892	87.7833	7.54012	81.2	88.8	84.5	84.8333	4.49228	100.5	96.9	99.2	98.8667	1.8439	102.9	101.2	109	104.367	3.93002	159.1	158.2	165.2	160.833	2.36787	112.225	29.7909
47132583	PRKAR1A	5573	NP_997637.1	cAMP-dependent protein kinase type I-alpha regulatory subunit isoform a	1.04682	110.2	113.5	100.6	108.1	6.19935	155.3	150.2	174.4	159.967	7.97484	63	81.8	71.1	71.9667	13.1032	69.7	75.3	62.4	69.1333	9.35676	102.292	41.396	74.4	73.7	65.1	71.0667	7.2877	115.1	106.6	111.1	110.933	3.83334	95	88.9	91.1	91.6667	3.37007	117.3	109.9	124.4	117.2	6.18645	97.7167	21.3121
21536326	HNRNPUL1	11100	NP_008971.2	heterogeneous nuclear ribonucleoprotein U-like protein 1 isoform a	1.02977	118.7	108.3	107.3	111.433	5.66523	84.1	73.1	72.2	76.4667	8.66516	117.4	96.5	117.3	110.4	10.9039	111.5	98.5	112.7	107.567	7.32091	101.467	16.5046	93.7	89.2	95.2	92.7	3.36839	82.9	101	86.5	90.1333	10.6303	95	85.7	95.4	92.0333	5.96357	96.5	147.9	113.4	119.267	21.9654	98.5333	14.0713
253970500	EWSR1	2130	NP_053733.2	RNA-binding protein EWS isoform 1	0.760288	66.5	62	67.7	65.4	4.59479	76.8	36.5	60.6	57.9667	34.9833	75.8	78.7	96.3	83.6	13.27	126.4	140	149.2	138.533	8.27999	86.375	42.1434	87.8	91.8	86.4	88.6667	3.16058	103.7	107.5	92.9	101.367	7.4724	114.9	127.9	113.6	118.8	6.65622	148	155.5	133.3	145.6	7.75613	113.608	21.6944
166235178	PDLIM3	27295	NP_001107579.1	PDZ and LIM domain protein 3 isoform b	1.52946	105.8	113.7	97	105.5	7.91852	78.9	86.3	73.5	79.5667	8.07623	202.3	185.1	223.6	203.667	9.46957	94.4	87.6	103.1	95.0333	8.17543	120.942	46.4434	152.1	142.6	143.2	145.967	3.64473	78.3	73	70.8	74.0333	5.20752	57.2	61.2	50.5	56.3	9.60298	31.1	50.5	38.4	40	24.4962	79.075	59.0705
156564403	PDHB	5162	NP_000916.2	pyruvate dehydrogenase E1 component subunit beta, mitochondrial isoform 1 precursor	0.861187	82.2	78.7	79.3	80.0667	2.3377	66.7	56.4	57.5	60.2	9.3953	102.5	90.7	81.1	91.4333	11.7231	136.6	143.4	135.4	138.467	3.11578	92.5417	35.9041	81.6	81	85.5	82.7	2.95448	117.4	130.2	135.1	127.567	7.16418	117.1	118.8	126.8	120.9	4.28434	96	100.8	99.2	98.6667	2.47707	107.458	19.1869
345461076	HLA-DRB1	3123	NP_001230894.1	major histocompatibility complex, class II, DR beta 1 precursor	0.655149	187.6	196.3	157	180.3	11.4487	47.3	53.9	65.7	55.6333	16.7555	35.7	18.1	67.9	40.5667	62.2535	26.6	22.4	71.4	40.1333	67.672	79.1583	85.6661	44.9	53.3	58.2	52.1333	12.9021	404.8	380.1	292.5	359.133	16.432	49.8	69.3	59.6	59.5667	16.3683	3.2	6.6	27.6	12.4667	106.008	120.825	132.598
4507725	TTR	7276	NP_000362.1	transthyretin precursor	6.41793	176.7	170.4	185.7	177.6	4.32973	406.2	438	398.4	414.2	5.06449	37.3	36.8	39.4	37.8333	3.64656	61.1	53.1	73.1	62.4333	16.1235	173.017	99.3797	33.8	27.2	27.8	29.6	12.3299	30.9	28.9	29.7	29.8333	3.37423	23	18.3	17.7	19.6667	14.7574	30.9	27.2	28.1	28.7333	6.71552	26.9583	18.1172
4826760	HNRNPF	3185	NP_004957.1	heterogeneous nuclear ribonucleoprotein F	0.924779	92	93.8	98.2	94.6667	3.36926	68.6	70.2	74.7	71.1667	4.44422	92.5	88.8	82.8	88.0333	5.56066	130.5	132.8	128.3	130.533	1.72384	96.1	26.0108	90.4	86	81	85.8	5.48157	71.8	71.8	68.6	70.7333	2.61195	110.3	111.2	114.3	111.933	1.8747	144	145.5	152.1	147.2	2.92751	103.917	32.2389
4502303	ATP5O	539	NP_001688.1	ATP synthase subunit O, mitochondrial precursor	0.84454	103.4	95.8	105.4	101.533	4.98842	74.9	65.5	72.1	70.8333	6.81362	80	83.1	74.4	79.1667	5.56984	114.1	118.1	112.2	114.8	2.62338	91.5833	22.0441	87.2	92.2	90.4	89.9333	2.81593	125	123	129.7	125.9	2.73191	122	125.9	120.6	122.833	2.23597	93.4	96.6	95.3	95.1	1.69227	108.442	17.1073
167466198	ICAM1	3383	NP_000192.2	intercellular adhesion molecule 1 precursor	2.55925	106.9	99.3	95.8	100.667	5.63722	69.8	72.9	73.7	72.1333	2.85573	173.5	184.9	178.8	179.067	3.18578	230.2	224.1	215.8	223.367	3.23591	143.808	48.4622	71.9	71.1	74.5	72.5	2.45192	62.6	63.4	63.4	63.1333	0.731595	54.5	52.9	55	54.1333	2.02641	30.6	31.4	43	35	19.8278	56.1917	28.4642
4758786	NDUFS2	4720	NP_004541.1	NADH dehydrogenase [ubiquinone] iron-sulfur protein 2, mitochondrial isoform 1 precursor	0.825512	93.7	84.4	83.5	87.2	6.47606	60.9	50.4	55.5	55.6	9.44373	122.1	117.7	104.2	114.667	8.1345	106.7	106.7	99.5	104.3	3.98554	90.4417	28.5726	80.3	73.1	78.1	77.1667	4.78137	117.5	127.3	135.7	126.833	7.18184	121.4	134.9	137.5	131.267	6.58439	97.5	105.5	105.9	102.967	4.60197	109.558	22.7418
495528154	COL5A1	1289	NP_001265003.1	collagen alpha-1(V) chain isoform 2 preproprotein	1.43991	94.6	107.9	98.8	100.433	6.76944	98.6	121.7	105.4	108.567	10.9344	138.7	112.4	155.6	135.567	16.0584	134.6	109	139	127.533	12.7029	118.025	13.8104	147.5	149.5	134.4	143.8	5.70364	98.5	110.4	90.9	99.9333	9.83526	50.9	61.7	51.1	54.5667	11.3228	36.7	27.3	24.7	29.5667	21.3516	81.9667	61.5779
194018520	GSPT1	2935	NP_002085.2	eukaryotic peptide chain release factor GTP-binding subunit ERF3A isoform 1	0.826825	80.5	80.1	84.4	81.6667	2.90886	71.2	55.8	55.8	60.9333	14.5917	96.1	106.5	83.9	95.5	11.845	119.9	129.6	122.4	123.967	4.06255	90.5167	29.2102	68.9	72.3	71.4	70.8667	2.48583	98.1	73	100.6	90.5667	16.8544	103.5	106.8	101	103.767	2.80358	161.7	175.9	180.5	172.7	5.67458	109.475	40.4337
47519798	NCF4	4689	NP_000622.2	neutrophil cytosol factor 4 isoform 1	3.4641	219.6	213.2	217.9	216.9	1.52841	286	283.4	267.4	278.933	3.61104	79.7	75.1	88.7	81.1667	8.52272	42.1	45	44.2	43.7667	3.42218	155.192	71.5749	42.9	43	38.8	41.5667	5.7655	57.2	58.1	61.3	58.8667	3.66054	30.3	34.1	39.9	34.7667	13.9058	42.2	48	41.8	44	7.88607	44.8	22.677
543583697	PTGES3	10728	NP_001269533.1	prostaglandin E synthase 3 isoform e	1.10452	97.1	113.2	114.9	108.4	9.06175	93.2	74.2	66.4	77.9333	17.6876	191.7	122.9	104.8	139.8	32.796	96.6	96.8	87.8	93.7333	5.48299	104.967	25.0982	72.5	83.8	76.3	77.5333	7.41626	64	76.6	78.7	73.1	10.8762	81.3	95.8	106.3	94.4667	13.2885	103.6	136.7	164.8	135.033	22.6863	95.0333	29.6858
11095441	ALDH6A1	4329	NP_005580.1	methylmalonate-semialdehyde dehydrogenase [acylating], mitochondrial isoform 1 precursor	1.14957	72.5	90.6	78.9	80.6667	11.3782	53.9	68.4	61.5	61.2667	11.8381	91.8	79.6	82.6	84.6667	7.50844	225	180.2	198.5	201.233	11.1933	106.958	59.5329	93.7	86.2	94.6	91.5	5.04037	119.4	122.8	126	122.733	2.68917	66.9	71.6	71.5	70	3.83592	76.7	100.7	86.4	87.9333	13.73	93.0417	23.5555
109148552	KRT3	3850	NP_476429.2	keratin, type II cytoskeletal 3	0.130457	24.6	7.8	31.7	21.3667	57.4431	12	5.9	16.7	11.5333	46.9518	10.2	6.2	12.3	9.56667	32.3929	57	22.1	70.5	49.8667	50.0857	23.0833	80.52	97.3	107.9	92	99.0667	8.17216	167.1	113.9	179.9	153.633	22.7816	266	336.9	241	281.3	17.6847	165.8	199.4	156.1	173.767	13.0766	176.942	43.1752
155030211	HLA-DRB1	3123	NP_002115.2	major histocompatibility complex, class II, DR beta 1 precursor	1.4775	94.3	101.2	100.6	98.7	3.87265	69.3	73.8	74.8	72.6333	4.03359	174.2	196	181.6	183.933	6.02704	125.7	120.2	119.7	121.867	2.73181	119.283	39.8724	75.6	81.9	78	78.5	4.05047	153.7	150	158.1	153.933	2.63428	64.1	46	54.7	54.9333	16.4786	43.2	31	32.5	35.5667	18.7059	80.7333	64.2382
18105007	CAD	790	NP_004332.2	CAD protein isoform 1	1.32822	139.3	127	138.4	134.9	5.08257	117.1	93.3	106	105.467	11.2917	126.4	134	119.9	126.767	5.56704	89.9	92.1	85.6	89.2	3.70634	114.083	18.1599	68.8	71	72.9	70.9	2.89398	75.1	81.7	81.7	79.5	4.7931	78.8	81.2	86.3	82.1	4.66522	104.5	119.6	109.1	111.067	6.96854	85.8917	20.3191
4503149	CTSG	1511	NP_001902.1	cathepsin G preproprotein	3.18775	228.1	222	228.3	226.133	1.58356	280.1	283.3	278.6	280.667	0.855354	59.6	58.1	56.7	58.1333	2.49476	42	44.6	45.5	44.0333	4.12757	152.242	78.1977	40.9	43.9	41.7	42.1667	3.68417	88.8	83.7	83.2	85.2333	3.63581	34.3	35.3	33.6	34.4	2.48372	26.2	29.2	32.3	29.2333	10.4338	47.7583	53.4829
380837121	SEC22B	9554	NP_004883.3	vesicle-trafficking protein SEC22b precursor	1.1111	103.2	100.3	92.8	98.7667	5.43389	78.8	80.9	68.1	75.9333	9.04036	151.9	115.8	117.2	128.3	15.9393	124.7	113.8	115.6	118.033	4.95049	105.258	21.9144	75.8	87.8	84.4	82.6667	7.48177	128.8	148.9	159.6	145.767	10.7276	76.1	87.8	87.5	83.8	7.95953	60.6	64.7	74.8	66.7	10.9568	94.7333	36.8472
14141193	RPS9	6203	NP_001004.2	40S ribosomal protein S9	0.604908	88	89.3	86.8	88.0333	1.4203	50.5	53.9	50.4	51.6	3.86141	80.4	87.4	80.5	82.7667	4.84844	77.5	82	78	79.1667	3.1155	75.3917	21.5855	85.7	86	84.3	85.3333	1.06333	118.7	112.6	122.1	117.8	4.08618	139.5	133.6	139.9	137.667	2.56236	159.9	155.2	158.1	157.733	1.5034	124.633	24.7591
260064048	SERPINF2	5345	NP_001159392.1	alpha-2-antiplasmin isoform a precursor	1.79297	137.8	145.6	135.4	139.6	3.82014	194.5	249.5	216.6	220.2	12.5686	90.5	91.6	99.4	93.8333	5.17103	65.3	52.2	62.3	59.9333	11.4514	128.392	54.0274	97.3	93	93.5	94.6	2.48583	68.2	53.9	61.2	61.1	11.703	56.7	42.7	52.3	50.5667	14.1578	89.7	71.5	79.3	80.1667	11.3899	71.6083	27.4015
166795299	SLC2A1	6513	NP_006507.2	solute carrier family 2, facilitated glucose transporter member 1	0.315735	87.1	84.2	85.8	85.7	1.69496	40.3	37.4	39.3	39	3.77716	39.2	40.4	40.7	40.1	1.97937	27.5	27.3	26.7	27.1667	1.53251	47.9917	53.7837	170.7	183.6	168.7	174.333	4.63895	46.1	48.9	46.3	47.1	3.31645	172.1	166.7	160.4	166.4	3.51909	217	211.4	232.1	220.167	4.86321	152	48.5787
311771647	ARPC4	10093	NP_001185709.1	actin-related protein 2/3 complex subunit 4 isoform c	1.6466	145.9	137.7	138.7	140.767	3.17804	187.9	187.4	178.7	184.667	2.80144	106	96.6	115.9	106.167	9.0905	63.4	65.7	69.4	66.1667	4.57496	124.442	40.5089	67.5	72.4	70.7	70.2	3.54412	101.9	106	99.3	102.4	3.2987	57.8	61.5	57.7	59	3.67058	69.6	72.7	69.8	70.7	2.45394	75.575	24.7188
108773810	LARS	51520	NP_064502.9	leucine--tRNA ligase, cytoplasmic isoform 1	0.694197	104.3	97.6	99.8	100.567	3.39592	78	76.2	80.2	78.1333	2.56399	64.1	71.5	67.5	67.7	5.47127	80.8	80.9	82.5	81.4	1.17192	81.95	16.7389	101.9	98.8	100.1	100.267	1.55257	98.8	102.5	98.9	100.067	2.10652	140	146.6	143.4	143.333	2.30268	132.1	125.9	127.6	128.533	2.49246	118.05	18.226
55956919	HNRNPAB	3182	NP_112556.2	heterogeneous nuclear ribonucleoprotein A/B isoform a	0.66129	84	81.6	82.7	82.7667	1.45154	35.9	38.7	34.7	36.4333	5.63396	76.4	71.7	80.2	76.1	5.59518	123.9	119	126.5	123.133	3.09285	79.6083	44.5936	93.5	95.1	93.1	93.9	1.12705	91.1	83.7	87.1	87.3	4.2429	149.9	155.2	148.8	151.3	2.26172	145.3	155	146.8	149.033	3.50353	120.383	28.6656
13129018	GGCT	79017	NP_076956.1	gamma-glutamylcyclotransferase isoform 1	1.51114	69.1	63.8	72.8	68.5667	6.59744	36.6	34.9	40.4	37.3	7.54967	53.2	57.9	56.6	55.9	4.34156	330.7	318.8	309.4	319.633	3.33958	120.35	110.905	66.5	65.7	67.8	66.6667	1.58981	46.7	45	48.5	46.7333	3.74516	92.7	96.1	93.2	94	1.95293	104.5	117.8	111.2	111.167	5.98207	79.6417	35.8919
4502211	ARF6	382	NP_001654.1	ADP-ribosylation factor 6	0.839145	106.8	80.2	80.8	89.2667	17.0134	118.9	111.2	175.4	135.167	25.9348	96.2	79.2	74.3	83.2333	13.8089	63	55.9	53.1	57.3333	8.90105	91.25	35.4952	124.4	132.5	116.9	124.6	6.26158	81	102.3	92.3	91.8667	11.6001	69.5	77.1	68.5	71.7	6.55954	140.1	161.6	138.7	146.8	8.74406	108.742	30.7613
15431301	RPL7	6129	NP_000962.2	60S ribosomal protein L7	0.62072	77.3	80.1	80	79.1333	2.00737	40.2	40.3	38.4	39.6333	2.6979	103.5	90.7	95.7	96.6333	6.67558	95.3	88.1	89.5	90.9667	4.1966	76.5917	33.5479	92.9	93.1	89.1	91.7	2.45789	122.3	127.4	126.7	125.467	2.2035	133.8	143.6	136.5	137.967	3.66897	134.7	136.7	143.9	138.433	3.49535	123.392	17.8008
4827050	USP14	9097	NP_005142.1	ubiquitin carboxyl-terminal hydrolase 14 isoform a	0.871199	102.3	106.5	104.5	104.433	2.01161	90.5	90.2	93.9	91.5333	2.24517	92.8	106.6	92.2	97.2	8.38083	77.9	82.8	77.2	79.3	3.8477	93.1167	11.4016	78.7	76.5	78.2	77.8	1.48233	80.1	77.3	80.8	79.4	2.33253	96.8	92.6	95.1	94.8333	2.22776	180.9	167.4	178.2	175.5	4.07039	106.883	43.3975
23308577	PHGDH	26227	NP_006614.2	D-3-phosphoglycerate dehydrogenase	0.527009	102.7	92.2	102.5	99.1333	6.05778	48.3	48.5	41	45.9333	9.30384	81	98.3	56.8	78.7	26.4871	49.5	72.1	35.4	52.3333	35.3758	69.025	35.6046	73.3	72.2	70.5	72	1.95927	130.5	134.1	141.9	135.5	4.30075	102.5	93.1	112.9	102.833	9.63132	212.3	189.4	239	213.567	11.6237	130.975	46.467
266453619	PFKM	5213	NP_001160158.1	ATP-dependent 6-phosphofructokinase, muscle type isoform 1	0.574906	87	102	90	93	8.53468	50.1	56.4	53.7	53.4	5.91891	64.2	73.9	63	67.0333	8.91631	80.6	80.5	74.7	78.6	4.29754	73.0083	23.0708	81	68.3	69.2	72.8333	9.73022	108.2	100.3	111	106.5	5.21021	154	146	145.9	148.633	3.12712	175	172.6	192.4	180	6.00309	126.992	37.0222
194394158	NAPRT	93100	NP_660202.3	nicotinate phosphoribosyltransferase isoform 1	1.62719	179.3	211.3	196.2	195.6	8.18427	125.9	156.1	175.1	152.367	16.2841	71.9	69.8	65.6	69.1	4.64226	89.7	70.7	75	78.4667	12.6972	123.883	48.9201	69.1	63.4	60.9	64.4667	6.5193	97.9	84.5	79.3	87.2333	11.001	61.9	49.1	52.1	54.3667	12.3132	104.3	95.2	95.9	98.4667	5.14278	76.1333	26.6164
4502133	APCS	325	NP_001630.1	serum amyloid P-component precursor	0.435467	62.7	61.8	60.7	61.7333	1.62257	59.6	62	54.3	58.6333	6.71967	46.9	42.8	46.1	45.2667	4.80116	77.9	75.2	78.1	77.0667	2.10165	60.675	21.5182	49.8	54.8	52.4	52.3333	4.77834	433.4	424.5	443.5	433.8	2.1914	42	43.8	39.6	41.8	5.04098	27.8	35.2	25.2	29.4	17.6478	139.333	141.054
319918873	CORO7-PAM16	100529144	NP_001188408.1	CORO7-PAM16 protein	1.39661	125	132.6	128.1	128.567	2.97233	125.4	160.5	141.6	142.5	12.3279	92.5	120	90.8	101.1	16.2116	97.4	91.5	93.3	94.0667	3.21452	116.558	19.5766	73.1	72.4	66.8	70.7667	4.87944	101.2	106.2	100.3	102.567	3.09903	92.5	63.3	93	82.9333	20.5042	92.9	53.6	86.2	77.5667	27.1049	83.4583	16.388
86788015	EFEMP1	2202	NP_001034437.1	EGF-containing fibulin-like extracellular matrix protein 1 precursor	1.27498	96.5	97	97.6	97.0333	0.567596	132.8	135.6	135.4	134.6	1.16051	110.4	120.6	113.9	114.967	4.50825	96.7	110.3	98.3	101.767	7.30422	112.092	15.0013	121.8	118.8	121.4	120.667	1.34992	155.4	134.2	146.1	145.233	7.31687	47.4	45.1	48.6	47.0333	3.78152	39	38.6	38.6	38.7333	0.596231	87.9167	60.3602
24497435	PSMC5	5705	NP_002796.4	26S protease regulatory subunit 8 isoform 1	0.873108	103.4	101.7	98.4	101.167	2.51299	77.4	82.2	85.3	81.6333	4.87591	96.7	95.8	98.4	96.9667	1.36166	94.4	95	90.1	93.1667	2.86873	93.2333	9.00454	89.3	88.7	86.1	88.0333	1.9322	98	97.4	104.4	99.9333	3.88245	105.6	105.9	106.1	105.867	0.237715	135.3	133.4	131.2	133.3	1.53926	106.783	17.9522
55770888	EEA1	8411	NP_003557.2	early endosome antigen 1	1.07982	88.2	84.1	88.8	87.0333	2.9391	69.4	67.1	77.8	71.4333	7.88476	104.8	155.1	132	130.633	19.2737	125.8	132.1	120.8	126.233	4.4857	103.833	28.0894	99.5	93.6	97.2	96.7667	3.07314	124.6	95.9	96.2	105.567	15.6148	97.8	91.1	96	94.9667	3.65125	89.9	80.9	91.2	87.3333	6.42277	96.1583	7.78663
4885381	HIST1H1B	3009	NP_005313.1	histone H1.5	0.881841	97.7	98.9	101.8	99.4667	2.11922	48.7	45.4	45.4	46.5	4.09732	126.3	132.2	121.6	126.7	4.19204	111	106.3	89.4	102.233	11.1116	93.725	36.0397	73.4	75.8	76.2	75.1333	2.01558	128.3	114.8	126.5	123.2	5.94974	59	58	56.8	57.9333	1.90135	155.7	168.6	182.3	168.867	7.87722	106.283	47.0782
41393602	C1S	716	NP_958850.1	complement C1s subcomponent precursor	1.32845	125.6	119.6	136.2	127.133	6.6116	172.5	171.7	185.5	176.567	4.38748	91.4	100	80.2	90.5333	10.9666	68.5	63	54.9	62.1333	11.0107	114.092	43.3186	136.9	150.7	158	148.533	7.21425	85.6	70.4	75.5	77.1667	10.0249	61.8	60.3	58.4	60.1667	2.832	57.6	64.2	51.2	57.6667	11.2721	85.8833	49.667
4885585	SAE1	10055	NP_005491.1	SUMO-activating enzyme subunit 1 isoform a	0.85606	130.6	113.4	124.9	122.967	7.12508	69.7	68.4	62.4	66.8333	5.82645	74.4	86.3	71.3	77.3333	10.2395	89.8	124.3	91.3	101.8	19.1552	92.2333	27.3084	83	81.4	81.2	81.8667	1.2051	70.7	76.7	78.9	75.4333	5.62644	105.6	96.7	110.5	104.267	6.70967	176.1	152.7	179.4	169.4	8.59294	107.742	39.8389
4826960	QARS	5859	NP_005042.1	glutamine--tRNA ligase isoform a	1.0885	118.2	106.6	103.2	109.333	7.19331	110.9	96.3	90.9	99.3667	10.4126	101.9	111.2	93.9	102.333	8.46072	102.5	113.5	101.8	105.933	6.19471	104.242	4.15187	83.5	89.5	86.6	86.5333	3.46751	99.8	96.7	106.4	100.967	4.90669	90.3	89.6	114.1	98	14.232	92.9	96.6	103.2	97.5667	5.34773	95.7667	6.61848
5453559	ATP5H	10476	NP_006347.1	ATP synthase subunit d, mitochondrial isoform a	0.578107	82.4	79	74.8	78.7333	4.83532	54.7	53.2	57.1	55	3.57678	73.1	59.8	57.7	63.5333	13.1447	109.9	93.9	83.7	95.8333	13.7808	73.275	24.5087	92.1	94.9	104.6	97.2	6.74869	156	169.7	160.6	162.1	4.3011	137.5	145	140.7	141.067	2.66783	94.4	104.5	121	106.633	12.5924	126.75	23.8105
4503521	EIF3E	3646	NP_001559.1	eukaryotic translation initiation factor 3 subunit E	0.926857	95.1	98.9	98.4	97.4667	2.11845	67	71	68.7	68.9	2.91362	120.1	102.3	115.1	112.5	8.16037	106.6	102.7	108.5	105.933	2.7913	96.2	19.9711	83.4	87.7	82	84.3667	3.52083	129.2	106.1	102.3	112.533	12.9369	82	97.8	92.9	90.9	8.8973	116.5	133.5	132.1	127.367	7.40917	103.792	19.0735
22538465	PSMB3	5691	NP_002786.2	proteasome subunit beta type-3	0.648987	64.1	69.3	65.9	66.4333	3.97497	52.4	55.6	55.3	54.4333	3.24672	104.3	112.5	93	103.267	9.48126	92	95.8	84.4	90.7333	6.39742	78.7167	28.2895	88.6	88.1	91.8	89.5	2.243	122.6	116	121.4	120	2.92973	133.2	129.6	146.5	136.433	6.5247	142.9	133	141.8	139.233	3.89718	121.292	18.8219
226059133	PTGR1	22949	NP_036344.2	prostaglandin reductase 1 isoform 1	0.496042	68.6	66.5	65.8	66.9667	2.17596	70.1	59.6	61.7	63.8	8.70859	61.6	43.9	57.5	54.3333	17.0525	82	77.8	80.7	80.1667	2.68215	66.3167	16.1044	159.7	166.6	160.6	162.3	2.31115	41.2	35.7	43.3	40.0667	9.79544	248	283.9	263.7	265.2	6.78618	68.9	66	66.7	67.2	2.2519	133.692	76.402
5032057	S100A11	6282	NP_005611.1	protein S100-A11	0.612578	76.5	79.9	85.3	80.5667	5.50813	69.3	71.8	72.8	71.3	2.52844	79.3	75.7	85.5	80.1667	6.18355	63.9	74.1	77.6	71.8667	9.9042	75.975	6.68504	160.4	129.6	125.5	138.5	13.7736	109.3	99	96.5	101.6	6.6777	132.1	153.3	145.7	143.7	7.47431	109.2	116.5	111.2	112.3	3.3591	124.025	16.3724
51944971	NOMO2	283820	NP_001004060.1	nodal modulator 2 isoform 1 precursor	0.923613	100.3	99.9	110.7	103.633	5.9085	88.4	92.1	98.3	92.9333	5.38271	94.8	100.8	91.6	95.7333	4.87863	94.6	94.6	86.2	91.8	5.28294	96.025	5.55565	98.3	96.3	94	96.2	2.23674	126.8	114.5	124.5	121.933	5.36307	109	113.6	104.9	109.167	3.98693	87.8	88.2	89.7	88.5667	1.13097	103.967	14.1288
23110942	PSMA5	5686	NP_002781.2	proteasome subunit alpha type-5 isoform 1	0.889169	79.9	76	74.4	76.7667	3.68521	59.1	59.6	60.4	59.7	1.0984	117.5	126.3	154.7	132.833	14.636	104.1	105.9	111.7	107.233	3.70367	94.1333	34.459	85	85.6	79.2	83.2667	4.24491	110.9	118.6	112	113.833	3.65845	126.9	118	109.5	118.133	7.36521	116.6	110	98.1	108.233	8.66247	105.867	14.7377
5174529	MAT2A	4144	NP_005902.1	S-adenosylmethionine synthase isoform type-2	0.947736	96.4	97.3	104.6	99.4333	4.52266	75.5	79.8	75.4	76.9	3.26654	109.5	100.3	101.3	103.7	4.86767	109.4	111.1	107.2	109.233	1.79005	97.3167	14.5813	81	83.1	80.1	81.4	1.89125	104.7	95.8	101.4	100.633	4.47094	106.4	105.8	101.4	104.533	2.61168	117.1	126.8	128.6	124.167	4.9818	102.683	17.0741
30410792	PSME2	5721	NP_002809.2	proteasome activator complex subunit 2	1.13848	83.1	85.6	89.4	86.0333	3.68726	72.1	79	73.3	74.8	4.92842	166.7	179	157.7	167.8	6.37218	97.4	93.1	101.2	97.2333	4.16788	106.467	39.3569	68.2	68.5	73.4	70.0333	4.16869	120.9	122.7	123.9	122.5	1.23263	103.9	95.5	101.7	100.367	4.33993	87.7	76.6	79.2	81.1667	7.15251	93.5167	24.6251
8922601	ARL8B	55207	NP_060654.1	ADP-ribosylation factor-like protein 8B	1.0358	120	119	108	115.667	5.75648	124	129.9	106.9	120.267	9.9328	91.2	79.9	91.2	87.4333	7.46175	86.6	81	83.3	83.6333	3.36569	101.75	18.5584	81.7	82.4	86.6	83.5667	3.17131	96.1	102.8	93.8	97.5667	4.79244	97.2	101.3	102.9	100.467	2.9263	103.1	103.7	127.2	111.333	12.3451	98.2333	11.6388
4826686	DDX1	1653	NP_004930.1	ATP-dependent RNA helicase DDX1	0.789517	83.5	92.9	92.3	89.5667	5.87545	50.4	49.9	59.2	53.1667	9.83887	97.2	106.8	120.5	108.167	10.8259	90.5	104.4	111.3	102.067	10.38	88.2417	27.9138	99.9	100.5	92.4	97.6	4.6243	137	117.1	111.7	121.933	10.9277	111.9	113.9	108.7	111.5	2.35244	129.7	114.5	103.9	116.033	11.1762	111.767	9.27424
4885649	UBA2	10054	NP_005490.1	SUMO-activating enzyme subunit 2	1.10222	148.3	155.1	135.1	146.167	6.95729	89.2	102	94.6	95.2667	6.74526	83.9	85.7	89.4	86.3333	3.24807	96.6	88	90.5	91.7	4.82421	104.867	26.488	73.5	78.4	84.6	78.8333	7.05625	69.7	72.5	66.5	69.5667	4.3156	105.9	95.7	105	102.2	5.52556	133	122.6	134.3	129.967	4.93415	95.1417	28.3505
5031569	ACTR1A	10121	NP_005727.1	alpha-centractin	1.03174	106.5	107.6	108.2	107.433	0.802514	136	105.5	113.2	118.233	13.4148	84.4	91	90.5	88.6333	4.14594	93.7	90.5	91.7	91.9667	1.75779	101.567	13.5908	98.6	105.5	104.1	102.733	3.55033	127.7	135	128.4	130.367	3.08961	84.5	89	87.4	86.9667	2.62294	68.6	76	76.5	73.7	6.00244	98.4417	24.7541
5031593	ARPC5	10092	NP_005708.1	actin-related protein 2/3 complex subunit 5 isoform 1	1.08568	115.7	108.4	111.8	111.967	3.26245	106.8	90.2	79.3	92.1	15.0359	112.9	105	125.5	114.467	9.03268	94.5	93.2	106.1	97.9333	7.25223	104.117	10.3946	86.7	92.5	94.2	91.1333	4.31494	140	135.1	133.5	136.2	2.48659	74	94.9	77.6	82.1667	13.5984	69.5	80.7	72.1	74.1	7.91058	95.9	28.9393
333033787	NACA	4666	NP_001106674.2	nascent polypeptide-associated complex subunit alpha isoform a	0.510385	69.8	60.8	73.8	68.1333	9.7725	52.4	59.5	55	55.6333	6.45678	67.1	59.4	71.7	66.0667	9.40681	79.8	72	89.6	80.4667	10.9597	67.575	15.0766	95.1	91.4	89.1	91.8667	3.2951	94.7	92.8	96.1	94.5333	1.75208	159.2	172.4	152.2	161.267	6.36049	181.8	191.6	172.4	181.933	5.27704	132.4	34.7861
6912280	AHSA1	10598	NP_036243.1	activator of 90 kDa heat shock protein ATPase homolog 1	0.80791	126.6	129	124.3	126.633	1.85589	72.3	82.1	76.2	76.8667	6.41877	78.6	71.3	87.4	79.1	10.1917	75.4	66.9	82.4	74.9	10.3633	89.375	27.858	96.6	99.4	91.6	95.8667	4.12174	80	82.6	77.5	80.0333	3.18638	81.5	76.8	78.4	78.9	3.02859	188.9	191.8	182.4	187.7	2.56448	110.625	46.9729
40807491	ACSL1	2180	NP_001986.2	long-chain-fatty-acid--CoA ligase 1 isoform a	2.11985	142.8	144.7	149.5	145.667	2.37049	168.2	169.3	159.8	165.767	3.13481	91.7	94.1	118.4	101.4	14.5673	128.5	125.5	138.3	130.767	5.11925	135.9	19.9446	63.8	61.4	58.5	61.2333	4.33412	87.5	90.5	80.4	86.1333	6.02188	52.5	50.6	44.1	49.0667	8.97742	65	63.9	51.1	60	12.8787	64.1083	24.4405
56788366	PICALM	8301	NP_009097.2	phosphatidylinositol-binding clathrin assembly protein isoform 1	1.00602	103.2	96.6	102	100.6	3.49471	81.6	73.5	80.1	78.4	5.49655	112	135.2	107.8	118.333	12.4708	104.9	109.4	97.3	103.867	5.88815	100.3	16.4594	116.6	115.5	127.9	120	5.71973	110.2	98.6	91.9	100.233	9.23714	87.2	84.5	89.9	87.2	3.09633	84.3	86.7	103.1	91.3667	11.1988	99.7	14.6278
66346730	CKMT1A	548596	NP_001015001.1	creatine kinase U-type, mitochondrial precursor	0.193199	18.6	22.2	23.4	21.4	11.6729	24.9	24.6	26.8	25.4333	4.69083	24.2	19.9	24.4	22.8333	11.1342	57.9	61.4	60.3	59.8667	2.98962	32.3833	56.8135	82.7	77.1	71.5	77.1	7.26329	45.2	43.6	50.5	46.4333	7.77794	256.7	261.7	264.3	260.9	1.48051	289.8	289.5	278.8	286.033	2.19067	167.617	73.5561
7705855	HSD17B12	51144	NP_057226.1	very-long-chain 3-oxoacyl-CoA reductase	0.860543	105.4	96.2	98.2	99.9333	4.84196	93.3	89.3	81.1	87.9	7.07545	88.5	85.4	86.9	86.9333	1.78328	92.7	97.9	95.2	95.2667	2.72985	92.5083	6.69443	96.6	95.7	99.7	97.3333	2.1559	129.9	140.3	140	136.733	4.32941	85.5	85.7	86.2	85.8	0.420227	108.2	109.5	112.7	110.133	2.1028	107.5	20.3504
5730027	KHDRBS1	10657	NP_006550.1	KH domain-containing, RNA-binding, signal transduction-associated protein 1 isoform 1	0.660555	83	89.4	91.5	87.9667	5.03323	44.6	46.5	58.6	49.9	15.2186	74.7	79.5	85.3	79.8333	6.64867	91.1	108.7	101.8	100.533	8.82106	79.5583	27.0592	100.2	98.3	95.9	98.1333	2.19583	105.6	97.3	93	98.6333	6.49369	137.6	127.2	124.1	129.633	5.45485	163.2	153.1	149.8	155.367	4.49366	120.442	22.8767
909618061	AP2M1	1173	NP_001298127.1	AP-2 complex subunit mu isoform c	1.26296	120.3	115.6	115.4	117.1	2.36813	100	89.6	106.4	98.6667	8.59357	130.4	145.6	133.1	136.367	5.9468	93.5	98	91.6	94.3667	3.48305	111.625	17.2158	101.2	100.9	101.3	101.133	0.205834	108.2	105.7	106.7	106.867	1.17745	79	82.2	78.4	79.8667	2.55786	67.4	62.5	67.1	65.6667	4.18251	88.3833	21.5941
4506925	SH3BGRL	6451	NP_003013.1	SH3 domain-binding glutamic acid-rich-like protein	1.17759	78.6	75.2	76.3	76.7	2.26198	67.6	70.8	65.2	67.8667	4.13975	132.3	123	145.9	133.733	8.61198	155	149.9	157.9	154.267	2.62539	108.142	39.2072	93.4	95.8	92	93.7333	2.05029	138	143.8	136.4	139.4	2.7931	93.5	99.8	89.2	94.1667	5.66161	41.6	41.6	36.9	40.0333	6.77822	91.8333	44.2543
310923208	MFAP4	4239	NP_001185624.1	microfibril-associated glycoprotein 4 isoform 1 precursor	0.518507	40.1	38	40.4	39.5	3.31056	67.5	63.3	75.3	68.7	8.86366	29.6	34	25.3	29.6333	14.6797	127.1	136.1	142.8	135.333	5.8212	68.2917	69.8081	66.6	68.4	66.2	67.0667	1.74736	424.6	418.7	395.2	412.833	3.76744	37.2	36.8	44.4	39.4667	10.8372	7.2	4.8	10.4	7.46667	37.6273	131.708	143.493
746817424	RPL10	6134	NP_006004.3	60S ribosomal protein L10 isoform a	0.832544	84.9	80.9	81.5	82.4333	2.61685	71.1	50.4	49.6	57.0333	21.3711	116.5	118.7	125.5	120.233	3.90228	99.4	101.4	110.4	103.733	5.64858	90.8583	30.0998	77	84.2	81.1	80.7667	4.47159	122.8	128.7	125.7	125.733	2.34635	114.6	124.9	121.7	120.4	4.37842	113.7	110.6	104.6	109.633	4.21986	109.133	18.3827
223555917	MTDH	92140	NP_848927.2	protein LYRIC	0.997752	82.7	76.9	69.7	76.4333	8.52057	59.6	57.8	46	54.4667	13.5631	121.4	170.3	176.7	156.133	19.3743	102	113.1	122.4	112.5	9.07842	99.8833	44.5335	87	95.9	94.5	92.4667	5.17564	216.6	105.3	126.7	149.533	39.4954	67.7	67.9	75.2	70.2667	6.08192	63	112.8	88.7	88.1667	28.2468	100.108	34.2866
4507555	TMPO	7112	NP_003267.1	thymopoietin isoform alpha	0.677501			74.9	74.9	#DIV/0!			59.4	59.4	#DIV/0!			108.4	108.4	#DIV/0!			80.4	80.4	#DIV/0!	80.775	25.318			84.8	84.8	#DIV/0!			55.7	55.7	#DIV/0!			90.9	90.9	#DIV/0!			245.5	245.5	#DIV/0!	119.225	71.7743
21361103	SLC25A12	8604	NP_003696.2	calcium-binding mitochondrial carrier protein Aralar1	0.809894	104.2	111.6	109.3	108.367	3.49486	69.2	69.6	75.3	71.3667	4.78127	95.5	93	90.9	93.1333	2.47269	91.8	85.9	77.7	85.1333	8.31777	89.5	17.2738	90.6	92.1	94.4	92.3667	2.07216	116.7	112.9	116.6	115.4	1.87664	134.5	138.6	135.2	136.1	1.61144	97.6	96.1	100.8	98.1667	2.44553	110.508	17.7963
16757970	FAM129A	116496	NP_443198.1	protein Niban	1.69421	109.4	116.7	116.2	114.1	3.57405	146.4	122.1	126.6	131.7	9.81616	148.2	127.2	127.8	134.4	8.89503	115.7	133.8	119.1	122.867	7.82958	125.767	7.32003	63.8	58	64.3	62.0333	5.6452	102.2	109	111.6	107.6	4.51103	62.1	68.3	70.1	66.8333	6.27954	52.3	64.9	64.2	60.4667	11.7109	74.2333	30.1869
31377468	DOCK2	1794	NP_004937.1	dedicator of cytokinesis protein 2	1.88392	161.2	153.5	156.4	157.033	2.47646	195.7	195.9	183.1	191.567	3.82793	102.6	105.1	93	100.233	6.37288	64.4	67.4	89.5	73.7667	18.5826	130.65	40.9039	55.1	53.6	56.4	55.0333	2.54608	116.7	117.1	113.9	115.9	1.50437	58.5	56.8	58.5	57.9333	1.69418	45.8	50.6	49.2	48.5333	5.08613	69.35	45.1063
13775595	TPSAB1	7177	NP_003285.2	tryptase alpha/beta-1 precursor	1.4988	38.8	45.9	45.2	43.3	9.03649	27.8	41.1	33.3	34.0667	19.6176	73.6	79.3	80.4	77.7667	4.69367	335.9	314.7	323.6	324.733	3.27818	119.967	114.866	77.8	74.4	78.7	76.9667	2.94659	92.4	80.1	87.8	86.7667	7.16262	128.1	137	124.4	129.833	4.98822	25.5	27.6	26.7	26.6	3.96077	80.0417	52.9558
166197660	C8G	733	NP_000597.2	complement component C8 gamma chain precursor	2.34136	153.6	192.2	175.7	173.833	11.1415	246.7	296.9	286.9	276.833	9.59816	88.6	62.8	75	75.4667	17.102	43.4	29.1	30.9	34.4667	22.5977	140.15	77.2558	99.3	95.4	103.6	99.4333	4.125	75.5	50.8	50.8	59.0333	24.1568	38.1	28.7	31	32.6	15.0307	54.9	44.1	46.1	48.3667	11.8795	59.8583	47.6631
5031703	G3BP1	10146	NP_005745.1	ras GTPase-activating protein-binding protein 1	1.27596	88.8	89.6	98.1	92.1667	5.592	50.8	55.9	60.8	55.8333	8.95582	154	149.9	171.1	158.333	7.10192	144.3	146.6	135.6	142.167	4.08113	112.125	41.8472	83.4	86	85.3	84.9	1.58464	65.2	64.2	59.9	63.1	4.4628	100.3	101	87.5	96.2667	7.89496	113.2	106.9	101.6	107.233	5.41546	87.875	21.4695
4503609	ETFB	2109	NP_001976.1	electron transfer flavoprotein subunit beta isoform 1	0.88531	77	71.6	80	76.2	5.5863	77.8	69.3	67.9	71.6667	7.47565	93.9	119.7	94.8	102.8	14.2439	118.6	129.3	127.1	125	4.52053	93.9167	26.4701	83.3	83.2	81	82.5	1.57576	96	94.2	94.6	94.9333	0.995607	125.7	112.7	119.5	119.3	5.45038	127.8	119.9	135.1	127.6	5.95766	106.083	19.7594
133925811	TNPO1	3842	NP_002261.3	transportin-1 isoform 1	1.03519	116.8	100.2	113.9	110.3	8.03828	90.7	138.6	86.3	105.2	27.5749	104.2	88.7	101.1	98	8.36921	97.8	83.6	99	93.4667	9.16458	101.742	7.34822	85.7	86.6	87.3	86.5333	0.926904	74	87	75.5	78.8333	9.02181	124.2	119.6	125.1	122.967	2.39914	106.7	95.8	111.9	104.8	7.84012	98.2833	20.077
12056473	NANS	54187	NP_061819.2	sialic acid synthase	1.04108	80.5	83	86.8	83.4333	3.80217	87.6	95.2	90.7	91.1667	4.1917	135.9	136.4	128.4	133.567	3.35521	100.9	100.1	98.6	99.8667	1.16918	102.008	21.6491	69	66.8	68.8	68.2	1.7838	187.3	184.3	191.9	187.833	2.03796	81.3	77.5	80.4	79.7333	2.49053	57.5	56.7	54.3	56.1667	2.96498	97.9833	61.9165
284795266	SRPRB	58477	NP_067026.3	signal recognition particle receptor subunit beta	0.786054	93.9	86.9	87.1	89.3	4.46245	94.5	56	92.1	80.8667	26.6718	104	98.1	110	104.033	5.71939	73.4	82.2	78.1	77.9	5.65264	88.025	13.3075	88.3	86.9	85.7	86.9667	1.4963	140.2	168.9	155.5	154.867	9.2728	106.8	115.1	99.3	107.067	7.38173	99	106	92.1	99.0333	7.0179	111.983	26.574
40217843	COMP	1311	NP_000086.2	cartilage oligomeric matrix protein precursor	1.15897	76.3	88	84.4	82.9	7.22858	152	130	172.9	151.633	14.1475	112.9	132.9	115.3	120.367	9.07254	65.7	79.9	77.9	74.5	10.3173	107.35	33.1856	158.6	181.9	190.4	176.967	9.30345	97	110.4	102.5	103.3	6.52055	42.4	40.7	30.2	37.7667	17.4964	94.9	36.2	26.3	52.4667	70.6739	92.625	67.8521
71274132	PGAM4	441531	NP_001025062.1	phosphoglycerate mutase 4	0.726743	104.4	67.5		85.95	30.3575	93.6	56		74.8	35.5444	101.9	77.5		89.7	19.2346	71	101.5		86.25	25.0049	84.175	7.69523	109.8	119.9		114.85	6.21835	113.6	128.2		120.9	8.53909	120.5	133.4		126.95	7.18525	85.3	115.9		100.6	21.5084	115.825	9.74594
151101407	PTMA	5757	NP_001092755.1	prothymosin alpha isoform 1	0.312227	63.2	60.4	69.3	64.3	7.07749	31.2	57.9	39.7	42.9333	31.7714	31.7	43.1	40	38.2667	15.4033	41.3	46.1	47.1	44.8333	6.9157	47.5833	24.128	79.9	78.4	77.6	78.6333	1.48489	103.5	110	108.2	107.233	3.12971	133.7	119.8	125.9	126.467	5.5092	315.4	284.1	292.3	297.267	5.45985	152.4	64.6699
5453880	ANP32A	8125	NP_006296.1	acidic leucine-rich nuclear phosphoprotein 32 family member A	0.822953	84.7	78.2	74.4	79.1	6.58489	56.5	65.3	59.9	60.5667	7.327	90	100.1	100	96.7	6.00061	126.3	120.1	128	124.8	3.33183	90.2917	30.2681	115.5	118.1	107.8	113.8	4.70677	108.2	113.7	118.4	113.433	4.50064	129.4	123.1	133.5	128.667	4.07148	89.4	81.4	78.1	82.9667	7.00356	109.717	17.4935
374092020	PDLIM5	10611	NP_006448.4	PDZ and LIM domain protein 5 isoform a	0.865962	85.3	90.4	87.5	87.7333	2.91565	61.6	55.6	62.5	59.9	6.2621	108.5	132.7	132.7	124.633	11.2104	95	99.6	102.4	99	3.77405	92.8167	28.9087	170.6	162.5	158.1	163.733	3.87252	112	106.6	107	108.533	2.77231	86.4	75.1	75.3	78.9333	8.19311	80.7	77.5	74.4	77.5333	4.06294	107.183	37.617
157502193	PSMD13	5719	NP_002808.3	26S proteasome non-ATPase regulatory subunit 13 isoform 1	1.01224	114.5	120.5	114.3	116.433	3.02599	99.3	101.1	97.7	99.3667	1.71182	91.4	91.7	89	90.7	1.6316	97.3	94.2	96.2	95.9	1.63881	100.6	11.0738	84.3	90	86.6	86.9667	3.2974	91.3	82.8	92.7	88.9333	6.02423	109.9	108.1	109.1	109.033	0.827132	112	111.5	114.3	112.6	1.32622	99.3833	13.3889
261278370	TBXAS1	6916	NP_001159725.1	thromboxane-A synthase isoform 3	1.39722	92.2	78.8	95.4	88.8	9.91759	110.7	96.7	98.6	102	7.44517	187.7	164.3	223.6	191.867	15.5675	69.4	82.3	99.2	83.6333	17.8693	116.575	43.5657	60.1	55	62.8	59.3	6.6797	175.9	164.5	131.9	157.433	14.5048	57.4	75.3	53.1	61.9333	19.0105	46.6	83.1	35.5	55.0667	45.225	83.4333	59.2262
560575997	TPD52	7163	NP_001274069.1	tumor protein D52 isoform 4	0.807576	69.9	66.4	65.8	67.3667	3.28701	52.6	56.4	48.4	52.4667	7.62706	93.1	77.1	96.7	88.9667	11.7272	148.8	144	153.1	148.633	3.06276	89.3583	47.2953	87.3	81.4	88	85.5667	4.2369	157.1	160.5	156.2	157.933	1.43598	80	84.2	84.8	83	3.15101	111.2	130.1	107	116.1	10.5985	110.65	31.5628
6005721	ERLIN2	11160	NP_009106.1	erlin-2 isoform 1	1.1852	177.3	161.3	170.8	169.8	4.73895	110.1	113.5	115.5	113.033	2.41529	61.7	62.4	64.9	63	2.67025	89.5	84.7	90	88.0667	3.32284	108.475	42.1313	108.2	119	105.2	110.8	6.55063	97.5	103.1	99	99.8667	2.90272	75.9	81.9	77.4	78.4	3.98278	79.8	74.1	77.2	77.0333	3.70444	91.525	18.1009
24797086	IPO5	3843	NP_002262.3	importin-5	1.07155	125.8	129.2	115.9	123.633	5.58883	100.4	100.5	96.7	99.2	2.18311	81.3	84	105.5	90.2667	14.6913	87.4	86.7	128.1	100.733	23.5303	103.458	13.7445	86	86.4	86.7	86.3667	0.406625	78.2	80.4	81.5	80.0333	2.09947	118.9	113.1	92.2	108.067	12.9953	122	119.7	93.5	111.733	14.1698	96.55	16.2632
157779135	SUCLG2	8801	NP_003839.2	succinyl-CoA ligase [GDP-forming] subunit beta, mitochondrial isoform 2 precursor	1.06336	91.5	84.4	89.7	88.5333	4.16903	79.5	74.7	70.6	74.9333	5.94473	90.1	95.4	99.2	94.9	4.81618	157.1	151.3	153.4	153.933	1.90768	103.075	33.8717	83.4	82.8	79.8	82	2.35211	122.4	130.7	130.4	127.833	3.68276	97.5	96	100	97.8333	2.06548	78.6	84.7	76.9	80.0667	5.12276	96.9333	22.7827
85815829	SH3BP1	23616	NP_061830.3	SH3 domain-binding protein 1	1.09789	116.9	89.1	114.8	106.933	14.4761	79.4	70.6	86	78.6667	9.82137	149.3	117.2	122.6	129.7	13.2517	106	108.5	95.7	103.4	6.56145	104.675	19.9588	81.1	74.6	67.6	74.4333	9.07059	70	95.5	76.5	80.6667	16.4266	106	137.4	140.1	127.833	14.829	91.4	107	96.9	98.4333	8.03816	95.3417	25.0981
4758906	SERPINB9	5272	NP_004146.1	serpin B9	1.92136	114.6	108.8	152.9	125.433	19.1041	91.2	77.5	114	94.2333	19.5664	180.5	156.9	180.2	172.533	7.84758	139.2	133.4	129.2	133.933	3.7491	131.533	24.4991	69.4	73.5	59	67.3	11.1064	73	91.8	73	79.2667	13.6933	87.6	101.7	52.3	80.5333	31.5979	44.4	56.4	39.4	46.7333	18.6952	68.4583	22.8789
189083684	GALE	2582	NP_001121093.1	UDP-glucose 4-epimerase	2.24267	132.4	130.9	213.5	158.933	29.737	77.5	78.4	132.5	96.1333	32.7646	110.1	139.7	71.1	106.967	32.1663	211.5	211.8	150.4	191.233	18.4921	138.317	32.2988	86.3	83.5	65.3	78.3667	14.55	63.9	55.9	64	61.2667	7.58641	70.5	62.9	56.6	63.3333	10.9897	47.7	37	46.5	43.7333	13.404	61.675	22.9956
188035924	ALDH7A1	501	NP_001173.2	alpha-aminoadipic semialdehyde dehydrogenase isoform 1 precursor	1.64678	162.3	142.2	174.8	159.767	10.2944	83.6	92.9	54.4	76.9667	26.1008	110	127.5	109.6	115.7	8.8341	141.2	145.1	149.7	145.333	2.92762	124.442	29.3965	59.5	80.2	63.8	67.8333	16.1035	121.1	104	141.3	122.133	15.2878	42.9	62.3	38.9	48.0333	26.0572	79.5	45.7	67.6	64.2667	26.6776	75.5667	42.6354
5453555	RAN	5901	NP_006316.1	GTP-binding nuclear protein Ran isoform 1	0.926083	106.6	108.2	109.2	108	1.21434	82.4	82.6	85.3	83.4333	1.94128	104.2	102.9	108.6	105.233	2.83864	89.6	86.3	88	87.9667	1.876	96.1583	12.7595	86.8	87.1	85.2	86.3667	1.18267	72.7	70.8	70	71.1667	1.94873	116.1	112	109.8	112.633	2.83876	141.5	150.1	143.9	145.167	3.05698	103.833	31.2474
9910270	OLFML3	56944	NP_064575.1	olfactomedin-like protein 3 isoform 1 precursor	2.1963	91.9	76.2	77.5	81.8667	10.6434	291.9	334.2	321.8	315.967	6.88204	77.3	59.4	62.5	66.4	14.4068	89.3	87.1	80.1	85.5	5.61891	137.433	86.813	74.5	77.5	75.2	75.7333	2.0724	59.8	60.4	67.8	62.6667	7.11017	66.3	60.8	64.4	63.8333	4.37615	49.1	44.3	50.8	48.0667	7.01308	62.575	18.1091
20270343	ARL8A	127829	NP_620150.1	ADP-ribosylation factor-like protein 8A isoform 1	0.930577	112.3	116.6	114.2	114.367	1.88415	148.2	137.2	142.6	142.667	3.85535	55.7	53.7	61.7	57.0333	7.29982	76.1	69.1	69.4	71.5333	5.53266	96.4	40.7589	73.4	71	72.9	72.4333	1.74813	117.8	116.3	126.8	120.3	4.72062	142.3	156.8	135.9	145	7.38511	74.2	79.2	76.5	76.6333	3.26577	103.592	33.8619
7706322	C14orf166	51637	NP_057123.1	UPF0568 protein C14orf166	0.75758	96	91.2	93.2	93.4667	2.57962	59.8	68.1	63.9	63.9333	6.49129	104.8	83.9	100.1	96.2667	11.3899	95.8	84	93.6	91.1333	6.88532	86.2	17.3922	101.8	108.4	102.7	104.3	3.43155	105.7	114	106.5	108.733	4.21083	112.9	125.1	122.3	120.1	5.32108	123.1	125.3	117.6	122	3.25091	113.783	7.57473
5729770	TPP1	1200	NP_000382.3	tripeptidyl-peptidase 1 preproprotein	1.1697	87.3	88.5	97.6	91.1333	6.18034	122.5	132.6	101.3	118.8	13.4467	113.4	107.3	119.4	113.367	5.33673	110.2	104.3	109.4	107.967	2.96436	107.817	11.1015	93.3	93.7	95.1	94.0333	1.00514	132.8	128.7	133.7	131.733	2.02318	79.5	83.4	84.6	82.5	3.23207	61.1	61.4	58.8	60.4333	2.35373	92.175	32.3622
354983493	PCMT1	5110	NP_001238978.1	protein-L-isoaspartate(D-aspartate) O-methyltransferase isoform 2	1.06995	114.6	101.8	128.6	115	11.6561	92	76.4	100.5	89.6333	13.6367	100.7	102	90.2	97.6333	6.62703	107.2	122	104.5	111.233	8.46997	103.375	11.4281	88.3	87.9	90.1	88.7667	1.32019	113.8	115.3	106.9	112	3.99996	98.9	101.5	92.2	97.5333	4.91961	84.3	93.2	87	88.1667	5.17572	96.6167	11.5024
313569822	RPL17-C18orf32	100526842	NP_001186284.1	RPL17-C18orf32 protein isoform 1	0.483528	72.4	72.4	73.6	72.8	0.951676	49	50.8	42.7	47.5	8.95418	61.6	57.5	65.9	61.6667	6.81145	76.6	71.7	88.1	78.8	10.6833	65.1917	21.1159	92.4	94	92.6	93	0.937398	144.3	144.1	141	143.133	1.29266	154.2	155.9	154.6	154.9	0.573802	149.6	153.7	141.5	148.267	4.18727	134.825	20.9874
9910460	NIT2	56954	NP_064587.1	omega-amidase NIT2	1.40188	143.8	151.2	158.2	151.067	4.76672	153.5	135.6	140	143.033	6.52125	88.8	85.4	90.5	88.2333	2.9431	81.6	85.6	86.7	84.6333	3.17121	116.742	30.1358	92.4	89.4	88.4	90.0667	2.31125	63.7	62.3	62.7	62.9	1.14644	116.1	123.4	115.2	118.233	3.80353	60.2	67.1	58.4	61.9	7.41904	83.275	32.0742
543583768	H6PD	9563	NP_001269516.1	GDH/6PGL endoplasmic bifunctional protein isoform 1 precursor	1.28593	111.7	100.7	116	109.467	7.20832	94.5	129.2	109.6	111.1	15.6603	122.7	140.7	119.2	127.533	9.04562	108.2	93.7	103.9	101.933	7.30612	112.508	9.58414	83.5	85.4	81.6	83.5	2.27545	110	86	105.6	100.533	12.7093	84.7	77.9	85.2	82.6	4.93703	84.7	86.4	78.9	83.3333	4.71881	87.4917	9.9475
6912638	RSU1	6251	NP_036557.1	ras suppressor protein 1 isoform 1	1.01182	102.8	104.2	97.1	101.367	3.71006	70.4	66.9	56.4	64.5667	11.2842	111.7	110.6	112.3	111.533	0.773014	121.8	125.5	127.3	124.867	2.24573	100.583	25.7176	120.9	127.7	127	125.2	2.98748	131.3	140.7	138.2	136.733	3.56066	87.8	78.9	91.4	86.0333	7.47913	53.3	45.4	50.3	49.6667	8.02933	99.4083	39.8654
217330598	GLOD4	51031	NP_057164.3	glyoxalase domain-containing protein 4	0.76049	73.2	74.2	68.5	71.9667	4.22914	53.5	51	51.5	52	2.54399	98.7	98.6	100.8	99.3667	1.25023	124.2	119.3	123.2	122.233	2.11815	86.3917	35.6386	87.3	87.7	86.9	87.3	0.45819	122.8	128.4	128.2	126.467	2.51212	138	142.4	140.5	140.3	1.57292	102.2	98.4	100.4	100.333	1.89456	113.6	21.2373
374671775	SSBP1	6742	NP_001243439.1	single-stranded DNA-binding protein, mitochondrial precursor	0.600173	79.8	96.3	89.9	88.6667	9.38217	42.9	76.3	41.2	53.4667	37.0184	74	94.5	86.3	84.9333	12.1485	69.8	77.5	71.7	73	5.49484	75.0167	21.1211	82.4	88.9	83.5	84.9333	4.09614	133.9	107.4	126.9	122.733	11.1889	142.4	117.1	132	130.5	9.74446	174.8	142	168.6	161.8	10.7696	124.992	25.2787
19923262	RAB5A	5868	NP_004153.2	ras-related protein Rab-5A isoform 1	1.23735	86.2	100.9	88.1	91.7333	8.71571	94.9	74.5	72.8	80.7333	15.233	168.1	95.4	192	151.833	33.1366	109.1	119.3	126	118.133	7.20389	110.608	28.6132	99.4	94.5	83.3	92.4	8.93169	90.9	127.5	83.8	100.733	23.2801	68.2	86.1	73.4	75.9	12.1319	83.2	101.7	80.7	88.5333	12.9567	89.3917	11.5616
156616273	PLEK	5341	NP_002655.2	pleckstrin	2.15113	123.5	125	117.6	122.033	3.20564	196.3	169.8	210.2	192.1	10.6845	155.4	178	149.8	161.067	9.26921	73.4	76.4	62.9	70.9	9.9982	136.525	38.3119	57.3	62.4	59.5	59.7333	4.28236	115.7	110.9	110.7	112.433	2.51774	47.4	47.4	54.8	49.8667	8.56763	30.9	30.2	34.4	31.8333	7.06864	63.4667	54.561
295842578	MX1	4599	NP_001171517.1	interferon-induced GTP-binding protein Mx1 isoform a	0.826282	63.5	63.2	52.9	59.8667	10.081	74.5	62.8	55.2	64.1667	15.1517	113.6	115.1	112.7	113.8	1.06541	123	132.6	116.8	124.133	6.41305	90.4917	36.6841	65.3	68.9	67.4	67.2	2.69094	137.2	144.7	152.5	144.8	5.28349	151.3	149.7	171.5	157.5	7.71474	71.7	63.1	70.9	68.5667	6.92923	109.517	44.154
16306548	SARS	6301	NP_006504.2	serine--tRNA ligase, cytoplasmic	1.26022	103.6	111.1	105.5	106.733	3.65317	106.2	102.6	105.4	104.733	1.80489	148.8	112.5	135.3	132.2	13.8786	108.1	92.2	106.8	102.367	8.62444	111.508	12.4739	80.4	80.7	79.6	80.2333	0.708713	93.2	112.1	95.3	100.2	10.3384	90.2	107.3	99.9	99.1333	8.65071	69.5	81.5	72.1	74.3667	8.48895	88.4833	14.8512
664805999	EIF4B	1975	NP_001287750.1	eukaryotic translation initiation factor 4B isoform 1	0.90559	91	86.7	109	95.5667	12.3794	61.8	67	53.2	60.6667	11.4881	136.5	110.7	132.3	126.5	10.9434	107.5	88.5	96.3	97.4333	9.80216	95.0417	28.3453	73.4	80.8	74.4	76.2	5.26899	80.3	87.7	89.2	85.7333	5.5577	108.8	120.9	106.9	112.2	6.76834	140.7	157.7	138.6	145.667	7.19035	104.95	29.6568
45387945	ESYT2	57488	NP_065779.1	extended synaptotagmin-2	1.25512	109.4	102.4	96.2	102.667	6.43251	89.4	71.1	86.8	82.4333	12.0105	137.1	97.9	112.8	115.933	17.0675	131.3	151.8	149.5	144.2	7.78832	111.308	23.2645	95.5	99.2	90	94.9	4.87803	92.6	117.5	106	105.367	11.8273	72.8	69.8	75.3	72.6333	3.79135	71.9	90.3	83.3	81.8333	11.349	88.6833	16.2301
4506685	RPS13	6207	NP_001008.1	40S ribosomal protein S13	0.813161	74.4	78.2	71.6	74.7333	4.43256	38.4	53.4	39.2	43.6667	19.3255	143.1	127.1	140.3	136.833	6.24467	105.6	103	102	103.533	1.7949	89.6917	44.3923	73.4	78.7	72.9	75	4.28538	124	121.3	127.8	124.367	2.62568	115.9	114.8	121.1	117.267	2.86954	125.1	123.5	125.1	124.567	0.741579	110.3	21.5566
4506381	RAC2	5880	NP_002863.1	ras-related C3 botulinum toxin substrate 2	4.41516	166.9	108.7	178.5	151.367	24.7101	341.8	439.1	316.5	365.8	17.6949	74.6	96.7	73.4	81.5667	16.0845	54.5	49.4	56.7	53.5333	6.99522	163.067	86.6375	34.4	29.6	34	32.6667	8.15305	70.1	37.5	78.2	61.9333	34.7858	37.7	25.3	40.8	34.6	23.7047	20.1	13.7	21.8	18.5333	23.0462	36.9333	49.1163
122939159	PADI2	11240	NP_031391.2	protein-arginine deiminase type-2	2.17418	203.9	196.8	175.7	192.133	7.63416	238.4	171.7	164.6	191.567	21.2531	91.9	88.2	108.4	96.1667	11.1834	61.1	64.2	79	68.1	14.0471	136.992	46.9907	46.4	54.6	52.8	51.2667	8.4064	66.6	89.8	77.4	77.9333	14.8963	47.7	70.1	68.8	62.2	20.2157	44	64.7	73.2	60.6333	24.7698	63.0083	17.5519
21618340	STAT3	6774	NP_644805.1	signal transducer and activator of transcription 3 isoform 1	1.49211	127	141.4	125.2	131.2	6.76767	118.4	121.4	124.4	121.4	2.47117	110.2	103.8	104	106	3.43272	117	119.4	124.7	120.367	3.2733	119.742	8.66912	75.3	79.6	74.4	76.4333	3.63596	85.3	81.5	90.4	85.7333	5.20894	82.4	88.6	91.9	87.6333	5.50385	84.4	64.3	64.9	71.2	16.0611	80.25	9.68041
4557733	LTBP2	4053	NP_000419.1	latent-transforming growth factor beta-binding protein 2 precursor	1.61057	65.3	73	71.2	69.8333	5.76776	78.8	66.3	60.9	68.6667	13.3714	232.2	193	175	200.067	14.6189	140.4	162.9	161.6	154.967	8.15133	123.383	52.8149	163.2	118.3	138.7	140.067	16.0503	71	95.1	111	92.3667	21.804	31	47.4	42.1	40.1667	20.8362	18.1	44	39.4	33.8333	40.842	76.6083	64.9748
219283152	API5	8539	NP_001136402.1	apoptosis inhibitor 5 isoform a	0.982978	90.1	86.6	89.9	88.8667	2.21178	69.7	53.3	51.7	58.2333	17.1081	117.6	101	123.9	114.167	10.3618	130.9	133	141.9	135.267	4.31725	99.1333	33.506	94.5	107.4	102.7	101.533	6.43006	86.2	86.5	83.7	85.4667	1.79873	106.6	116.3	103.6	108.833	6.09925	104.3	115.8	102.6	107.567	6.67564	100.85	10.6482
11056036	TTLL12	23170	NP_055955.1	tubulin--tyrosine ligase-like protein 12	0.684329	85.9	90.1	92.2	89.4	3.58815	79.9	96.9	80	85.6	11.4325	76.4	78.1	76.6	77.0333	1.20618	75.2	65.8	78	73	8.75427	81.2583	9.29624	84.3	86.5	81.5	84.1	2.97978	73.9	90.2	75.5	79.8667	11.2495	124.8	122.9	123.9	123.867	0.767308	199.6	169.6	192.2	187.133	8.35159	118.742	41.8689
224586882	YBX3	8531	NP_003642.3	Y-box-binding protein 3 isoform a	0.96641	96.8	81.5	71.6	83.3	15.2414	143.5	39.7	23.6	68.9333	94.4049	116.9	127.4	186.7	143.667	26.1967	94.8	102.3	94.8	97.3	4.45028	98.3	32.946	60	76.4	66	67.4667	12.2991	68.4	70.3	86.4	75.0333	13.1802	78.7	105.9	103	95.8667	15.5813	141	196.5	168	168.5	16.4708	101.717	45.335
4504253	H2AFX	3014	NP_002096.1	histone H2AX	0.959664	82.8	64.1	80.5	75.8	13.4532	64.4	128.5	95.2	96.0333	33.3823	113.6	111.5	94.8	106.633	9.66079	118.9	96.4	124.6	113.3	13.1604	97.9417	16.7285	123.5	96.3	122.9	114.233	13.5981	89.5	115.2	96	100.233	13.3317	103	95.7	97.7	98.8	3.81808	104.3	92.3	88.3	94.9667	8.76799	102.058	8.24593
4504523	HSPE1	3336	NP_002148.1	10 kDa heat shock protein, mitochondrial	0.542015	58.4	53.2	54.7	55.4333	4.82821	26.6	25.8	30.2	27.5333	8.51254	81.3	75.7	82.4	79.8	4.50257	119.3	114.4	121.7	118.467	3.14068	70.3083	54.8421	57.5	58.7	59.3	58.5	1.56669	76.3	74.9	71.7	74.3	3.17357	249	257.4	249	251.8	1.92603	131.6	140.2	131	134.267	3.83354	129.717	67.6001
156766050	AHNAK2	113146	NP_612429.2	protein AHNAK2	0.377727	71.3	44.4	56.1	57.2667	23.5528	55	42.3	62.4	53.2333	19.0967	62.3	54.7	55	57.3333	7.50676	59.9	44	50.6	51.5	15.5109	54.8333	5.35254	276.7	346.2	291.6	304.833	12.0036	70.7	60.4	77.3	69.4667	12.2609	159.7	174.6	142.5	158.933	10.1072	44.3	33.4	64.6	47.4333	33.3821	145.167	80.4971
127139033	POR	5447	NP_000932.3	NADPH--cytochrome P450 reductase	1.24593	111.1	108.8	108.2	109.367	1.39969	79.9	75.5	86.1	80.5	6.61542	91.3	88.8	77.8	85.9667	8.35458	168.7	172.3	162.9	167.967	2.8236	110.95	36.0702	89.5	83.5	91.6	88.2	4.76595	79.2	93.8	81.4	84.8	9.28239	90.6	89.5	97.8	92.6333	4.86665	89.7	87.8	94.2	90.5667	3.6292	89.05	3.77632
4506371	RAB5B	5869	NP_002859.1	ras-related protein Rab-5B isoform 1	1.16186	101.3	114.3	120.5	112.033	8.74618	103.2	113.7	113.8	110.233	5.52578	85.3	100.8	87.6	91.2333	9.16815	121.4	119.8	108.2	116.467	6.18521	107.492	10.3737	81.6	75.8	77.3	78.2333	3.84815	117.3	106.8	114.3	112.8	4.79462	87.4	77.3	80.9	81.8667	6.25275	102.6	91.5	97.4	97.1667	5.71562	92.5167	17.0957
4885399	SMC3	9126	NP_005436.1	structural maintenance of chromosomes protein 3	1.00376	94.1	132.2	104.5	110.267	17.8601	86.3	142.5	99.8	109.533	26.7837	75.9	81.7	113.3	90.3	22.2908	86.1	86.2	99.6	90.6333	8.56806	100.183	11.2041	130.4	90.5	103.5	108.133	18.8189	97.3	88.7	88.5	91.5	5.49065	102.4	84.3	96.6	94.4333	9.7873	127.5	93.8	94.2	105.167	18.392	99.8083	8.09711
4506607	RPL18	6141	NP_000970.1	60S ribosomal protein L18 isoform 1	0.646292	78.8	80.2	72.4	77.1333	5.39135	58.9	62.7	55.2	58.9333	6.36331	86.3	111.8	87.9	95.3333	14.9821	82.4	87.2	78.3	82.6333	5.39079	78.5083	19.2496	92.5	86.7	95.7	91.6333	4.97872	106.5	100.4	112	106.3	5.45869	147.8	137.3	149.6	144.9	4.58457	146.7	133.7	148.8	143.067	5.71723	121.475	21.9648
5902122	SPTBN2	6712	NP_008877.1	spectrin beta chain, non-erythrocytic 2	0.955912	118.6	136.7	113.9	123.067	9.78202	82.9	72.1	71.5	75.5	8.49749	93.4	83.4	82.1	86.3	7.16459	115.2	99.5	103.7	106.133	7.65823	97.75	21.5998	107.4	98.3	112.9	106.2	6.94313	75.8	65.9	50.7	64.1333	19.7135	100.3	108.7	117.4	108.8	7.85886	106.5	135.4	147.8	129.9	16.3143	102.258	26.9351
4503513	EIF3I	8668	NP_003748.1	eukaryotic translation initiation factor 3 subunit I	0.997503	90.8	107.6	84.7	94.3667	12.5673	65.8	68.3	62.4	65.5	4.52125	140.3	166.6	127.6	144.833	13.7339	96.8	90	97.6	94.8	4.40519	99.875	33.0008	68.7	65.6	79.4	71.2333	10.1643	78.7	71.6	95.6	81.9667	15.0414	78.9	65.2	91.5	78.5333	16.7494	180.1	165.1	161.1	168.767	5.93521	100.125	45.9221
66932916	MAPK1	5594	NP_002736.3	mitogen-activated protein kinase 1	1.24764	101	99.8	106.7	102.5	3.59655	89.4	92.9	101.3	94.5333	6.46949	92.2	127.7	129.8	116.567	18.1255	124	130.8	136.5	130.433	4.7979	111.008	14.2628	79.5	76.7	76.2	77.4667	2.29592	84.1	84.3	75.9	81.4333	5.88586	97	84.7	78.1	86.6	11.0764	132.7	103	95.5	110.4	17.8198	88.975	16.5942
425876768	SERPINB6	5269	NP_001258752.1	serpin B6 isoform d	1.28298	62.1	75.4	70.5	69.3333	9.70142	76.9	96.8	88.9	87.5333	11.4472	106.1	108.4	109.3	107.933	1.52896	174.3	190	190.1	184.8	4.92067	112.4	45.1749	101.4	88.8	87.5	92.5667	8.29397	102.3	96.1	116.3	104.9	9.86458	84.9	62.7	60.4	69.3333	19.5146	91.9	81.8	77.2	83.6333	8.99107	87.6083	17.1009
110556636	TNKS1BP1	85456	NP_203754.2	182 kDa tankyrase-1-binding protein	1.18052	87.6	87.3	86.5	87.1333	0.652591	68.1	61.9	58.6	62.8667	7.67212	134.4	144.3	127.8	135.5	6.12902	140.4	156.1	146.4	147.633	5.36622	108.283	36.9369	100	102.7	110.2	104.3	5.067	78.7	66.7	74.5	73.3	8.30741	89.1	84.5	90.4	88	3.52273	101.8	96.5	105.6	101.3	4.5119	91.725	15.4586
387849337	AP3D1	8943	NP_001248755.1	AP-3 complex subunit delta-1 isoform 3	1.17488	112.3	117.6	111.2	113.7	3.00966	100.5	98.9	94.8	98.0667	2.99791	125.1	107.4	137.2	123.233	12.1618	95.9	95.2	100.5	97.2	2.96218	108.05	11.7048	92.8	93.6	92.4	92.9333	0.657471	104.6	105.5	98.7	102.933	3.58843	95.7	102.8	93.2	97.2333	5.122	73.2	79.1	72	74.7667	5.08307	91.9667	13.2398
41349456	PREP	5550	NP_002717.3	prolyl endopeptidase	1.44022	135	125.4	115.2	125.2	7.90856	107.1	118.5	118.2	114.6	5.66922	113.3	143.5	129	128.6	11.7449	94.4	112.5	104.5	103.8	8.73823	118.05	9.50098	80.6	71.5	75.9	76	5.98793	81.2	70.7	83.5	78.4667	8.69635	88.8	73	84.1	81.9667	9.89812	99.5	85.1	89.7	91.4333	8.04391	81.9667	8.25856
149999606	MOGS	7841	NP_006293.2	mannosyl-oligosaccharide glucosidase isoform 1	0.914625	113.1	116.1	123.5	117.567	4.55306	65.3	72.5	75.4	71.0667	7.31752	118.8	96.4	108.9	108.033	10.3904	91.6	78.3	86.4	85.4333	7.84528	95.525	22.1439	86.5	88.8	89.2	88.1667	1.65274	97.1	100.5	86.4	94.6667	7.77276	109.3	108.5	108.9	108.9	0.367309	118.2	138.8	121.1	126.033	8.84761	104.442	16.0835
145309309	USP9X	8239	NP_001034679.2	probable ubiquitin carboxyl-terminal hydrolase FAF-X isoform 3	1.47142	109	140	118.5	122.5	12.9652	88.4	296.2	110.8	165.133	69.0704	116.9	72.8	120.1	103.267	25.5972	109.2	51.8	95.2	85.4	35.0452	119.075	28.7545	90.4	66.3	92.4	83.0333	17.4941	92.8	63.2	90.8	82.2667	20.1084	93.2	46.9	83.7	74.6	32.781	100.2	62.7	88.5	83.8	22.8958	80.925	5.26769
31652249	LBP	3929	NP_004130.2	lipopolysaccharide-binding protein precursor	1.33499	143.3	132.2	142.1	139.2	4.37629	129.4	132.2	126	129.2	2.40312	114.4	123.3	159.5	132.4	18.0419	63.8	54	51.9	56.5667	11.2286	114.342	33.8824	112.3	117	110.3	113.2	3.03841	123.3	133.8	124.3	127.133	4.5583	49.5	40.3	32.4	40.7333	21.0104	64	67.2	53.4	61.5333	11.7385	85.65	48.0397
11386147	PSAP	5660	NP_002769.1	prosaposin isoform a preproprotein	2.33269	70.1	64.6	69.6	68.1	4.46605	110	106	119.3	111.767	6.10534	197.6	223.4	191.9	204.3	8.21577	173.2	187	167.3	175.833	5.75008	140	44.003	67.5	65.7	65.8	66.3333	1.52502	91.7	74	88	84.5667	11.04	62.1	54.6	63.7	60.1333	8.07926	27.9	24.7	34.5	29.0333	17.2124	60.0167	38.5104
14670350	GTF2I	2969	NP_127492.1	general transcription factor II-I isoform 1	0.872883	94.6	98.6	91.1	94.7667	3.96002	51	59.8	38.3	49.7	21.7481	104.3	112.8	93.3	103.467	9.4491	130.7	116.8	127.3	124.933	5.79983	93.2167	33.9641	115.1	112.4	117.9	115.133	2.38867	73.6	78.2	75.7	75.8333	3.03679	90.9	86.5	95.1	90.8333	4.73437	140	134.8	161.3	145.367	9.65936	106.792	28.4575
21361478	2017-09-06	23157	NP_055944.2	septin-6 isoform B	1.11472	99.5	102.8	95.5	99.2667	3.6826	85.8	107.9	81.9	91.8667	15.2629	117.9	110.4	115.6	114.633	3.35182	122.6	111.3	113.9	115.933	5.1047	105.425	11.1828	74.8	71.8	96.7	81.1	16.7608	153.8	146.8	151.2	150.6	2.34951	85.2	83.6	83.1	83.9667	1.30643	60.4	65.4	62.1	62.6333	4.05903	94.575	40.7379
15431297	RPL13	6137	NP_000968.2	60S ribosomal protein L13 isoform 1	0.898592	82.6	81.3	76.4	80.1	4.08184	39.4	47.6	39.4	42.1333	11.2364	159.8	139.5	143.4	147.567	7.29998	112	108	106.6	108.867	2.57414	94.6667	47.1305	77.9	85.3	84.2	82.4667	4.84185	101	108.6	111.8	107.133	5.17801	115.6	117.5	125.4	119.5	4.34905	111.8	112.2	112.9	112.3	0.495794	105.35	15.26
4557581	FABP5	2171	NP_001435.1	fatty acid-binding protein, epidermal	0.603421	65.5	61.5	72.6	66.5333	8.44943	65.2	61.8	79.2	68.7333	13.4177	75.7	91.9	85.3	84.3	9.6633	79.1	85.8	79.6	81.5	4.5795	75.2667	11.8689	130.4	128.9	123.3	127.533	2.93422	235.8	230.6	217.2	227.867	4.21147	100.3	97.2	98.9	98.8	1.57127	47.9	42.3	44	44.7333	6.4183	124.733	61.6099
4504373	HEXB	3074	NP_000512.1	beta-hexosaminidase subunit beta isoform 1 preproprotein	1.56307	98.9	96.6	96.8	97.4333	1.30766	105.6	96.3	93.9	98.6	6.26755	81.2	73.8	85.4	80.1333	7.32916	200	212.3	222.7	211.667	5.36846	121.958	49.524	69.9	68.4	65.2	67.8333	3.53911	118.3	122.2	117.8	119.433	2.01703	63.5	66	62.4	63.9667	2.88402	62.5	64.3	55.8	60.8667	7.35905	78.025	35.5684
31621303	SFXN3	81855	NP_112233.2	sideroflexin-3	1.88901	104	109	107.7	106.9	2.42678	68.1	64.5	65.3	65.9667	2.86558	175.1	183.1	191.8	183.333	4.55588	165.7	166.6	168.3	166.867	0.791263	130.767	41.5	89.5	95.7	88.4	91.2	4.3155	102.8	92.3	87	94.0333	8.5516	51.5	48.4	49.6	49.8333	3.13669	43.3	40.4	41.8	41.8333	3.46682	69.225	39.3379
586798211	USO1	8615	NP_001276978.1	general vesicular transport factor p115 isoform 1	0.832125	82.1	91.7	79.6	84.4667	7.56245	58.3	65.6	59.5	61.1333	6.40322	114.1	109.1	107.1	110.1	3.2748	109.5	106.5	106.9	107.633	1.51338	90.8333	25.2337	96.6	89.4	95.8	93.9333	4.20118	140.1	132.5	142.3	138.3	3.71799	118.4	121.4	124	121.267	2.31092	80.8	83.7	84.9	83.1333	2.53559	109.158	23.0847
116008192	MYLK	4638	NP_444253.3	myosin light chain kinase, smooth muscle isoform 1	1.5708	106	113.2	96.3	105.167	8.06412	67	80	172.1	106.367	53.8671	136	156.2	185	159.067	15.4812	117.9	132.9	103.9	118.233	12.2663	122.208	20.6778	136.8	104.8	95	112.2	19.4835	124.4	97.3	65.5	95.7333	30.7952	79	69.7	51.5	66.7333	20.961	32.9	45.9	30.8	36.5333	22.389	77.8	42.8259
5803167	SF3A3	10946	NP_006793.1	splicing factor 3A subunit 3 isoform 1	0.680367	89.4	94.3	97.8	93.8333	4.4967	61.8	57.7	60.2	59.9	3.44975	88.7	54.9	76.4	73.3333	23.3283	103.3	87.6	99.6	96.8333	8.47592	80.975	21.6189	101.7	114.4	100.9	105.667	7.16769	73.7	74.4	74.2	74.1	0.486579	139	151.3	144.8	145.033	4.24269	142.3	165.4	146.1	151.267	8.18846	119.017	30.3436
938148809	PLOD1	5351	NP_001303249.1	procollagen-lysine,2-oxoglutarate 5-dioxygenase 1 isoform 1 precursor	1.326	151	154.8	158.1	154.633	2.29765	148	156.5	153.3	152.6	2.81325	106.7	86.2	100.7	97.8667	10.7694	52.6	48.2	52.2	51	4.77079	114.025	43.4693	93.8	101.7	94.7	96.7333	4.47078	83.5	82.1	78.8	81.4667	2.96214	67.7	67	64.6	66.4333	2.44732	96.8	103.6	97.6	99.3333	3.74157	85.9917	17.7177
19913432	ATP6V0D1	9114	NP_004682.2	V-type proton ATPase subunit d 1	1.70617	153.6	143.7	149	148.767	3.33013	155.2	155.3	140.6	150.367	5.62514	99.2	94.1	98.4	97.2333	2.82091	111.2	104.7	108.2	108.033	3.0113	126.1	21.7772	61.2	65.6	61.1	62.6333	4.10276	87	86.7	90.9	88.2	2.65655	53.1	66.8	62.3	60.7333	11.4979	79.6	83.1	89.5	84.0667	5.9718	73.9083	19.2642
13699859	PTGIS	5740	NP_000952.1	prostacyclin synthase precursor	1.40954	96	89.6	91.4	92.3333	3.57455	60.1	73.6	62.7	65.4667	10.9409	217.2	203	207.9	209.367	3.44502	102	100	100.4	100.8	1.0499	116.992	54.1907	109.7	98.1	110.4	106.067	6.51308	116	123.2	123.4	120.867	3.48801	75.9	79	74.3	76.4	3.1277	23.2	33.5	29.3	28.6667	18.0667	83	48.9974
5902076	SRSF1	6426	NP_008855.1	serine/arginine-rich splicing factor 1 isoform 1	0.751478	78.7	82.2	78.6	79.8333	2.5681	49.6	53.4	56.1	53.0333	6.1574	105.9	88.5	91.6	95.3333	9.73567	120.6	111.5	113.2	115.1	4.20364	85.825	30.5221	93	96.6	96.6	95.4	2.17868	101.3	118.6	112.4	110.767	7.91293	117.4	118.7	120.8	118.967	1.4421	133.6	130.7	130.8	131.7	1.24997	114.208	13.3194
71361688	PRTN3	5657	NP_002768.3	myeloblastin precursor	4.81842	229.2	251.9	228.7	236.6	5.60125	390.6	384	381.3	385.3	1.24172	28.5	24	26.7	26.4	8.57936	13.9	13.6	15.2	14.2333	5.97534	165.633	107.774	16.8	18	19.8	18.2	8.29652	63.5	58.1	72.9	64.8333	11.552	28.7	27.6	31	29.1	5.96198	28.8	22.9	24.4	25.3667	12.0886	34.375	60.5183
6678271	TARDBP	23435	NP_031401.1	TAR DNA-binding protein 43	0.8131	111.4	113.5	114.6	113.167	1.43667	80.7	77.3	75.7	77.9	3.27783	64.7	67.2	81.1	71	12.4447	94.4	95.5	100.2	96.7	3.18571	89.6917	21.2385	102.6	103.9	108.1	104.867	2.7412	77.1	74.4	74.7	75.4	1.96269	109.9	108	99.6	105.833	5.17907	159.2	160.2	146	155.133	5.10882	110.308	29.9642
5803011	ENO2	2026	NP_001966.1	gamma-enolase	1.12109	123.2	121.1	138.1	127.467	7.27124	73.9	56.8	50.6	60.4333	19.9682	131.8	139.1	156.6	142.5	8.94372	89.6	96.7	90.9	92.4	4.09114	105.7	34.7781	115.9	143.2	128	129.033	10.6014	96.5	95.9	106	99.4667	5.69636	62.7	62.6	51	58.7667	11.4458	106.4	84.5	78.7	89.8667	16.2563	94.2833	30.7118
209869993	GART	2618	NP_001129477.1	trifunctional purine biosynthetic protein adenosine-3 isoform 1	1.1742	149.4	147.7	139.8	145.633	3.51762	99.9	94.5	89.9	94.7667	5.28174	99.5	85.5	108.2	97.7333	11.7183	90	88	103.8	93.9333	9.15873	108.017	23.2656	83.8	86.1	83.3	84.4	1.76933	80.7	87.9	77.7	82.1	6.38506	101.1	105.5	102.9	103.167	2.14419	95.6	104.9	94.4	98.3	5.84656	91.9917	11.2298
67089149	PML	5371	NP_150241.2	protein PML isoform 1	1.28072	90.1	91.9	85.9	89.3	3.44788	81.3	81.3	90.2	84.2667	6.09781	177	183.4	176.3	178.9	2.18714	97.7	101.9	90.7	96.7667	5.84709	112.308	39.7926	86.4	87.3	80.8	84.8333	4.15148	86.6	87.7	85.5	86.6	1.27021	126	111.3	131.9	123.067	8.62024	54.9	55.2	58.7	56.2667	3.75473	87.6917	31.2181
38201690	RAP2B	5912	NP_002877.2	ras-related protein Rap-2b	0.82565	89	83.9	86	86.3	2.97011	101.4	92.9	98.3	97.5333	4.41034	120.7	107.3	107.1	111.7	6.9784	67	66.7	65.1	66.2667	1.5414	90.45	21.2068	97.8	103.7	97.1	99.5333	3.64237	115.4	123.7	126.2	121.767	4.64299	75.3	86.3	74	78.5333	8.60458	133.4	135.5	146.2	138.367	4.9612	109.55	23.8153
4506693	RPS17	6218	NP_001012.1	40S ribosomal protein S17	0.550452	82	92.1	82.2	85.4333	6.75892	66.4	55.5	49	56.9667	15.434	63.8	59.2	69.2	64.0667	7.81269	81.7	72.7	78.3	77.5667	5.85895	71.0083	18.1162	88.8	95.5	90.9	91.7333	3.73567	134.8	122	134.5	130.433	5.60058	145.3	143.9	145.3	144.833	0.558083	137.3	159.1	150.6	149	7.37431	129	20.2223
194272210	KARS	3735	NP_001123561.1	lysine--tRNA ligase isoform 1	0.941824	88.4	97.9	84.8	90.3667	7.48928	76.6	83.8	72.7	77.7	7.24731	105.3	93.3	126.2	108.267	15.3782	111.5	107.7	115.8	111.667	3.62917	97	16.3929	76.2	76.3	73.2	75.2333	2.34155	101.4	104.5	106.1	104	2.29765	107.1	106.8	95.6	103.167	6.35345	133.5	129.6	125.6	129.567	3.04871	102.992	21.5499
6912396	GRHPR	9380	NP_036335.1	glyoxylate reductase/hydroxypyruvate reductase	0.97198	92	96	93.9	93.9667	2.1293	92.8	77.9	72.2	80.9667	13.1374	99.8	108.9	95.3	101.333	6.83728	122.5	119.1	112.5	118.033	4.30778	98.575	15.6889	86.4	94.2	96.3	92.3	5.65148	117.4	104.9	128.8	117.033	10.2144	116.6	118.7	121.7	119	2.15395	72.5	80.3	79.2	77.3333	5.45918	101.417	19.8531
6005926	U2AF2	11338	NP_009210.1	splicing factor U2AF 65 kDa subunit isoform a	0.906123	89.7	84.1	82.9	85.5667	4.24173	52.9	54.4	57.1	54.8	3.8839	108	135.5	121.4	121.633	11.3057	114.5	126.4	114	118.3	5.93344	95.075	33.0229	86.4	82.2	84.7	84.4333	2.50216	67.1	63.7	72.3	67.7	6.39776	103.9	98.7	101.3	101.3	2.56663	177.5	154.9	166.4	166.267	6.79667	104.925	41.1091
38373690	COPS4	51138	NP_057213.2	COP9 signalosome complex subunit 4 isoform 1	0.806685	109.1	105.9	101.8	105.6	3.46518	101.7	76.9	78.1	85.5667	16.3437	64.8	79.8	76.4	73.6667	10.676	83.9	92.5	100.7	92.3667	9.09505	89.3	14.9323	77.6	84.9	85.5	82.6667	5.32029	96.1	98.9	101.6	98.8667	2.78168	124.1	124	125.9	124.667	0.857701	142.7	137.1	130	136.6	4.6594	110.7	22.0767
4506439	RBBP7	5931	NP_002884.1	histone-binding protein RBBP7 isoform 2	0.784445	80	72.8	86.3	79.7	8.47553	54.1	62.1	49.6	55.2667	11.4556	127.1	103.2	114.3	114.867	10.4121	101.1	101.6	102.8	101.833	0.85796	87.9167	29.7589	82.7	87.2	81.9	83.9333	3.40408	68.1	72.4	76.2	72.2333	5.61039	86.4	96.9	107.8	97.0333	11.0278	200.5	203.8	181	195.1	6.3157	112.075	50.2069
7705704	GSTK1	373156	NP_057001.1	glutathione S-transferase kappa 1 isoform a	0.873975	90.9	95.2	99.5	95.2	4.51681	91.4	87	94.7	91.0333	4.24358	110.1	104.6	101.7	105.467	4.04539	82	81.2	81	81.4	0.650062	93.275	10.6921	78.1	75	77.5	76.8667	2.139	149.9	155.6	159	154.833	2.96977	138.2	141.3	132.2	137.233	3.37117	59.5	60.1	54.3	57.9667	5.50241	106.725	43.6616
4506631	RPL30	6156	NP_000980.1	60S ribosomal protein L30	0.904769	89.2	86.3	90.5	88.6667	2.42503	61.4	54.9	68.9	61.7333	11.3487	117.2	164.9	106.1	129.4	24.1428	95.1	118.1	87.5	100.233	15.8957	95.0083	29.5057	79.1	77.4	82.2	79.5667	3.05881	115.7	109.3	125.4	116.8	6.94021	123.4	115	126.2	121.533	4.79594	119	74.1	113.3	102.133	23.9337	105.008	17.9652
5032093	SLC1A5	6510	NP_005619.1	neutral amino acid transporter B(0) isoform 1	0.488617	85.7	78.8	68.1	77.5333	11.4378	50.6	48	46.3	48.3	4.48373	71	68.3	64.1	67.8	5.12842	65.1	68.7	73	68.9333	5.73767	65.6417	18.8157	95.5	80.5	86.1	87.3667	8.67585	94.4	96.2	107.3	99.3	7.03567	130.9	140.3	154.9	142.033	8.51457	206.7	219.1	200.2	208.667	4.60172	134.342	40.8115
70995211	ECH1	1891	NP_001389.2	delta(3,5)-Delta(2,4)-dienoyl-CoA isomerase, mitochondrial precursor	0.967049	106.5	106.3	108.1	106.967	0.922322	67.9	69.5	72.2	69.8667	3.11067	92.7	80.7	86.5	86.6333	6.92702	133.4	126.4	129.6	129.8	2.69976	98.3167	26.3401	64.9	69.9	66	66.9333	3.92543	101.1	103	102.8	102.3	1.02056	185.2	184.3	183.6	184.367	0.435046	48.3	59.8	51.1	53.0667	11.3008	101.667	57.9356
88703041	SNX6	58533	NP_689419.2	sorting nexin-6 isoform b	1.28332	104.2	100.8	100.2	101.733	2.1204	95.1	88.8	94.4	92.7667	3.72226	168	143.4	149.9	153.767	8.29028	103.6	94.5	106	101.367	5.98478	112.408	24.804	94.3	103.3	101.9	99.8333	4.85095	99	116.2	104.9	106.7	8.19132	75.8	83.1	77.4	78.7667	4.87148	60.1	69.9	65.2	65.0667	7.53283	87.5917	21.8636
189458812	GBE1	2632	NP_000149.3	1,4-alpha-glucan-branching enzyme	1.5001	169.5	154.1	171.5	165.033	5.76926	185.3	166.9	166.5	172.9	6.21202	66.8	87.1	86.4	80.1	14.3863	55.1	68.6	62.3	62	10.8952	120.008	47.5829	122.3	101.1	114.7	112.7	9.53024	80.6	100.3	73.7	84.8667	16.2652	53.5	67	55.5	58.6667	12.419	67	55	69.3	63.7667	12.042	80	30.7172
28195394	HIST2H2AB	317772	NP_778235.1	histone H2A type 2-B	0.720852	71.4	69.1	72.6	71.0333	2.50386	66.9	43.6	65.3	58.6	22.2099	112.6	82.8	92.8	96.0667	15.7872	114.7	105.6	107.9	109.4	4.32524	83.775	27.5999	112.1	117.5	111.5	113.7	2.90637	99.1	115	111.1	108.4	7.64459	91.8	111.7	97.4	100.3	10.2314	131.4	154.6	141.4	142.467	8.16803	116.217	15.7869
56118310	NUCKS1	64710	NP_073568.2	nuclear ubiquitous casein and cyclin-dependent kinase substrate 1	0.648081	59.1	63.9	43.1	55.3667	19.6706	39.5	42.5	31.6	37.8667	14.8695	117.9	117.6	110.7	115.4	3.52953	117	124.3	76.6	105.967	24.2462	78.65	48.1486	120.8	121.2	127.8	123.267	3.18908	52.8	46.3	60.3	53.1333	13.1856	146.1	127.2	194.5	155.933	22.2601	147	157	155.3	153.1	3.49491	121.358	39.4068
4757960	CDH1	999	NP_004351.1	cadherin-1 isoform 1 preproprotein	0.735537	63.5	68.9	66.4	66.2667	4.07817	43	70	53.8	55.6	24.4419	56.1	80	59.5	65.2	19.8304	152.9	159	144	151.967	4.96387	84.7583	53.1648	85.9	82.6	80.7	83.0667	3.1676	33	33.6	38.4	35	8.45637	161.7	129.8	151.8	147.767	11.0498	203.9	176	205.4	195.1	8.48697	115.233	61.177
170932494	STX7	8417	NP_003560.2	syntaxin-7	1.26755	95.5	94.1	97.2	95.6	1.62387	76.1	77	77.8	76.9667	1.10501	156.5	143	157.5	152.333	5.31621	120.9	117.5	128.6	122.333	4.64887	111.808	29.3458	94.4	94.2	90.7	93.1	2.23509	118.3	112.3	114.5	115.033	2.63867	77.8	91.3	75.9	81.6667	10.2816	60.6	70.7	57.8	63.0333	10.765	88.2083	24.6653
71773010	AP1G1	164	NP_001025178.1	AP-1 complex subunit gamma-1 isoform a	1.15054	96.6	96.4	95.1	96.0333	0.848094	96.8	91	91.3	93.0333	3.51001	99.6	105.4	108.1	104.367	4.16148	127.4	141.1	135.2	134.567	5.10671	107	17.7504	84.2	81.7	78.9	81.6	3.24928	99.9	98.7	99.5	99.3667	0.614904	106.5	102.9	103	104.133	1.96883	89.2	82.7	88.8	86.9	4.19195	93	11.3058
50592994	TXN	7295	NP_003320.2	thioredoxin isoform 1	0.276693	35	35.2	34.8	35	0.571429	31.1	36.1	33.1	33.4333	7.52725	44.8	56.4	43.7	48.3	14.568	54.4	61.6	53.9	56.6333	7.60774	43.3417	25.589	124.3	123.2	130.8	126.1	3.25719	63.1	61.8	61.5	62.1333	1.36881	341.1	339.7	349.9	343.567	1.60939	106.2	85.9	92.2	94.7667	10.9643	156.642	81.2835
4557741	PAFAH1B1	5048	NP_000421.1	platelet-activating factor acetylhydrolase IB subunit alpha	1.23883	111.6	95.4	112.3	106.433	8.98361	100.3	81.4	103	94.9	12.4015	128.3	154	145	142.433	9.15575	100.6	98	98	98.8667	1.51832	110.658	19.6252	91.8	107.8	94.9	98.1667	8.64395	90.1	86.7	80.8	85.8667	5.48021	87.6	92	86.2	88.6	3.41597	89.7	84.5	79.8	84.6667	5.84894	89.325	6.85131
4826952	PSMD5	5711	NP_005038.1	26S proteasome non-ATPase regulatory subunit 5 isoform 1	1.34127	123.3	106.5	140.9	123.567	13.9209	131.7	109.9	160.4	134	18.9018	102.4	104.4	120.3	109.033	8.99572	90.9	95.2	88.9	91.6667	3.51187	114.567	16.0447	85.6	96	77.3	86.3	10.857	72.9	80.5	55.2	69.5333	18.6697	104.9	108.8	88.5	100.733	10.6939	88.1	98.7	68.5	85.1	18.0046	85.4167	14.928
34577063	ADSS	159	NP_001117.2	adenylosuccinate synthetase isozyme 2	0.912946	98.1	101.7	89.6	96.4667	6.44073	100.4	101.7	98.2	100.1	1.76741	102.2	94.3	83.1	93.2	10.2976	91.7	92.8	91.4	91.9667	0.801499	95.4333	3.81909	69.5	68.2	63.8	67.1667	4.44744	60.9	68.9	78.8	69.5333	12.8957	170.6	170.9	187.2	176.233	5.38978	106.5	101.3	107.8	105.2	3.26946	104.533	48.6618
212276121	MCTS1	28985	NP_001131026.1	malignant T-cell-amplified sequence 1 isoform 2	1.37567	123.1	125.7	124.9	124.567	1.06904	150.4	176.9	145.6	157.633	10.6939	113.7	93.9	111.4	106.333	10.1838	74.5	78.5	71.1	74.7	4.95857	115.808	29.9361	85.7	89	84.8	86.5	2.55646	75.8	75.4	73	74.7333	2.02637	86.4	89.1	98.2	91.2333	6.77658	90.3	71.5	91	84.2667	13.1271	84.1833	8.24072
148612842	IFITM3	10410	NP_066362.2	interferon-induced transmembrane protein 3	1.70289	85.7	87.3	93.3	88.7667	4.5137	82.3	109.3	101.8	97.8	14.2509	197.4	191.3	199.7	196.133	2.21323	116	119.5	128.4	121.3	5.27038	126	38.6705	95.7	95.5	87.3	92.8333	5.16307	85.4	85.2	81.1	83.9	2.89265	76	69.6	74.3	73.3	4.52267	61.4	42.3	34.1	45.9333	30.4963	73.9917	27.4872
974005364	HEXA	3073	NP_001305754.1	beta-hexosaminidase subunit alpha isoform 1 precursor	1.37973	106.2	101.1	106.6	104.633	2.9307	123.5	129.2	131.5	128.067	3.21603	105.9	86.5	84.4	92.2667	12.8469	155	132.5	129.2	138.9	10.1082	115.967	18.3769	65.4	71.1	70.5	69	4.53926	94.2	106.2	109.7	103.367	7.8644	81.6	95.4	86.6	87.8667	7.95143	68.2	78.1	81.6	75.9667	9.14883	84.05	17.9065
12056465	FBL	2091	NP_001427.2	rRNA 2'-O-methyltransferase fibrillarin	0.565149	86.1	86.1	90.3	87.5	2.77128	46.8	45.7	64.3	52.2667	19.9662	75.3	70.6	81.7	75.8667	7.34401	72.7	71.8	75.2	73.2333	2.4055	72.2167	20.3188	103.5	101.7	101	102.067	1.26359	110.1	110.3	105.8	108.733	2.33811	144.7	151.8	136.4	144.3	5.3415	160.8	162	145.3	156.033	5.96968	127.783	20.6809
63055049	PGM2	55276	NP_060760.2	phosphoglucomutase-2	0.772543	70.3	68.6	66.4	68.4333	2.85728	75.9	68.6	58.7	67.7333	12.7451	115.1	107.8	107.2	110.033	3.99707	99.4	98.6	109.5	102.5	5.92718	87.175	25.5354	106.2	100.2	110.5	105.633	4.89744	122.1	121.5	127.7	123.767	2.7629	135.4	145.2	144	141.533	3.77678	75.5	89.6	76.2	80.4333	9.87933	112.842	23.1365
153266841	APOH	350	NP_000033.2	beta-2-glycoprotein 1 precursor	1.65604	99.3	108.2	101.1	102.867	4.57453	163	181.6	176.7	173.767	5.54808	149.1	115.9	104.8	123.267	18.6997	107.8	93.8	95.1	98.9	7.82102	124.7	27.5934	92.8	117.2	120.3	110.1	13.6805	64	56.9	66.4	62.4333	7.9124	60.9	54.9	65.4	60.4	8.72157	63.1	71.4	70.3	68.2667	6.60372	75.3	31.1266
118402586	GLO1	2739	NP_006699.2	lactoylglutathione lyase	0.99038	104.2	113.3	95	104.167	8.78404	79.5	90.9	68.4	79.6	14.1336	78.8	84.9	89.3	84.3333	6.25243	125.6	129.7	134.6	129.967	3.46698	99.5167	23.0317	104	100.7	112	105.567	5.50422	90.8	87.1	93.1	90.3333	3.35103	101.1	91.7	100.4	97.7333	5.35818	116.1	101.7	107.1	108.3	6.71709	100.483	8.07527
19923362	THY1	7070	NP_006279.2	thy-1 membrane glycoprotein preproprotein	1.63736	94.5	80.7	96.1	90.4333	9.36291	61.9	85.7	74.5	74.0333	16.0831	232.6	212.1	215.4	220.033	5.00262	112.6	115.2	108.7	112.167	2.91673	124.167	52.9867	134	119.7	127.1	126.933	5.63403	91.4	79.3	93.4	88.0333	8.66616	43.8	71.7	49.9	55.1333	26.6042	29.3	35.5	34.9	33.2333	10.2895	75.8333	53.8527
30795212	IGF2BP3	10643	NP_006538.2	insulin-like growth factor 2 mRNA-binding protein 3	0.809696	139.3	113.9	122.1	125.1	10.3621	88.4	45.2	68.6	67.4	32.0845	41.2	40.1	34.7	38.6667	8.99737	84.8	141.9	153.7	126.8	29.0603	89.4917	48.84	53.1	57.7	53.8	54.8667	4.51745	57	47.9	43.5	49.4667	13.9185	113.3	136.1	139.4	129.6	10.9663	223	217.2	184.3	208.167	10.0264	110.525	67.5531
4507241	SSRP1	6749	NP_003137.1	FACT complex subunit SSRP1	0.699356	102.8	100	104.6	102.467	2.26224	56.1	47.1	50.5	51.2333	8.87038	74.8	72.7	71.1	72.8667	2.5466	103.8	102.1	102.1	102.667	0.956002	82.3083	30.3786	112.8	119.8	116.2	116.267	3.01073	75.1	72.7	76.1	74.6333	2.34128	103.6	106.7	106.8	105.7	1.72123	171	178.8	172.7	174.167	2.355	117.692	35.3384
15431293	RPL15	6138	NP_002939.2	60S ribosomal protein L15 isoform 1	0.835488	91.9	87	97.1	92	5.48994	53.8	58.9	52.6	55.1	6.07104	123.1	121.9	133.2	126.067	4.92336	91.3	88.5	93.1	90.9667	2.54824	91.0333	31.8342	96.2	89.1	83.5	89.6	7.10351	94.7	98.7	93	95.4667	3.06528	123.9	128.3	121.4	124.533	2.80513	125.1	127.5	126.1	126.233	0.955011	108.958	17.5564
10880979	LSP1	4046	NP_002330.1	lymphocyte-specific protein 1 isoform 1	1.77886	97.2	99.5	106.4	101.033	4.73886	77.1	78.5	83	79.5333	3.87604	199	206.9	202.7	202.867	1.94839	124.8	132.1	129.2	128.7	2.85594	128.033	42.0164	62	62.9	61.5	62.1333	1.14183	159.1	135.9	132.7	142.567	10.1057	45.4	49.2	44.1	46.2333	5.73214	35.4	35	40.5	36.9667	8.29527	71.975	66.9607
109638749	SRP72	6731	NP_008878.3	signal recognition particle subunit SRP72 isoform 1	0.728432	93.2	66.1	93.4	84.2333	18.6437	69.4	52.6	68.1	63.3667	14.7504	110.9	90.8	109.5	103.733	10.8186	91	76.9	89.6	85.8333	9.05021	84.2917	19.5924	87.6	75.7	82.3	81.8667	7.28236	127.9	112.2	136.8	125.633	9.91429	104.4	107.2	108	106.533	1.7744	115.8	218.5	112.2	148.833	40.5554	115.717	24.5707
21361809	RBMXL1	494115	NP_062556.2	RNA binding motif protein, X-linked-like-1	0.370631	41.3			41.3	#DIV/0!	38.6			38.6	#DIV/0!	49.1			49.1	#DIV/0!	87.3			87.3	#DIV/0!	54.075	41.7808	97.9			97.9	#DIV/0!	93.5			93.5	#DIV/0!	157.1			157.1	#DIV/0!	235.1			235.1	#DIV/0!	145.9	45.3468
30578410	STT3B	201595	NP_849193.1	dolichyl-diphosphooligosaccharide--protein glycosyltransferase subunit STT3B	0.876173	97.7	103.5	106.7	102.633	4.44511	98.6	93.7	86.5	92.9333	6.54913	107.3	89.6	93.4	96.7667	9.62925	89.1	75.6	79.1	81.2667	8.62094	93.4	9.65626	78	84	79.2	80.4	3.94888	128.6	139.3	140.1	136	4.72137	93.3	100.9	103.2	99.1333	5.22635	107.4	113.5	111.7	110.867	2.82702	106.6	21.8311
21624607	COTL1	23406	NP_066972.1	coactosin-like protein	2.21915	128	123.3	107.2	119.5	9.12825	152.5	140.8	130.9	141.4	7.64674	163.8	154.1	165.3	161.067	3.77468	128.3	121.1	139.3	129.567	7.07426	137.883	12.953	58	55.9	58.7	57.5333	2.53273	94.6	114.9	120.4	109.967	12.3575	43.5	52.1	47.2	47.6	9.06288	31.4	37.9	31	33.4333	11.5855	62.1333	53.7346
94818901	ERAP1	51752	NP_057526.3	endoplasmic reticulum aminopeptidase 1 isoform a precursor	1.02746	80.8	83	82.3	82.0333	1.37015	146.7	87.7	92.3	108.9	30.1345	101.3	109.4	117.6	109.433	7.4475	95.4	108.2	111.5	105.033	8.09677	101.35	12.8527	66.5	74.4	71	70.6333	5.6103	117.3	137.9	125.4	126.867	8.18026	113.3	126.4	128.8	122.833	6.79202	78.6	72.9	71.2	74.2333	5.22137	98.6417	30.761
208022622	RPS27A	6233	NP_001129064.1	ubiquitin-40S ribosomal protein S27a precursor	0.887683	73.9	75.7	74.7	74.7667	1.20622	46.2	47.6	45.7	46.5	2.11803	129.3	143.5	135.4	136.067	5.23525	118.8	119.3	118.5	118.867	0.339999	94.05	43.4688	89.2	87.7	89.4	88.7667	1.04674	112.2	102.2	105.2	106.533	4.8169	107	106	108.8	107.267	1.3228	123.4	118	122.3	121.233	2.35385	105.95	12.5561
4557894	LYZ	4069	NP_000230.1	lysozyme C precursor	2.1326	113.4	101.6	115.9	110.3	6.92421	245.9	236.8	246.7	243.133	2.26188	97.2	80	83	86.7333	10.593	110.5	97.3	105.7	104.5	6.39361	136.167	52.8855	39.8	54.3	41	45.0333	17.8702	120.8	120.9	128.2	123.3	3.44186	39.6	74.2	45.5	53.1	34.8582	33	34.9	34	33.9667	2.79815	63.85	63.2763
51599156	CHD4	1108	NP_001264.2	chromodomain-helicase-DNA-binding protein 4 isoform 1	0.82656	99.1	107.4	102.1	102.867	4.08565	108.8	84.4	72.9	88.7	20.6677	86.4	108.3	68.5	87.7333	22.7205	75.5	94	78.7	82.7333	11.9511	90.5083	9.55036	90.2	86.3	90.1	88.8667	2.50191	98.4	75.7	101.6	91.9	15.3651	86.4	88.2	109	94.5333	13.2871	155.1	155.9	177.1	162.7	7.66883	109.5	32.4586
41406084	GPX1	2876	NP_000572.2	glutathione peroxidase 1 isoform 1	1.79993	106.2	117	105.8	109.667	5.79392	86.4	99.4	87.8	91.2	7.82437	202.1	187.8	199.4	196.433	3.86777	121.8	104.8	124.4	117	9.09845	128.575	36.1835	79.2	77.7	76.4	77.7667	1.80179	107.6	119.2	110.5	112.433	5.36925	49.6	50.2	50.2	50	0.69282	47.1	44	45.5	45.5333	3.40469	71.4333	43.1579
21361320	TFG	10342	NP_006061.2	protein TFG isoform 1	0.762576	106.4	89.5	100.7	98.8667	8.69643	64.1	50.4	62.8	59.1	12.796	110.2	101	113	108.067	5.80938	80.9	78.3	81.1	80.1	1.95012	86.5333	25.0513	121.1	139.3	130.7	130.367	6.98382	94.3	91.6	88.2	91.3667	3.34552	118.3	135	120.2	124.5	7.34358	104.7	115	103.3	107.667	5.93435	113.475	15.511
20270355	GALM	130589	NP_620156.1	aldose 1-epimerase	1.96674	112.2	123.1	105.8	113.7	7.69305	99.6	104.4	97.4	100.467	3.56294	148.3	133.7	167.5	149.833	11.314	164.4	160.4	174.1	166.3	4.23623	132.575	23.1361	57.3	49.5	56.1	54.3	7.73481	106.1	124.9	107.2	112.733	9.35924	67.9	66.1	58.1	64.0333	8.14676	44.1	37.7	33.9	38.5667	13.3663	67.4083	47.4519
116734847	AGL	178	NP_000019.2	glycogen debranching enzyme isoform 1	1.45504	115.7	115.4	117.6	116.233	1.02641	189.6	176.4	168.8	178.267	5.90402	71.1	79.5	86.4	79	9.69904	95.8	97.8	108.2	100.6	6.61762	118.525	35.9865	68.8	93.6	72.1	78.1667	17.2287	82.6	75.6	72.7	76.9667	6.61264	102.6	91.5	94.6	96.2333	5.9516	73.7	70.2	79.5	74.4667	6.30774	81.4583	12.2392
157266300	ANPEP	290	NP_001141.2	aminopeptidase N precursor	1.61221	163.5	136.7	128.1	142.767	12.9325	164.6	156.8	208.2	176.533	15.6911	114.5	121.4	82.4	106.1	19.6162	93.8	62.8	48.5	68.3667	33.8723	123.442	37.7839	85.2	89.3	99.7	91.4	8.17793	89.2	100.5	106.9	98.8667	9.06507	32.7	62.1	51.1	48.6333	30.5437	56.5	70.4	75.2	67.3667	14.4167	76.5667	29.994
5901926	NUDT21	11051	NP_008937.1	cleavage and polyadenylation specificity factor subunit 5	0.954475	116.4	116.7	120.9	118	2.13216	84.7	81.4	77.7	81.2667	4.30915	79.7	71.1	104.1	84.9667	20.1477	104.7	108.6	106	106.433	1.86575	97.6667	17.9356	81	81.6	70.8	77.8	7.80154	85.4	84.6	82.5	84.1667	1.77954	108.6	109.3	108.4	108.767	0.434491	139.4	146.7	129.6	138.567	6.19226	102.325	26.978
6005846	TWF2	11344	NP_009215.1	twinfilin-2	1.70613	146.7	138.1	113.1	132.633	13.1598	149.5	130.2	203.9	161.2	23.7082	125.4	115.9	120.5	120.6	3.93929	85.2	95.9	88.6	89.9	6.0814	126.083	23.418	82.2	83.9	75.1	80.4	5.80594	80.5	93.8	81.5	85.2667	8.68684	61.7	71.2	62.8	65.2333	7.96598	68.7	70.8	54.6	64.7	13.6162	73.9	14.2181
5032009	PYGM	5837	NP_005600.1	glycogen phosphorylase, muscle form isoform 1	0.809319			99.8	99.8	#DIV/0!			62.5	62.5	#DIV/0!			85.6	85.6	#DIV/0!			109.9	109.9	#DIV/0!	89.45	22.9696			94.7	94.7	#DIV/0!			137.8	137.8	#DIV/0!			132.5	132.5	#DIV/0!			77.1	77.1	#DIV/0!	110.525	26.6075
315075331	SAA2-SAA4	100528017	NP_001186673.1	SAA2-SAA2 protein precursor	2.17533	143.7	138.4	136.3	139.467	2.7344	276.3	331.3	259.4	289	13.0086	82.7	73.3	75.2	77.0667	6.44928	42.6	38	46.7	42.4333	10.257	136.992	79.5691	68.7	60.5	78.5	69.2333	13.0166	80.6	77.9	78.8	79.1	1.73802	44.6	37.6	51.6	44.6	15.6951	60.6	42.9	73.4	58.9667	25.9731	62.975	23.4256
71565154	ADH5	128	NP_000662.3	alcohol dehydrogenase class-3	0.744766	81.9	81	81.4	81.4333	0.553735	72.2	73.2	75.9	73.7667	2.59465	76.5	84.2	78.3	79.6667	5.05584	106.9	107.7	105.3	106.633	1.146	85.375	17.0382	68.5	69.1	69.8	69.1333	0.941139	100.6	96	100.5	99.0333	2.65307	156.6	153.1	156	155.233	1.20575	136.9	135.7	132.8	135.133	1.55988	114.633	33.3408
62912479	HLA-E	3133	NP_005507.3	HLA class I histocompatibility antigen, alpha chain E precursor	1.18549	106.5	103.1		104.8	2.29405	79.1	74		76.55	4.71097	120.9	127.8		124.35	3.92363	124.3	132.2		128.25	4.35567	108.487	21.7855	88.7	81.4		85.05	6.06923	88.3	95.9		92.1	5.83497	82.4	79.7		81.05	2.35557	109.8	105.9		107.85	2.55699	91.5125	12.9062
4506183	PSMA3	5684	NP_002779.1	proteasome subunit alpha type-3 isoform 1	0.695367	73.7	67.7	66.4	69.2667	5.62177	56.9	49.1	50.5	52.1667	7.97161	97.7	104.2	98.3	100.067	3.58973	100.8	111.6	107.6	106.667	5.1189	82.0417	31.3693	93.5	94.5	94.1	94.0333	0.535259	106.8	109.1	103.8	106.567	2.49393	134	134.5	139	135.833	2.02733	136.6	129.4	140.5	135.5	4.15584	117.983	17.8421
9845509	RAC1	5879	NP_061485.1	ras-related C3 botulinum toxin substrate 1 isoform Rac1b	2.39607	96.4	105.2	99.7	100.433	4.42642	268.6	235.5	251	251.7	6.5797	103.8	113.4	132.4	116.533	12.4901	89.3	99.4	98.6	95.7667	5.86275	141.108	52.628	60.3	59.6	56.6	58.8333	3.34086	72.9	76.5	59.6	69.6667	12.7778	58.1	59.3	52.7	56.7	6.20049	50.5	51.2	49.4	50.3667	1.80154	58.8917	13.6402
194239674	CRYZ	1429	NP_001123514.1	quinone oxidoreductase isoform a	0.922695	97.4	101.9	97.9	99.0667	2.48968	62.5	65.3	60.4	62.7333	3.91868	63.7	64.4	59.8	62.6333	3.95728	160.2	151	167.3	159.5	5.12383	95.9833	47.5979	96.4	94.5	92.6	94.5	2.01058	126.5	126.3	125.1	125.967	0.601102	134.1	134.4	136.7	135.067	1.05314	59.3	62.2	60.2	60.5667	2.45079	104.025	32.4782
50659095	DDX21	9188	NP_004719.2	nucleolar RNA helicase 2 isoform 1	0.768959	84	86.6	77.3	82.6333	5.80669	51	72.3	72.2	65.1667	18.8268	128.7	118.7	117.6	121.667	5.02671	77.4	73.5	84.1	78.3333	6.84419	86.95	27.9563	83.8	61.6	70.3	71.9	15.5579	68.6	67.9	65.2	67.2333	2.67035	128.4	132.8	118.2	126.467	5.92215	178.1	186.7	195.3	186.7	4.60632	113.075	49.4952
28827795	CHMP4B	128866	NP_789782.1	charged multivesicular body protein 4b	1.33668	158.5	159.8	160.1	159.467	0.533334	124.6	143.5	120	129.367	9.62694	75.5	73.5	72.2	73.7333	2.25451	95.2	94.8	95.2	95.0667	0.242924	114.408	33.0243	91.7	81.9	94.8	89.4667	7.52654	77	77.1	74.3	76.1333	2.08647	69.4	71.8	72.1	71.1	2.08139	108.2	97.5	111.3	105.667	6.85211	85.5917	18.0682
4826878	OXSR1	9943	NP_005100.1	serine/threonine-protein kinase OSR1	1.22314	135.2	142.8	130.5	136.167	4.55818	110.6	116.6	105.2	110.8	5.14678	99.9	110.5	122.7	111.033	10.2756	82.2	76.9	87.4	82.1667	6.38955	110.042	20.0549	95.5	89.7	90.2	91.8	3.50112	80.1	83.5	85.1	82.9	3.08013	80.5	76.6	77.2	78.1	2.68886	116	103.5	101.7	107.067	7.2746	89.9667	14.155
162417971	SPCS2	9789	NP_055567.2	signal peptidase complex subunit 2	0.865237	102.4	92.7	106.6	100.567	7.08888	71.6	69.9	79	73.5	6.58284	111.8	126.5	116.8	118.367	6.31443	79.5	77.9	78.6	78.6667	1.01959	92.775	22.3185	70.5	72.2	65.8	69.5	4.76995	195.4	193.4	195.9	194.9	0.678746	100.8	100.7	95.9	99.1333	2.82508	68	66.8	61.3	65.3667	5.46545	107.225	56.2869
112421122	DNAJC13	23317	NP_056083.3	dnaJ homolog subfamily C member 13	1.70911	141.9	171.5	168.8	160.733	10.182	144.4	170.1	186	166.833	12.5823	124.4	119.9	86.8	110.367	18.6043	74.7	67.3	58.3	66.7667	12.301	126.175	37.2488	79.8	74.8	74.9	76.5	3.73637	85.7	69.5	76.2	77.1333	10.5535	71.3	58.9	67.5	65.9	9.64029	77.8	67.9	81.6	75.7667	9.33487	73.825	7.19643
7657381	PRPF19	27339	NP_055317.1	pre-mRNA-processing factor 19	0.656131	97.8	90.7	99.3	95.9333	4.78857	57.2	59.3	68.6	61.7	9.83327	52.1	90.2	68.5	70.2667	27.1983	83.9	91.1	92.1	89.0333	5.02466	79.2333	20.1244	107.3	118	98.6	107.967	9.00015	102.1	91.1	91.3	94.8333	6.63681	149.2	130.8	143.6	141.2	6.67979	150.2	128.9	138	139.033	7.68703	120.758	19.0497
7330335	CLIC4	25932	NP_039234.1	chloride intracellular channel protein 4	1.10656	93.5	95.5	97.2	95.4	1.94133	79.4	70.1	79.3	76.2667	7.0027	144	148.2	141.9	144.7	2.21686	107.2	101.2	103.2	103.867	2.94132	105.058	27.4508	126.7	121	128.2	125.3	3.03167	104.7	108	105.6	106.1	1.6078	75	87.8	77.1	79.9667	8.58438	69.4	68.2	67.6	68.4	1.33993	94.9417	27.024
4757718	ACTL6A	86	NP_004292.1	actin-like protein 6A isoform 1	0.657917	107.2	98.2	82.6	96	12.9653	68.9	70.7	47	62.2	21.2127	88.5	75.9	77.5	80.6333	8.50708	85.6	76.2	74.1	78.6333	7.78804	79.3667	17.4209	92.5	98.1	95.7	95.4333	2.94395	85	85.9	70.4	80.4333	10.8174	118	108	113.8	113.267	4.43316	154.3	187	238.9	193.4	22.0587	120.633	41.7242
612407802	CEACAM5	1048	NP_001278413.1	carcinoembryonic antigen-related cell adhesion molecule 5 isoform 1 preproprotein	3.08511	77.1	115.8	103.4	98.7667	20.0084	94.9	142.2	126.5	121.2	19.8773	61.2	39.8	58.8	53.2667	22.0101	360.3	306.2	326.3	330.933	8.26329	151.042	81.5754	60.9	52.7	57.9	57.1667	7.25754	48.6	48.3	42.7	46.5333	7.14144	46.3	41.4	41.9	43.2	6.24142	50.7	53.5	42.6	48.9333	11.5682	48.9583	12.1651
4757952	CDC42	998	NP_001782.1	cell division control protein 42 homolog isoform 1 precursor	0.947975	112.5	119.7	116	116.067	3.10206	125.6	131.3	132	129.633	2.70799	54.1	59.3	64.6	59.3333	8.84845	81.4	81.6	89.9	84.3	5.75418	97.3333	32.533	96	93.9	94.9	94.9333	1.10646	118	115.8	114.4	116.067	1.56354	106.4	100.7	98.4	101.833	4.04451	105.9	97.8	89.9	97.8667	8.1746	102.675	9.12082
115298674	NID1	4811	NP_002499.2	nidogen-1 precursor	1.12427	85.5	96.1	93.1	91.5667	5.96704	73.1	76.1	75.4	74.8667	2.09639	99.8	92.2	87.2	93.0667	6.81721	165.8	155.1	170.8	163.9	4.89359	105.85	37.3825	68.7	62.9	65.1	65.5667	4.46572	88.8	94.3	85.4	89.5	5.01799	158.1	163.2	158.6	159.967	1.75742	60.1	60.2	64.4	61.5667	3.98633	94.15	48.4103
21237805	SMARCC2	6601	NP_003066.2	SWI/SNF complex subunit SMARCC2 isoform a	1.37681	119	165.3	112.6	132.3	21.7365	77.6	124.5	85.4	95.8333	26.2232	130.6	108.2	94.7	111.167	16.3115	132.7	121.2	118.5	124.133	6.07474	115.858	13.7543	77	70.7	77.3	75	4.96924	83.3	74.6	85.3	81.0667	7.01753	86.9	62	95.3	81.4	21.2751	92.9	73.6	130.9	99.1333	29.409	84.15	12.3743
4759000	RAB3D	9545	NP_004274.1	ras-related protein Rab-3D	2.93895	171.8	163.1	167.1	167.333	2.6024	341.3	340.6	300.4	327.433	7.15082	68.5	67.4	46.2	60.7	20.7074	35.4	45.7	43.2	41.4333	12.9665	149.225	87.8371	41	36.5	43.1	40.2	8.38792	39.3	48.1	63.8	50.4	24.6248	32.7	46.6	59	46.1	28.5404	70	51.9	77.3	66.4	19.6944	50.775	22.1063
55749531	SF3B2	10992	NP_006833.2	splicing factor 3B subunit 2	0.624188	68.6	71.8	78.1	72.8333	6.63647	40.3	45.9	63.3	49.8333	24.068	93.3	75	85.2	84.5	10.8521	107.8	97.4	95.6	100.267	6.56833	76.8583	27.63	105.3	124.3	111.6	113.733	8.50936	108.5	106.9	105.9	107.1	1.22455	134.6	142.2	135.6	137.467	3.00405	141.6	136.5	124.6	134.233	6.49892	123.133	12.1736
4504111	GRB2	2885	NP_002077.1	growth factor receptor-bound protein 2 isoform 1	0.940805	93.2	92.2	82.6	89.3333	6.55146	69.5	69.6	62.2	67.1	6.32462	136.4	133.5	151.8	140.567	6.99726	92.1	85.7	94.6	90.8	5.05529	96.95	32.01	81.3	83.8	82.4	82.5	1.51878	133.6	135.4	141.9	136.967	3.18775	109.9	110.5	107.1	109.167	1.66237	84	89.3	77.4	83.5667	7.13421	103.05	24.9908
662033888	UPF1	5976	NP_001284478.1	regulator of nonsense transcripts 1 isoform 1	0.932453	94.1	98.7	93.4	95.4	3.01807	56.9	58	63.5	59.4667	5.9462	102.9	116.9	121	113.6	8.35433	116.5	118.4	117.9	117.6	0.837488	96.5167	27.4795	88.9	85.9	92	88.9333	3.42969	91.3	86.4	87.5	88.4	2.90836	107	102.9	95.1	101.667	5.94601	142.5	132.9	129.7	135.033	4.9331	103.508	21.1509
117320537	PLCG2	5336	NP_002652.2	1-phosphatidylinositol 4,5-bisphosphate phosphodiesterase gamma-2	1.45806	132.6	125.4	129.8	129.267	2.80777	187.3	158.1	188.3	177.9	9.64283	84.7	110.7	84.7	93.3667	16.0776	68	80.5	73.4	73.9667	8.47576	118.625	38.5052	49	53.2	48.8	50.3333	4.93633	157.6	157.3	154.5	156.467	1.09274	67.3	72	70	69.7667	3.3808	53.3	42.8	50.5	48.8667	11.1266	81.3583	62.649
970259878	AK1	203	NP_001305051.1	adenylate kinase isoenzyme 1 isoform 2	1.83968	57.5	55.1	63.2	58.6	7.09988	45	43.6	66.9	51.8333	25.2094	61.7	83.7	112.1	85.8333	29.438	343.6	332.4	290.1	322.033	8.76194	129.575	99.6676	85.1	83.2	84.1	84.1333	1.12968	62.3	61.5	58.3	60.7	3.48699	74.1	73.1	64.3	70.5	7.64906	70.8	67.3	61.1	66.4	7.39794	70.4333	14.167
47717104	ATP6V1H	51606	NP_057025.2	V-type proton ATPase subunit H isoform 1	1.29665	131.4	105.2	101.5	112.7	14.4632	106.7	103.8	114.2	108.233	4.95861	165.2	119.2	124.3	136.233	18.5088	103.6	85.1	94.8	94.5	9.79222	112.917	15.3802	81.8	92.8	84	86.2	6.7525	77.9	145.5	134.9	119.433	30.4415	66.3	79	80.1	75.1333	10.208	67.1	69.4	66.2	67.5667	2.44241	87.0833	26.2781
4885153	CRKL	1399	NP_005198.1	crk-like protein	0.579467	77	70	76.1	74.3667	5.12101	54.6	48.3	61.4	54.7667	11.9627	90.7	73.9	87.8	84.1333	10.6737	83.2	84.4	73.1	80.2333	7.73583	73.375	17.7701	76.8	76.2	77.6	76.8667	0.91376	89.9	91.8	89.2	90.3	1.48988	176.6	190.1	171.7	179.467	5.30966	151.1	165.2	163.3	159.867	4.78609	126.625	39.9906
19923233	SCP2	6342	NP_002970.2	non-specific lipid-transfer protein isoform 1 precursor	0.974091	102	95.7	89.9	95.8667	6.31264	91.4	98.6	85.6	91.8667	7.08913	67.8	72.1	73	70.9667	3.91605	135	125	148.2	136.067	8.55222	98.6917	27.5644	95.2	97.7	94.2	95.7	1.88378	99.2	107.5	99.1	101.933	4.72969	125.8	119.3	133	126.033	5.43743	83.6	84.2	77	81.6	4.89583	101.317	18.3025
118498359	RSL1D1	26156	NP_056474.2	ribosomal L1 domain-containing protein 1	0.567882	85.2	74.8	102	87.3333	15.7156	81.6	59.5	44.4	61.8333	30.2579	68.9	56.6	76.4	67.3	14.8536	73.9	68.8	77.1	73.2667	5.7135	72.4333	15.1532	82.4	82.4	79.4	81.4	2.12783	79.9	79.1	66.7	75.2333	9.83726	127.5	142.2	136.3	135.333	5.46615	200.5	236.6	217.6	218.233	8.27478	127.55	51.9083
4503507	EIF2S3	1968	NP_001406.1	eukaryotic translation initiation factor 2 subunit 3	1.02926	111	99.2	94.1	101.433	8.54603	104.6	94.8	101.7	100.367	5.01582	132.9	110.3	109.5	117.567	11.3	86.7	94.6	77.9	86.4	9.66903	101.442	12.5654	88.4	93.1	92.6	91.3667	2.82526	85.4	91.2	88.5	88.3667	3.28438	83.9	96.7	96.8	92.4667	8.02356	107.1	120	139	122.033	13.1496	98.5583	15.9759
331999954	KRT4	3851	NP_002263.3	keratin, type II cytoskeletal 4	0.676117	86.9	86.9	74.8	82.8667	8.43034	48.8	58.2	34.6	47.2	25.1718	69.6	71.6	47.9	63.0333	20.8524	134.8	84.6	169.5	129.633	32.9276	80.6833	44.3052	86.4	113.1	79.7	93.0667	18.9862	282.4	175.7	344.5	267.533	31.9124	55.8	120	29.4	68.4	68.1224	35.4	89.9	19.7	48.3333	76.2285	119.333	84.2007
6912634	RPL13A	23521	NP_036555.1	60S ribosomal protein L13a isoform 1	0.671193	89	81.1	89.6	86.5667	5.4799	47.7	46.6	48.9	47.7333	2.40998	95	105.7	94.7	98.4667	6.36362	87.9	92.4	85.3	88.5333	4.05737	80.325	27.8161	87.5	96.4	88.5	90.8	5.36944	120.2	118.5	123.2	120.633	1.97273	133.5	132.1	133.3	132.967	0.569457	139.3	127.2	136.4	134.3	4.70397	119.675	16.8868
4506411	RANGAP1	5905	NP_002874.1	ran GTPase-activating protein 1	0.701184	87.5	100.4	91.5	93.1333	7.09014	68.7	66.4	60	65.0333	6.93205	86.8	75.5	78.5	80.2667	7.29255	93.4	87.6	93	91.3333	3.54672	82.4417	15.6776	86.4	82.6	82.3	83.7667	2.72837	88.2	85.9	94.2	89.4333	4.79155	119.8	123	133.1	125.3	5.54022	169.2	178.7	167.5	171.8	3.51323	117.575	34.4959
15431288	RPL10A	4736	NP_009035.3	60S ribosomal protein L10a	0.576393	76.3	80	78.1	78.1333	2.36804	46.1	47.7	42.7	45.5	5.61193	81.2	83.5	84.2	82.9667	1.89172	82.9	91	83.8	85.9	5.16833	73.125	25.5631	89.8	90.6	91.7	90.7	1.05175	136.1	129	136.4	133.833	3.12962	145.7	142.7	143.4	143.933	1.09044	141.9	135.5	139.6	139	2.33231	126.867	19.281
73466520	ALDH3A2	224	NP_001026976.1	fatty aldehyde dehydrogenase isoform 1	0.701624	76.5	88.9	73.5	79.6333	10.2522	58.8	55.2	59.1	57.7	3.76127	67.1	119.8	72.3	86.4	33.6133	94.1	125.4	98.8	106.1	15.9083	82.4583	24.2084	100.6	84.7	100.7	95.3333	9.65966	103.6	86.1	96.1	95.2667	9.21593	119	95.5	119.3	111.267	12.2725	180.1	144.3	180.3	168.233	12.3205	117.525	29.4689
5031777	IDH3A	3419	NP_005521.1	isocitrate dehydrogenase [NAD] subunit alpha, mitochondrial precursor	0.670077	77	75	85.8	79.2667	7.2486	77.7	56.6	68.5	67.6	15.649	75.7	94.7	81.3	83.9	11.6367	86.2	95.2	89.2	90.2	5.08046	80.2417	11.8952	83.3	81.1	83.9	82.7667	1.78118	105.5	105.5	96.5	102.5	5.06942	200.6	205.8	204.2	203.533	1.30855	94	86	90.6	90.2	4.45119	119.75	47.1359
4557735	MAOA	4128	NP_000231.1	amine oxidase [flavin-containing] A isoform 1	1.24502	47.8	56.2	49	51	8.90809	55.8	64.4	54.7	58.3	9.11031	42.7	53.8	45.9	47.4667	12.0367	302.5	261.5	296.5	286.833	7.71998	110.9	105.839	82.1	91.2	83.3	85.5333	5.78023	50	64.3	52.8	55.7	13.6055	151.8	134.8	150.6	145.733	6.5102	67.2	73.7	67.1	69.3333	5.45477	89.075	44.5601
109148508	OTUB1	55611	NP_060140.2	ubiquitin thioesterase OTUB1	1.23141	142.5	137.3	143.4	141.067	2.3343	108.9	110.8	119.2	112.967	4.85203	94.3	96.8	90.4	93.8333	3.43739	95.9	97.1	87.9	93.6333	5.3414	110.375	20.2764	83.5	85.7	85.3	84.8333	1.38141	77.2	73.2	77.8	76.0667	3.28747	106.6	110.4	108.2	108.4	1.76004	91.2	88.7	87.8	89.2333	1.97418	89.6333	15.2352
39777606	ARHGEF1	9138	NP_945353.1	rho guanine nucleotide exchange factor 1 isoform 1	2.30319	170.4	223	163.7	185.7	17.4884	148.3	219.5	133.8	167.2	27.434	142.8	104	121	122.6	15.8641	95.1	63.5	88.4	82.3333	20.2234	139.458	33.2625	59.3	40.8	63.3	54.4667	22.0382	71.6	59.5	84.2	71.7667	17.2097	63.2	49.8	79.9	64.3	23.4528	49.2	40	65.8	51.6667	25.3078	60.55	15.2501
208431833	PABPC4	8761	NP_001129125.1	polyadenylate-binding protein 4 isoform 1	0.645458	90.1	95.4	98.5	94.6667	4.48705	49.7	61.8	60	57.1667	11.4204	80.6	79.1	82.1	80.6	1.86104	82.7	84.1	77.3	81.3667	4.41302	78.45	19.8718	72	78.4	72	74.1333	4.98432	137.1	131.2	135.3	134.533	2.24762	192.7	172.8	180.8	182.1	5.4989	95	97.3	93.9	95.4	1.81859	121.542	39.0763
4504771	EIF6	3692	NP_002203.1	eukaryotic translation initiation factor 6 isoform a	1.21727	104.9	113.7	94.8	104.467	9.05308	70.8	80.9	85.3	79	9.41061	166.4	151	103.2	140.2	23.5058	129.3	120.7	96.7	115.567	14.6196	109.808	23.1253	90.7	91.7	96.9	93.1	3.57536	59.6	48.2	66.7	58.1667	16.0451	81	89.2	116	95.4	19.1878	97.4	104.7	140.4	114.167	20.1548	90.2083	25.887
7524354	DDAH2	23564	NP_039268.1	N(G),N(G)-dimethylarginine dimethylaminohydrolase 2	1.30636	87.5	88.7	89.8	88.6667	1.2974	56.7	58.9	64.8	60.1333	6.96532	140.9	141.9	124.7	135.833	7.10776	172.2	173.5	159.8	168.5	4.48808	113.283	42.6048	99.5	95.1	99.7	98.1	2.65036	114.7	111.8	119.3	115.267	3.28107	79.6	77.8	81.5	79.6333	2.32343	48.9	52.3	60.4	53.8667	10.9676	86.7167	30.3207
558757349	GLIPR2	152007	NP_001273942.1	Golgi-associated plant pathogenesis-related protein 1 isoform e	1.38146	97.7	83	93.9	91.5333	8.33622	116.3	113.7	121.5	117.167	3.38967	128	145.2	139.1	137.433	6.3451	112.6	131.8	109.3	117.9	10.3056	116.008	16.226	66	59.2	73.5	66.2333	10.7995	142.3	126.1	116.2	128.2	10.2778	107.8	107.5	104.9	106.733	1.49418	29.2	33.4	41.6	34.7333	18.1572	83.975	49.6416
55956916	MYO1E	4643	NP_004989.2	unconventional myosin-Ie	0.602578	97.5	84.8	86.8	89.7	7.61273	121.1	81	82.9	95	23.8139	66.6	57.4	69.9	64.6333	10.0226	49.8	45.2	59.3	51.4333	13.9802	75.1917	27.4581	119.6	140.2	124.7	128.167	8.37084	112.9	119.2	127.1	119.733	5.94238	128	147.3	125.7	133.667	8.87483	104.3	124.9	123.5	117.567	9.79068	124.783	5.99604
7657309	LMCD1	29995	NP_055398.1	LIM and cysteine-rich domains protein 1 isoform 1	1.01995	113.6	113.4	112.9	113.3	0.31823	71.7	69.4	73.2	71.4333	2.6794	115.7	123.7	127.3	122.233	4.85747	94.9	96.9	99.1	96.9667	2.16651	100.983	22.0882	179.3	171.3	175.1	175.233	2.28362	111.9	107.6	107.3	108.933	2.36253	82.3	88	78.8	83.0333	5.59249	30.7	29.6	26.2	28.8333	8.13613	99.0083	61.405
291621647	PGRMC2	10424	NP_006311.2	membrane-associated progesterone receptor component 2	0.848429	82.9	90.9	76.6	83.4667	8.58645	65.6	65	53.5	61.3667	11.1124	107.8	137	78.3	107.7	27.2517	110.8	112.1	121.1	114.667	4.89176	91.8	26.4695	85.9	72	106.3	88.0667	19.5901	145.4	135.4	118.3	133.033	10.3013	105	104.9	122.3	110.733	9.04619	96.6	82.7	123.6	100.967	20.5976	108.2	17.5421
521258690	SNRPD3	6634	NP_001265585.1	small nuclear ribonucleoprotein Sm D3	0.681261	79.8	79.5	77.9	79.0667	1.29187	60.2	58.5	59.6	59.4333	1.45065	71.6	67.7	64.2	67.8333	5.4572	88	123.4	142.1	117.833	23.3179	81.0417	31.8513	93	88.5	85.9	89.1333	4.03005	99.6	95.4	91.9	95.6333	4.03133	133.9	125.7	124.7	128.1	3.94049	173.9	161.2	153.8	162.967	6.23796	118.958	28.5232
19923193	ST13	6767	NP_003923.2	hsc70-interacting protein isoform 1	0.580337	88.6	99.7	93.2	93.8333	5.94356	54.8	56.4	54.4	55.2	1.91721	56.4	46.5	52.7	51.8667	9.6446	96.2	87.7	94.7	92.8667	4.88538	73.4417	31.3607	97.9	95.3	95.3	96.1667	1.56095	79.5	81.4	82.7	81.2	1.98196	151.1	152.1	149	150.733	1.04966	175.4	180.8	178.1	178.1	1.516	126.55	35.9867
4502227	ARL1	400	NP_001168.1	ADP-ribosylation factor-like protein 1 isoform 1	0.869674	80.1	69.4	78.8	76.1	7.67236	80.2	158.6	100.9	113.233	35.8809	73.7	65.7	80.6	73.3333	10.1683	119.1	95.6	113.7	109.467	11.2442	93.0333	22.8264	89.6	79.4	86.9	85.3	6.19564	131.4	125.5	123.6	126.833	3.20685	120.6	108.3	115.4	114.767	5.37997	105.3	97.5	100.2	101	3.92184	106.975	16.7271
256985100	TMED7-TICAM2	100302736	NP_001157940.1	TRAM adaptor with GOLD domain isoform 1 precursor	1.29383	112.5	112.4	116.7	113.867	2.15537	83.7	85.3	83.3	84.1	1.25838	138.9	131	139.2	136.367	3.40999	116.2	119.7	114.7	116.867	2.19549	112.8	19.1289	91.4	90.2	84	88.5333	4.48596	111.3	117.7	112.2	113.733	3.04623	78.1	77.4	81.9	79.1333	3.05994	67.8	66.3	67.9	67.3333	1.33112	87.1833	22.6085
17978519	VPS26A	9559	NP_004887.2	vacuolar protein sorting-associated protein 26A isoform 1	1.25425	106.6	103.9	116.3	108.933	5.98622	87.4	105.1	79.8	90.7667	14.3022	136.7	124.5	137.5	132.9	5.48202	112.6	107	118	112.533	4.88771	111.283	15.5236	72.7	76.7	71.1	73.5	3.92441	90.5	78.3	91.1	86.6333	8.33757	88.5	110.4	88.5	95.8	13.1983	105.1	94.1	97.7	98.9667	5.66688	88.725	12.8692
7661922	RAB21	23011	NP_055814.1	ras-related protein Rab-21	1.29961	125.9	120.3	117	121.067	3.71635	139.7	134.2	119.3	131.067	8.05298	105.7	139	118.6	121.1	13.8647	70.4	83.9	82.4	78.9	9.3781	113.033	20.5578	65.7	79.1	68.9	71.2333	9.82419	78.9	77.3	95.7	83.9667	12.1391	82.2	75.7	83.7	80.5333	5.28036	131.5	90.6	114.4	112.167	18.3132	86.975	20.2758
33457316	PLEKHO2	80301	NP_079477.2	pleckstrin homology domain-containing family O member 2 isoform 1	1.96932	123.7	130.4	148.9	134.333	9.71638	153.3	156.6	152	153.967	1.54018	169	141.8	147.7	152.833	9.36193	90.5	83.7	94.2	89.4667	5.95275	132.65	22.7387	85.5	84.8	86	85.4333	0.705546	88	105.7	89.2	94.3	10.4888	51	57.5	47.9	52.1333	9.39767	39	39.5	34.2	37.5667	7.78966	67.3583	39.9455
374532817	GOLGB1	2804	NP_001243415.1	golgin subfamily B member 1 isoform 1	1.01013	92.6	93.8	89.7	92.0333	2.29039	95.9	64.4	60.4	73.5667	26.4309	116.5	116.4	129	120.633	6.00656	105.7	125.6	116	115.767	8.59665	100.5	21.7659	91.5	83.4	90.5	88.4667	4.992	109.1	117.2	112.4	112.9	3.60769	103.6	97.8	118.8	106.733	10.1608	84.9	101.5	83.2	89.8667	11.2506	99.4917	12.2609
78000181	RPL14	9045	NP_003964.3	60S ribosomal protein L14	0.927246	85.7	89.1	86.5	87.1	2.04092	59.7	58.5	54.4	57.5333	4.8304	139.6	131.1	141.9	137.533	4.13636	98.2	105.8	104.2	102.733	3.90006	96.225	34.6188	91.2	82.6	83	85.6	5.6704	112.6	110.8	112.2	111.867	0.844901	105.4	107.8	107.4	106.867	1.2032	107.6	114.3	110.4	110.767	3.03793	103.775	11.8575
4506765	S100A4	6275	NP_002952.1	protein S100-A4	1.85341	105.6	106.4	107.1	106.367	0.70563	89.3	82.6	87.2	86.3667	3.9678	130.2	131.4	146.4	136	6.63723	186.5	190.9	195.3	190.9	2.30487	129.908	35.0146	89	87.1	82.6	86.2333	3.81157	116.4	114.3	106.1	112.267	4.84804	43.9	46.5	40.5	43.6333	6.89582	39	40.9	34.8	38.2333	8.16416	70.0917	50.4704
251831110	COX2	4513	YP_003024029.1	cytochrome c oxidase subunit II	1.03882	100.1	105.6	96.6	100.767	4.50237	78.9	76.3	80.4	78.5333	2.64149	100.4	86.1	101.1	95.8667	8.83041	137.9	126.8	132.6	132.433	4.1922	101.9	22.0603	64.7	69.5	62.2	65.4667	5.66685	107.6	110.2	112.7	110.167	2.31482	103.2	107.6	102.1	104.3	2.79034	107.1	118	112.2	112.433	4.85065	98.0917	22.4467
510937025	DNM1L	10059	NP_001265393.1	dynamin-1-like protein isoform 5	1.18113	98.1	99.1	128	108.4	15.6656	63.6	63.9	71.1	66.2	6.41416	153.5	185.3	106.5	148.433	26.708	108	117.1	105.4	110.167	5.57661	108.3	31.0236	82.7	84.2	84.6	83.8333	1.19483	76.8	70.1	69.8	72.2333	5.47904	93.9	72	98	87.9667	15.8909	123.4	108.3	136.5	122.733	11.4979	91.6917	23.7095
23618867	SFXN1	94081	NP_073591.2	sideroflexin-1	0.65426	87.3	86.6	88.2	87.3667	0.918063	57.5	58.8	55.1	57.1333	3.28539	69.5	70.3	78.6	72.8	6.9215	97.3	97.2	102.8	99.1	3.23379	79.1	22.9723	94.9	100	96.6	97.1667	2.67251	96.3	95.2	95.7	95.7333	0.575303	199.4	195.8	187.9	194.367	3.02648	97.7	96.2	95.1	96.3333	1.35479	120.9	40.5139
13904870	RPS5	6193	NP_001000.2	40S ribosomal protein S5	0.872815	81.6	84.2	81	82.2667	2.06764	52.3	57.6	73.9	61.2667	18.374	115.3	137.5	119.1	123.967	9.57775	99.7	106.4	110	105.367	4.96094	93.2167	29.2736	79.5	81.4	80	80.3	1.22651	116.8	105.9	106.2	109.633	5.66281	131.5	116	123.4	123.633	6.27067	123.4	111.1	106.4	113.633	7.72535	106.8	17.4363
238776833	ALYREF	10189	NP_005773.3	THO complex subunit 4	0.67675	61.4	64.8	66.7	64.3	4.17596	35.3	44.3	38.9	39.5	11.4681	115.6	110.7	103.3	109.867	5.6361	114.5	101	112.2	109.233	6.61192	80.725	43.0982	92.4	90.6	86.3	89.7667	3.49152	59	66.8	66	63.9333	6.7118	109.2	108.2	109.2	108.867	0.530328	212.6	213.6	217.5	214.567	1.20666	119.283	55.4452
116812577	LUC7L2	51631	NP_057103.2	putative RNA-binding protein Luc7-like 2 isoform 1	0.823418	105.1	96.3	102.9	101.433	4.51495	75.2	68.7	77.2	73.7	6.02998	96.7	87.7	104	96.1333	8.49316	92.3	85.7	91.9	89.9667	4.11313	90.3083	13.3132	94.5	101.2	100.3	98.6667	3.68553	87.9	93.4	88.9	90.0667	3.25285	113.7	124.5	108.2	115.467	7.18161	134.5	142.4	126.6	134.5	5.87361	109.675	17.8943
54607135	TOMM70	9868	NP_055635.3	mitochondrial import receptor subunit TOM70	0.805583	106.1	105.9	100.3	104.1	3.16274	64.2	57.2	69	63.4667	9.34992	91.1	84.4	87.9	87.8	3.81676	99.9	107.6	97.1	101.533	5.35511	89.225	20.8502	104.4	95.8	103.1	101.1	4.58529	84.7	89	88.6	87.4333	2.71701	138.1	150.7	134.1	140.967	6.14566	111.5	109.3	119.8	113.533	4.87738	110.758	20.5726
5453629	DCTN2	10540	NP_006391.1	dynactin subunit 2 isoform 1	1.0991	90.8	83.5	82.2	85.5	5.42191	69.9	64.1	64.9	66.3	4.74095	116.3	111.3	109.9	112.5	2.99069	146.1	160.9	156.7	154.567	4.93453	104.717	36.5335	86.6	98.5	90.2	91.7667	6.65027	114.2	121.3	102.6	112.7	8.37605	98.7	91.5	105.9	98.7	7.29483	77.4	68.9	87.5	77.9333	11.948	95.275	15.1908
106049292	PC	5091	NP_071504.2	pyruvate carboxylase, mitochondrial precursor	0.795332	69.1	90.6	64.9	74.8667	18.4145	69.2	96	60.7	75.3	24.467	73.8	97.4	65.9	79.0333	20.737	125.7	116.6	133.3	125.2	6.67829	88.6	27.6203	75.8	75.8	75.2	75.6	0.458214	75.8	88.8	69.5	78.0333	12.6125	224.1	133.3	236.5	197.967	28.4619	86.7	101.3	94	94	7.76596	111.4	52.3207
4506695	RPS19	6223	NP_001013.1	40S ribosomal protein S19	0.678134	71.4	74.9	70.7	72.3333	3.11086	42	54.9	41.2	46.0333	16.7035	100.6	118.2	102.2	107	9.09572	95.3	102	96.4	97.9	3.67012	80.8167	33.9564	84.1	85.6	84.5	84.7333	0.916694	140.2	115.5	144.8	133.5	11.8032	130.2	119.3	126.1	125.2	4.39733	136.2	129.6	134	133.267	2.52168	119.175	19.5369
194248088	SUMF2	25870	NP_056226.2	sulfatase-modifying factor 2 isoform b precursor	1.5928	112.3	108.3	101.2	107.267	5.24085	77.5	60.2	64.4	67.3667	13.3946	149.5	129.9	127.5	135.633	8.89803	170.6	192.7	180.2	181.167	6.11684	122.858	38.9944	87.1	82.3	97.8	89.0667	8.90899	86.4	93.2	91.7	90.4333	3.95051	67.6	73	72.4	71	4.16863	49	60.4	64.7	58.0333	13.9802	77.1333	20.1086
4557809	OAT	4942	NP_000265.1	ornithine aminotransferase, mitochondrial isoform 1 precursor	0.773238	59.5	60.5	63.3	61.1	3.22385	124.6	116.3	115.1	118.667	4.35955	91	76.7	93.2	86.9667	10.3016	81.6	78	86.7	82.1	5.3246	87.2083	27.2758	64.1	66.3	67.6	66	2.68058	99.4	111.9	98.7	103.333	7.18762	117.2	123	116.9	119.033	2.88869	162.6	167.2	158.5	162.767	2.67401	112.783	35.523
808154220	POF1B	79983	NP_001294869.1	protein POF1B isoform 2	0.860321	61.9	43.7	61.5	55.7	18.6611	133.8	95.8	121.3	116.967	16.5578	97.3	79.1	117.3	97.9	19.5169	106.1	90.1	102	99.4	8.361	92.4917	28.1219	47.7	35.7	43.5	42.3	14.3956	39.3	33.6	36.9	36.6	7.81917	88	102.9	84.1	91.6667	10.8238	225.9	319.1	233.4	259.467	19.9563	107.508	96.9963
23308751	HIBADH	11112	NP_689953.1	3-hydroxyisobutyrate dehydrogenase, mitochondrial precursor	1.49953	89.5	88.3	90.3	89.3667	1.12642	54.2	51.9	49.3	51.8	4.73268	131.9	124.3	130.9	129.033	3.20039	213	202.7	213.4	209.7	2.89245	119.975	56.3616	74.5	89.5	90.1	84.7	10.4351	87.3	92.2	81.7	87.0667	6.03433	83.1	83.6	75.4	80.7	5.69608	66.5	67.4	68.8	67.5667	1.71538	80.0083	10.8747
21361437	HTATSF1	27336	NP_055315.2	HIV Tat-specific factor 1	0.800645	68.6	65.7	67.1	67.1333	2.16031	49	55	44.3	49.4333	10.8492	102.6	98.2	105.9	102.233	3.77868	137.5	136.4	136.8	136.9	0.406703	88.925	43.6171	91.9	90.8	92.6	91.7667	0.988787	73.6	80.1	72.3	75.3333	5.54723	136.9	136.7	133.2	135.6	1.53456	139.9	137	147.8	141.567	3.94837	111.067	29.3205
7656952	CACYBP	27101	NP_055227.1	calcyclin-binding protein isoform 1	0.736183	108.2	139.3	111.2	119.567	14.3479	64.3	92.4	81	79.2333	17.8373	63.6	64.5	58.2	62.1	5.48687	77.5	87.7	69.8	78.3333	11.4626	84.8083	28.8571	86.6	79.2	82.2	82.6667	4.50243	81.2	70.2	71.7	74.3667	8.0213	160.8	135.9	165.4	154.033	10.3039	157.8	130.8	160.6	149.733	10.9905	115.2	36.9182
4506633	RPL31	6160	NP_000984.1	60S ribosomal protein L31 isoform 1	0.751313	76.5	80.9	87.5	81.6333	6.78221	38.5	49.8	57.6	48.6333	19.7463	108.9	105.4	109.9	108.067	2.18653	104.9	106.7	103	104.867	1.76436	85.8	31.9757	93.3	95.1	96.7	95.0333	1.78988	110.3	105.6	102.3	106.067	3.79041	135.7	132.1	124.9	130.9	4.20099	131.9	124.4	118.1	124.8	5.53581	114.2	14.519
31542868	GYS1	2997	NP_002094.2	glycogen [starch] synthase, muscle isoform 1	1.91273	181.1	196.3	172.7	183.367	6.52363	241.5	232.1	216.8	230.133	5.41725	62.5	68.4	75.9	68.9333	9.7426	38.6	37	53	42.8667	20.557	131.325	68.3756	69	60.9	69.6	66.5	7.30679	60.6	69.8	65.4	65.2667	7.05023	48	52	54.7	51.5667	6.53708	98.6	83.4	91.9	91.3	8.34364	68.6583	24.0935
163644321	UQCRFS1	7386	NP_005994.2	cytochrome b-c1 complex subunit Rieske, mitochondrial	1.09937	101.2	102.9	101.7	101.933	0.857119	74.6	69.9	91.1	78.5333	14.1773	118.2	111.4	100	109.867	8.37049	128.3	136.7	120.8	128.6	6.18526	104.733	19.8012	73.4	70.2	84.1	75.9	9.59081	102.6	107.8	109.9	106.767	3.51992	98.6	85.8	92	92.1333	6.94758	103	115.4	100.4	106.267	7.54312	95.2667	15.3093
225543166	SAMM50	25813	NP_056195.3	sorting and assembly machinery component 50 homolog	0.747924	100.1	77.8	109.6	95.8333	17.0334	91.8	54.2	115.7	87.2333	35.5406	86.5	62.3	87.1	78.6333	17.9927	85.9	76	79.9	80.6	6.18732	85.575	9.07479	84	88.1	79.1	83.7333	5.38128	94	112.7	81.3	96	16.4534	128.5	167.9	114.3	136.9	20.2847	129.1	161	133	141.033	12.3384	114.417	25.2028
5174613	NAP1L4	4676	NP_005960.1	nucleosome assembly protein 1-like 4	0.820941	77.4	84.8	78.3	80.1667	5.03668	57.4	61.9	63.3	60.8667	5.06476	103.8	103	106.6	104.467	1.8095	116.7	113.3	115.5	115.167	1.49725	90.1667	27.0754	109	106.4	105.8	107.067	1.58871	110.5	107.2	110.8	109.5	1.8242	121.7	123	120.6	121.767	0.986631	103.5	100.4	99.1	101	2.23815	109.833	7.94074
118442839	CFHR1	3078	NP_002104.2	complement factor H-related protein 1 precursor	1.47168	63.3	58	61	60.7667	4.3736	211.3	262.2	216.9	230.133	12.1283	107.2	125.3	103.2	111.9	10.5235	80.1	67.2	73.3	73.5333	8.77584	119.083	64.792	81.6	113.2	89.2	94.6667	17.4233	150.7	129	151.9	143.867	8.95891	34	23.9	37.8	31.9	22.5204	71.8	21.2	66.7	53.2333	52.3331	80.9167	61.0492
4502171	APRT	353	NP_000476.1	adenine phosphoribosyltransferase isoform a	1.21484	108.9	118.7	111.3	112.967	4.52183	69.6	77.1	73.6	73.4333	5.11045	113.4	88.1	132.3	111.267	19.9315	143.7	127.9	151.8	141.133	8.6124	109.7	25.3305	70.1	72.8	68.7	70.5333	2.95473	101	106.9	91.7	99.8667	7.67335	102.5	107.3	92.6	100.8	7.43651	90.8	101.3	77.9	90	13.0228	90.3	15.5642
165905589	LIMA1	51474	NP_001107018.1	LIM domain and actin-binding protein 1 isoform 1	1.00577	93.7	93.6	88.4	91.9	3.2987	75	49.5	62.9	62.4667	20.4197	121.3	110.7	105.2	112.4	7.28071	162.5	115.1	125.4	134.333	18.5589	100.275	30.5026	117.8	126	129.1	124.3	4.69724	86.2	90.2	98.4	91.6	6.78966	86.7	141.9	116.9	115.167	24.0007	56.7	72.9	73.6	67.7333	14.1165	99.7	25.4526
734520330	COL4A1	1282	NP_001836.3	collagen alpha-1(IV) chain isoform 1 preproprotein	0.95011	67.8	73.9	66	69.2333	5.98043	60.1	66.3	58.1	61.5	6.95205	100.6	94	91.8	95.4667	4.79714	169.4	163.3	158	163.567	3.48768	97.4417	47.6368	72.5	71.2	79.5	74.4	6.00041	138.9	138.6	133.9	137.133	2.04484	156.9	155.3	160.6	157.6	1.72491	33.8	37.3	52.2	41.1	23.7734	102.558	52.7943
556503454	ITGAX	3687	NP_001273304.1	integrin alpha-X isoform 1 precursor	1.5363	154.5	159.7	161.3	158.5	2.24308	151.1	154.7	167	157.6	5.29014	106.7	107	101	104.9	3.22291	66.4	66.6	57.8	63.6	7.89928	121.15	37.8247	53.7	52	51.4	52.3667	2.27823	190.2	179.9	187.1	185.733	2.84508	42.4	45.3	41.5	43.0667	4.61095	35.1	34.8	32.9	34.2667	3.48162	78.8583	90.8366
4504025	GLRX	2745	NP_002055.1	glutaredoxin-1	2.0688	159.4	157.5	163.2	160.033	1.81356	146.3	142	156.1	148.133	4.87842	125	126	114.1	121.7	5.42379	109.9	113.4	104.9	109.4	3.90494	134.817	17.2965	50.1	57.3	52.5	53.3	6.87816	129.8	126	129.3	128.367	1.6085	49.9	48.4	47.6	48.6333	2.40086	29.6	29.4	32.1	30.3667	4.95424	65.1667	66.4142
23110955	CTSH	1512	NP_004381.2	pro-cathepsin H isoform a preproprotein	1.91735	55.8	55.3	54.1	55.0667	1.5866	80	80.3	77	79.1	2.30699	74.1	78.8	71.4	74.7667	5.00861	303.8	307.5	339.3	316.867	6.15897	131.45	94.3726	75.4	66.3	60.4	67.3667	11.2172	100.9	102.2	99.6	100.9	1.2884	70.7	77.7	73.5	73.9667	4.7633	39.2	31.9	24.9	32	22.3454	68.5583	41.3688
29171702	PPA2	27068	NP_789845.1	inorganic pyrophosphatase 2, mitochondrial isoform 1 precursor	0.84764	76.7	72	76.3	75	3.47435	68.4	66	79.6	71.3333	10.1762	70.1	73.7	71.1	71.6333	2.5942	150.1	153	144	149.033	3.08242	91.75	41.6622	65.7	66.2	67	66.3	0.989056	118.4	123.2	121	120.867	1.98796	97.8	99.4	94.2	97.1333	2.74193	152.8	146.4	146.8	148.667	2.41154	108.242	32.3398
13128860	HDAC1	3065	NP_004955.2	histone deacetylase 1	0.97661	100.7	99.2	112.1	104	6.78345	72.8	65.5	72.6	70.3	5.91483	121.4	117.2	116	118.2	2.39889	106.1	108.6	93.6	102.767	7.82002	98.8167	20.5025	82.7	78.3	98.9	86.6333	12.5225	85	91.2	77.3	84.5	8.2408	105.8	112.4	106.7	108.3	3.30481	125.4	127.6	122.9	125.3	1.87677	101.183	19.1154
4503249	DEK	7913	NP_003463.1	protein DEK isoform 1	0.837672	85.2	76.5	89.9	83.8667	8.10665	60.8	54.7	63.9	59.8	7.82744	117.4	106	103	108.8	6.98287	107.9	119.5	109.2	112.2	5.66427	91.1667	26.7972	110.9	118.6	118.3	115.933	3.76214	80.7	80.8	74.5	78.6667	4.58744	104.8	107.3	101.2	104.433	2.93631	132.2	136.6	140.1	136.3	2.90428	108.833	22.0917
19557691	SURF4	6836	NP_149351.1	surfeit locus protein 4 isoform 1	1.59994	115.9	118.9	117.3	117.367	1.27899	79	73.9	76.8	76.5667	3.34087	173.6	158.3	174.5	168.8	5.3936	130.2	127.3	131.2	129.567	1.56342	123.075	30.8631	89.3	90.3	87.5	89.0333	1.59369	65.6	71.9	74.2	70.5667	6.30941	78.6	87.9	77.2	81.2333	7.15936	67.8	71.4	61.4	66.8667	7.57464	76.925	13.1456
4506691	RPS16	6217	NP_001011.1	40S ribosomal protein S16	0.777062	88.2	91.5	92.8	90.8333	2.61067	61.4	67.7	65.9	65	4.9923	111.4	105.2	98.8	105.133	5.99264	92.6	86.4	87.6	88.8667	3.70033	87.4583	19.0203	85.5	86.5	85.9	85.9667	0.585485	119.9	119.4	118.1	119.133	0.779931	122.2	118.1	122.8	121.033	2.11346	118.9	125.2	128.1	124.067	3.79114	112.55	15.8492
662033922	PEA15	8682	NP_001284505.1	astrocytic phosphoprotein PEA-15 isoform a	1.12539	101.9	92.1	90.5	94.8333	6.50824	73.6	66.4	70.9	70.3	5.17398	133.9	137.3	141.3	137.5	2.69386	120.3	126.7	116	121	4.44978	105.908	27.8844	109.9	117.6	118.9	115.467	4.2129	98.9	104.8	109.5	104.4	5.08746	98.7	88.4	89.6	92.2333	6.10663	62.9	66.8	63.3	64.3333	3.33503	94.1083	23.3786
514052670	ARPC3	10094	NP_001265485.1	actin-related protein 2/3 complex subunit 3 isoform 1	1.973	130.8	102.2	116.6	116.533	12.2713	194.8	171.1	209.3	191.733	10.0576	142.6	135.2	129.6	135.8	4.80172	85.7	93.9	81	86.8667	7.51572	132.733	33.2876	61.7	75	65	67.2333	10.3008	84.3	100.1	86.5	90.3	9.47734	47	59.4	53.7	53.3667	11.6303	53.2	63	58.4	58.2	8.4245	67.275	24.3635
26051231	LACTB	114294	NP_116246.2	serine beta-lactamase-like protein LACTB, mitochondrial isoform a precursor	1.35426	110.7	111.3	111.9	111.3	0.539084	100	102.2	86.5	96.2333	8.83351	153.8	143.6	174.4	157.267	9.97663	91.7	91.8	102.5	95.3333	6.51054	115.033	25.2905	76.6	78.5	79.9	78.3333	2.11443	142.5	148.6	126.4	139.167	8.24137	75.1	77	74.8	75.6333	1.57739	49.5	46.9	43.5	46.6333	6.4522	84.9417	45.7889
4508047	ZYX	7791	NP_003452.1	zyxin	1.72499	102.7	105.2	100.6	102.833	2.23945	62	57.7	76.4	65.3667	14.9832	220.7	200.4	212.3	211.133	4.83115	140.5	132.8	107.9	127.067	13.4099	126.6	48.821	122.5	118.8	110.3	117.2	5.33737	57.9	68.2	78.4	68.1667	15.0367	50.7	62	64.2	58.9667	12.2835	42.9	54.9	49.9	49.2333	12.2432	73.3917	41.1645
33356547	MCM2	4171	NP_004517.2	DNA replication licensing factor MCM2	0.544068	75.6	98.8	96.7	90.3667	14.1992	46.7	48.4	68.7	54.6	22.4185	79.4	98.4	81.1	86.3	12.1823	51.6	46.4	53.9	50.6333	7.5885	70.475	29.4445	134	123.3	119.3	125.533	6.05434	49.5	55	48.7	51.0667	6.71626	95.7	92.7	84.1	90.8333	6.62871	267.4	237.1	247.6	250.7	6.13723	129.533	66.6372
11415026	RPL18A	6142	NP_000971.1	60S ribosomal protein L18a	0.720255	91.8	106.6	101.3	99.9	7.50617	53.7	64.2	57	58.3	9.20988	98.3	87.5	100.5	95.4333	7.29092	81.4	83.7	78.9	81.3333	2.95167	83.7417	22.3497	89.8	91.9	89.7	90.4667	1.37322	122.9	104.1	109.6	112.2	8.6149	134	131.2	133.3	132.833	1.09699	128.1	130.8	129.8	129.567	1.05354	116.267	16.7186
4506141	HTRA1	5654	NP_002766.1	serine protease HTRA1 precursor	1.10296	106.4	101.1	97.6	101.7	4.35651	238	249.5	225.7	237.733	5.00655	47.5	37.5	44.9	43.3	11.9826	38.3	33.9	38.3	36.8333	6.89685	104.892	88.8942	83.3	87.9	87.3	86.1667	2.90213	197.5	225	224.9	215.8	7.344	59.1	47.4	58.7	55.0667	12.0627	29.8	17.7	22.6	23.3667	26.047	95.1	88.8038
4506701	RPS23	6228	NP_001016.1	40S ribosomal protein S23	0.608565	78.2	77	79.2	78.1333	1.40979	47.1	47.6	45.9	46.8667	1.8642	91.1	81.5	91.6	88.0667	6.46373	89.2	89.4	90.3	89.6333	0.653715	75.675	26.2559	82.9	97.9	84.7	88.5	9.25451	126.4	122.7	129.3	126.133	2.62268	131.3	130.2	130.6	130.7	0.425996	153.8	153.8	148.6	152.067	1.97428	124.35	21.2611
[truncated: 3,230 more rows]
[truncated: 8 more columns]
