# Supplementary material for: Data from quantitative proteomic analysis of lung adenocarcinoma and squamous cell carcinoma primary tissues using high resolution mass spectrometry
Source: Data Brief. 2018 Jun 22;19:1631–7. doi: 10.1016/j.dib.2018.06.035 (PMC6141215; doi:10.1016/j.dib.2018.06.035)
Supplement: Supplementary file 3 — Supplementary material [file mmc3.xlsx]

## Sheet: Sheet1
Supplementary Table S2. List of all proteins and peptides identified from lung adenocarcinoma and squamous cell carcinoma primary tissue samples
Khan et al., 2018.Data from quantitative proteomic analysis of lung adenocarcinoma and squamous cell carcinoma primary tissues using high resolution mass spectrometry
Accession	Gene Symbol	Gene ID	NP accession	Description	Mean Adeno (A1-A4)	Coefficient of Variation (%) (A1-A4)	Mean Squamous (S1-S4)	Coefficient of Variation (%) (S1-S4)	Adeno/Squamous	Abundances (Scaled): A1: 113, R1	Abundances (Scaled): A1: 113, R2	Abundances (Scaled): A1: 113, R3	Abundances (Scaled): A2: 114, R1	Abundances (Scaled): A2: 114, R2	Abundances (Scaled): A2: 114, R3	Abundances (Scaled): A3: 115, R1	Abundances (Scaled): A3: 115, R2	Abundances (Scaled): A3: 115, R3	Abundances (Scaled): A4: 116, R1	Abundances (Scaled): A4: 116, R2	Abundances (Scaled): A4: 116, R3	Abundances (Scaled): S1: 117, R1	Abundances (Scaled): S1: 117, R2	Abundances (Scaled): S1: 117, R3	Abundances (Scaled): S2: 118, R1	Abundances (Scaled): S2: 118, R2	Abundances (Scaled): S2: 118, R3	Abundances (Scaled): S3: 119, R1	Abundances (Scaled): S3: 119, R2	Abundances (Scaled): S3: 119, R3	Abundances (Scaled): S4: 121, R1	Abundances (Scaled): S4: 121, R2	Abundances (Scaled): S4: 121, R3	Coverage	# Peptides	# PSMs	# Unique Peptides	# AAs	MW [kDa]	calc. pI	Sequence	Modifications	Xcorr	# Proteins	# PSMs	Abundances (Scaled): F2: 113, Control, R2	Abundances (Scaled): F1: 113, Control, R1	Abundances (Scaled): F3: 113, Control, R3	Abundances (Scaled): F2: 114, Sample, R2
41322916	PLEC	5339	NP_958782.1	plectin isoform 1	96.25	28.25	103.75	26.62	0.93	87.4	89.1	86.8	61.8	62.6	62.6	125.8	124.1	123.4	110.7	111	109.7	144.9	143	144.6	98.6	96.5	98.7	82.3	83.5	83.7	88.5	90.2	90.5	57.2374	245	1081	239	4684	531.466	5.96
																																									ELIPTEEALR	1xiTRAQ8plex [N-Term]	2.8526	8	2	-	84.4	91.9	-
																																									CVEDPETGLCLLPLTDK	2xiTRAQ8plex [N-Term; K17]; 2xCarbamidomethyl [C1; C10]	3.27543	8	1	-	-	64	-
																																									AQAEAQQPTFDALRDELR	1xiTRAQ8plex [N-Term]	4.18739	8	2	-	124.1	126.2	-
																																									VSITEAMHR	1xiTRAQ8plex [N-Term]	4.46795	8	1	-	83	-	-
																																									CRPDQLTGLSLLPLSEK	2xiTRAQ8plex [N-Term; K17]; 1xCarbamidomethyl [C1]	2.81684	8	1	-	91.6	-	-
																																									AETEQGEQQR	1xiTRAQ8plex [N-Term]	2.88821	8	3	-	90.6	85.9	-
																																									EMELPAK	2xiTRAQ8plex [N-Term; K7]	2.26498	8	2	-	63.2	77	-
																																									YLQDLLAWVEENQHR	1xiTRAQ8plex [N-Term]	4.01544	8	2	-	102	100.1	-
																																									VAQLLER	1xiTRAQ8plex [N-Term]	1.91054	8	1	-	108.4	-	-
																																									RQQEELLAEENQR	1xiTRAQ8plex [N-Term]	3.87766	8	1	-	-	95.6	-
																																									ELAEEAAR	1xiTRAQ8plex [N-Term]	2.10655	8	2	-	123.1	120.5	-
																																									ANELQLR	1xiTRAQ8plex [N-Term]	1.97927	8	1	-	-	93.6	-
																																									AALAHSEEVTASQVAATK	2xiTRAQ8plex [N-Term; K18]	3.81931	8	2	-	69.3	68.6	-
																																									RQELEAELAK	2xiTRAQ8plex [N-Term; K10]	2.36015	8	1	-	-	67	-
																																									QHEAEEGVR	1xiTRAQ8plex [N-Term]	2.79816	8	4	-	83.7	88.7	-
																																									ELMWLNEKEEEEVGFDWSDR	2xiTRAQ8plex [N-Term; K8]	4.96035	8	3	-	149.7	96.5	-
																																									VEECQR	1xiTRAQ8plex [N-Term]; 1xCarbamidomethyl [C4]	2.09121	8	1	-	-	93.7	-
																																									GLLSAEVAR	1xiTRAQ8plex [N-Term]	1.78965	8	1	-	-	86.8	-
																																									ATVSAPFGK	2xiTRAQ8plex [N-Term; K9]	2.44803	8	3	-	103.7	76.6	-
																																									LSYTQLLR	1xiTRAQ8plex [N-Term]	1.74568	8	1	-	-	111.8	-
																																									KQAEEIGEK	3xiTRAQ8plex [N-Term; K1; K9]	3.62623	8	1	-	81.1	-	-
																																									SEEMQTVQQEQLLQETQALQQSFLSEK	2xiTRAQ8plex [N-Term; K27]	3.25374	8	1	-	-	-	-
																																									SWSLATFR	1xiTRAQ8plex [N-Term]	2.06088	8	2	-	97.7	-	-
																																									LSIYNALK	2xiTRAQ8plex [N-Term; K8]	2.49562	8	1	-	-	86.8	-
																																									ILITIVEEVETLR	1xiTRAQ8plex [N-Term]	5.42241	8	1	-	89.8	-	-
																																									AEQESAR	1xiTRAQ8plex [N-Term]	1.88808	8	1	-	120.8	-	-
																																									FLEVQYLTGGLIEPDTPGR	1xiTRAQ8plex [N-Term]	5.19196	8	6	-	90.5	103.6	-
																																									GLVEDTLR	1xiTRAQ8plex [N-Term]	2.46782	8	2	-	88.3	-	-
																																									TQLASWSDPTEETGPVAGILDTETLEK	2xiTRAQ8plex [N-Term; K27]	5.95745	8	1	-	92.4	-	-
																																									DDGTGQLLLPLSDAR	1xiTRAQ8plex [N-Term]	3.54122	8	4	-	87.3	104.2	-
																																									LEDLLQDAQDEKEQLNEYK	3xiTRAQ8plex [N-Term; K12; K19]	4.37702	8	1	-	67.5	-	-
																																									LLLWSQR	1xiTRAQ8plex [N-Term]	3.49949	8	4	-	94.6	106.8	-
																																									QITMEELVR	1xiTRAQ8plex [N-Term]	4.34936	8	8	60.5	67.8	64.7	36.8
																																									NDDIADGNPK	2xiTRAQ8plex [N-Term; K10]	2.86534	8	3	62.3	69.3	72.1	40.7
																																									AGTLSITEFADMLSGNAGGFR	1xiTRAQ8plex [N-Term]	6.37538	8	7	62.6	73	79.4	34.4
																																									AEAELLQQQK	2xiTRAQ8plex [N-Term; K10]	3.48294	8	4	62.6	86.6	76.7	134.7
																																									LLDAQLSTGGIVDPSK	2xiTRAQ8plex [N-Term; K16]	5.26162	8	3	62.9	62.6	53.7	42.9
																																									LLLEAQAATGFLLDPVK	2xiTRAQ8plex [N-Term; K17]	6.35667	8	9	63.6	67.7	66.2	76
																																									SLVPAAELLESR	1xiTRAQ8plex [N-Term]	2.50171	8	3	64.4	56.3	71.6	29.2
																																									LEDLLQDAQDEK	2xiTRAQ8plex [N-Term; K12]	4.43101	8	4	64.6	71	67.1	47
																																									FPVTDAVNK	2xiTRAQ8plex [N-Term; K9]	3.59391	8	6	65.9	68.9	68.4	54.5
																																									FLEGTSCIAGVFVDATK	2xiTRAQ8plex [N-Term; K17]; 1xCarbamidomethyl [C7]	5.6978	8	3	66.1	64.8	68.8	118.9
																																									GIIRPGTAFELLEAQAATGYVIDPIK	2xiTRAQ8plex [N-Term; K26]	3.81589	8	3	66.3	76.3	74.6	72.9
																																									YASGSSASLGGPESAVA	1xiTRAQ8plex [N-Term]	3.70491	8	3	66.3	70.3	61.2	53.3
																																									REEAAVDAQQQK	2xiTRAQ8plex [N-Term; K12]	4.30425	8	3	67.3	74.1	65.6	53.1
																																									IIITVVEEQEQK	2xiTRAQ8plex [N-Term; K12]	4.47597	8	5	67.4	67.9	67.4	163.1
																																									GIYQSLEGAVQAGQLK	2xiTRAQ8plex [N-Term; K16]	5.71692	8	5	68.2	73.6	72.4	49.8
																																									VQSGSESVIQEYVDLR	1xiTRAQ8plex [N-Term]	4.58166	8	3	68.7	61	81.9	377.4
																																									AFCGFEDPR	1xiTRAQ8plex [N-Term]; 1xCarbamidomethyl [C3]	4.0058	8	4	68.9	74.7	75.5	67.8
																																									LAEVEAALEK	2xiTRAQ8plex [N-Term; K10]	3.50376	8	10	68.9	74.8	71.5	44.1
																																									GAQEVGER	1xiTRAQ8plex [N-Term]	2.77732	8	3	69.2	-	65.2	35.6
																																									GLFDEEMNEILTDPSDDTK	2xiTRAQ8plex [N-Term; K19]	6.03444	8	4	69.2	66.6	60.3	47.4
																																									AEMEVLLASK	2xiTRAQ8plex [N-Term; K10]	3.39946	8	2	70.5	-	-	55.2
																																									EAQAVPATLPELEATK	2xiTRAQ8plex [N-Term; K16]	3.99547	8	4	70.5	84	77.2	40
																																									GDECQLVGPAQPSHWK	2xiTRAQ8plex [N-Term; K16]; 1xCarbamidomethyl [C4]	5.58789	8	3	71.1	65.9	65.5	68.6
																																									LTVEEAVR	1xiTRAQ8plex [N-Term]	2.53978	8	4	71.4	77.1	102.8	96.4
																																									DVAEVDTVR	1xiTRAQ8plex [N-Term]	2.10157	8	1	71.6	-	-	69.3
																																									QLAEEDLAQQR	1xiTRAQ8plex [N-Term]	5.4438	8	5	72.1	70.1	69.1	32.7
																																									GTQGAEEVLR	1xiTRAQ8plex [N-Term]	2.7746	8	4	72.2	86.5	84	59.6
																																									LQAEEAER	1xiTRAQ8plex [N-Term]	2.99226	8	3	72.7	63.8	67.2	43.7
																																									QLAEAHAQAK	2xiTRAQ8plex [N-Term; K10]	4.10826	8	4	73.1	71.7	77.9	40.7
																																									LEQLFQDEVAK	2xiTRAQ8plex [N-Term; K11]	4.29661	8	5	73.1	71.4	62.3	57.7
																																									QVEEEILALK	2xiTRAQ8plex [N-Term; K10]	3.72445	8	5	73.7	76.6	76.6	52.5
																																									LQLEACETR	1xiTRAQ8plex [N-Term]; 1xCarbamidomethyl [C6]	2.98589	8	5	73.7	70.2	84.8	131.3
																																									EAAAATQK	2xiTRAQ8plex [N-Term; K8]	3.62305	8	5	74.1	74.3	75.2	40.6
																																									QLQLAQEAAQK	2xiTRAQ8plex [N-Term; K11]	3.58257	8	3	74.2	72.4	-	48.9
																																									SLAQAEAEK	2xiTRAQ8plex [N-Term; K9]	3.44058	8	3	74.2	-	73.3	44.1
																																									APVPASELLASGVLSR	1xiTRAQ8plex [N-Term]	4.36241	8	10	74.4	72	82.1	42.9
																																									ALQALEELR	1xiTRAQ8plex [N-Term]	3.06586	8	5	74.7	75.9	89.7	72.5
																																									LQLEETDHQK	2xiTRAQ8plex [N-Term; K10]	3.43603	8	3	75.2	74.1	83.7	91.3
																																									FLQEEAEK	2xiTRAQ8plex [N-Term; K8]	4.42013	8	6	75.3	74.5	82	48.4
																																									GLVGPELHDR	1xiTRAQ8plex [N-Term]	4.09626	8	3	75.3	85.1	109.3	41.9
																																									VPLDVACAR	1xiTRAQ8plex [N-Term]; 1xCarbamidomethyl [C7]	3.81642	8	2	75.5	78.3	-	62.7
																																									SIITYVSSLYDAMPR	1xiTRAQ8plex [N-Term]	4.22511	8	6	75.8	137.6	82.1	49.3
																																									QAEEIGEK	2xiTRAQ8plex [N-Term; K8]	3.69834	8	5	76.3	80.1	76.2	53.1
																																									KQEELQQLEQQR	2xiTRAQ8plex [N-Term; K1]	4.11888	8	3	76.5	76.9	77.1	38.2
																																									GFFDPNTHENLTYR	1xiTRAQ8plex [N-Term]	2.96107	8	5	76.8	81.6	76.1	40.3
																																									ELAEQELEK	2xiTRAQ8plex [N-Term; K9]	2.91977	8	3	76.8	80	86.2	47.9
																																									AQQQAEAER	1xiTRAQ8plex [N-Term]	3.06252	8	3	76.9	65.5	70.3	34.6
																																									LLSAEK	2xiTRAQ8plex [N-Term; K6]	2.61198	8	2	77.1	-	75.6	45.5
																																									AEEAEAQK	2xiTRAQ8plex [N-Term; K8]	3.51624	8	9	77.4	73.3	86	51.2
																																									QVQDESQR	1xiTRAQ8plex [N-Term]	2.80436	8	3	77.6	81	63.9	50.6
																																									DLLPSDMAVALLEAQAGTGHIIDPATSAR	1xiTRAQ8plex [N-Term]	7.0826	8	6	77.8	81.5	86.1	70.3
																																									LLFNDVQTLK	2xiTRAQ8plex [N-Term; K10]	3.97149	8	11	78.3	80.8	83.4	59.6
																																									GGAEGELQALR	1xiTRAQ8plex [N-Term]	3.31003	8	8	78.4	84.1	93.9	127.7
																																									QEQIQAMPLADSQAVR	1xiTRAQ8plex [N-Term]	5.37292	8	9	78.5	97.2	85.1	46.9
																																									EQLNEYK	2xiTRAQ8plex [N-Term; K7]	2.46332	8	2	78.8	-	85.2	72.6
																																									GFFDPNTEENLTYLQLMER	1xiTRAQ8plex [N-Term]	5.62733	8	10	78.9	72.9	75.2	39.5
																																									ADIEER	1xiTRAQ8plex [N-Term]	2.37893	8	2	79.6	86.5	-	67.5
																																									RPELEDSTLR	1xiTRAQ8plex [N-Term]	3.85382	8	6	80	76.5	83.9	48.8
																																									GYFSEEMNR	1xiTRAQ8plex [N-Term]	3.87741	8	4	80	85	79	45.4
																																									LTVNEAVK	2xiTRAQ8plex [N-Term; K8]	3.36889	8	4	80.2	79.1	72.1	58.3
																																									AQAEAQQPTFDALR	1xiTRAQ8plex [N-Term]	4.6199	8	6	80.6	73.3	73.5	43.4
																																									SSIAGLLLK	2xiTRAQ8plex [N-Term; K9]	2.97314	8	3	80.7	86.4	86.9	62
																																									QLAAEEER	1xiTRAQ8plex [N-Term]	2.50188	8	4	80.7	83.2	74.6	91.2
																																									AQAQAAAEK	2xiTRAQ8plex [N-Term; K9]	3.58219	8	6	80.8	75.8	79	45.9
																																									TPVEVPVGGFK	2xiTRAQ8plex [N-Term; K11]	3.34599	8	9	80.9	81.9	78.3	66.9
																																									LAEDEAFQR	1xiTRAQ8plex [N-Term]	4.706	8	6	81	78.4	88.5	51
																																									QVEEAER	1xiTRAQ8plex [N-Term]	2.94946	8	5	81	92.4	67.5	75.6
																																									EEEEVGFDWSDR	1xiTRAQ8plex [N-Term]	3.78585	8	3	81.6	84	93.4	71.5
																																									QQQQMEQER	1xiTRAQ8plex [N-Term]	3.56447	8	3	81.7	-	79.7	48.1
																																									SLESLHSFVAAATK	2xiTRAQ8plex [N-Term; K14]	2.05126	8	3	81.8	85.4	84.2	63.6
																																									VDGAEWGVDLPSVEAQLGSHR	1xiTRAQ8plex [N-Term]	5.16482	8	3	82	93.7	55.9	60.8
																																									VVIVDPETGK	2xiTRAQ8plex [N-Term; K10]	3.43659	8	6	82.1	85.5	84.3	63.7
																																									TVTVWELISSEYFTAEQR	1xiTRAQ8plex [N-Term]	5.92011	8	12	82.4	86.1	84.2	58.9
																																									AQFEQLK	2xiTRAQ8plex [N-Term; K7]	3.36759	8	6	82.6	83.9	80	45.7
																																									HPQGEQMYR	1xiTRAQ8plex [N-Term]	2.56325	8	3	83	76	86.9	37.2
																																									QVQVALETAQR	1xiTRAQ8plex [N-Term]	3.51285	8	6	83.1	91.7	69.9	83.2
																																									EMSVYEAYR	1xiTRAQ8plex [N-Term]	3.1191	8	3	83.7	98.2	92.6	52.1
																																									LQAEEVAQQK	2xiTRAQ8plex [N-Term; K10]	3.53147	8	5	84	79.4	80.1	46.8
																																									AALEEVER	1xiTRAQ8plex [N-Term]	3.81117	8	6	84	84.8	78.9	50.8
																																									NTNMTAK	2xiTRAQ8plex [N-Term; K7]	2.91864	8	5	84.5	91.1	78.9	52.2
																																									QLEMSAEAER	1xiTRAQ8plex [N-Term]	4.44557	8	5	84.5	89	89.1	50.9
																																									GLHQSIEEFR	1xiTRAQ8plex [N-Term]	3.69072	8	6	84.7	82.1	74.6	52.4
																																									EGLTSIEEVTK	2xiTRAQ8plex [N-Term; K11]	3.87851	8	5	84.8	87.6	91.8	63.2
																																									QAADAEMEK	2xiTRAQ8plex [N-Term; K9]	3.05575	8	1	85.1	-	-	47
																																									QSAEEQAQAR	1xiTRAQ8plex [N-Term]	5.07254	8	6	85.2	95.6	81.9	72.9
																																									VPDVQDGVR	1xiTRAQ8plex [N-Term]	1.75339	8	2	85.4	-	85.3	42.1
																																									QLAEGTAQQR	1xiTRAQ8plex [N-Term]	3.64348	8	9	86.2	85.9	82.5	48.7
																																									LQQEAK	2xiTRAQ8plex [N-Term; K6]	3.06862	8	2	86.2	86.8	-	51
																																									AQLEPVASPAK	2xiTRAQ8plex [N-Term; K11]	3.67912	8	3	86.4	90.5	90.8	66.8
																																									ELYQQLQR	1xiTRAQ8plex [N-Term]	2.04216	8	7	86.6	89.8	84.7	79
																																									EQAELEAAR	1xiTRAQ8plex [N-Term]	3.1448	8	7	86.7	95.7	118.4	53.8
																																									RQEQIQAMPLADSQAVR	1xiTRAQ8plex [N-Term]	3.53208	8	3	86.8	89.2	84.3	44.5
																																									DSQDAGGFGPEDR	1xiTRAQ8plex [N-Term]	4.85756	8	5	87.1	102.7	108.9	56.2
																																									QVAEEAAR	1xiTRAQ8plex [N-Term]	2.59053	8	3	87.4	98.2	80.5	55.9
																																									ELEQLGR	1xiTRAQ8plex [N-Term]	2.18832	8	5	87.6	96.5	95.5	86.2
																																									MGIVGPEFK	2xiTRAQ8plex [N-Term; K9]	3.83375	8	5	87.9	103.7	98.1	61.6
																																									ESADPLGAWLQDAR	1xiTRAQ8plex [N-Term]	5.12197	8	6	88.2	82.3	92.5	55.4
																																									LPVEVAYK	2xiTRAQ8plex [N-Term; K8]	2.65331	8	5	88.3	75.5	75.1	56.7
																																									TELATQEK	2xiTRAQ8plex [N-Term; K8]	3.299	8	6	88.3	87.2	94.7	52.2
																																									LSAEAEK	2xiTRAQ8plex [N-Term; K7]	2.18988	8	6	88.5	86.1	94.7	54.3
																																									QAEAAER	1xiTRAQ8plex [N-Term]	2.81814	8	3	88.6	77.9	129.6	112.3
																																									AQAEVEGLGK	2xiTRAQ8plex [N-Term; K10]	4.21626	8	6	88.8	87.8	76.4	65.7
																																									THYSELTTLTSQYIK	2xiTRAQ8plex [N-Term; K15]	3.08977	8	3	88.8	94.9	83.9	119.8
																																									AEATEAAR	1xiTRAQ8plex [N-Term]	2.33511	8	1	88.9	-	-	77.1
																																									SLAAEEEAAR	1xiTRAQ8plex [N-Term]	3.34961	8	3	89.3	92.7	76.6	193.1
																																									AVTGYK	2xiTRAQ8plex [N-Term; K6]	2.91871	8	3	89.3	88	86.3	63.7
																																									HISDLYEDLR	1xiTRAQ8plex [N-Term]	3.94961	8	3	89.4	95.7	96.4	69.9
																																									DGHNLISLLEVLSGDSLPR	1xiTRAQ8plex [N-Term]	4.38759	8	9	89.4	74.4	97.1	41
																																									HPAHPMR	1xiTRAQ8plex [N-Term]	2.67166	8	1	89.7	-	-	47
																																									VLALPEPSPAAPTLR	1xiTRAQ8plex [N-Term]	3.54998	8	7	89.7	99.7	87.2	49.8
																																									AAEEAEEAR	1xiTRAQ8plex [N-Term]	3.23576	8	4	89.8	86.8	78.4	51.5
																																									SKEQAELEAAR	2xiTRAQ8plex [N-Term; K2]	2.42613	8	3	89.8	87.6	77.9	49.7
																																									SNAEDTLR	1xiTRAQ8plex [N-Term]	2.10294	8	1	90.2	-	-	61.4
																																									EAEGQLQK	2xiTRAQ8plex [N-Term; K8]	3.62686	8	6	90.3	93.9	95.4	61.2
																																									VPLDEALQR	1xiTRAQ8plex [N-Term]	3.82534	8	5	90.9	97.9	102.4	49.3
																																									LDLQYAK	2xiTRAQ8plex [N-Term; K7]	3.42398	8	8	91	99.2	87.8	74.1
																																									SIQEELQQLR	1xiTRAQ8plex [N-Term]	2.85475	8	3	91.5	90.2	112.6	85.1
																																									QLLEEELAR	1xiTRAQ8plex [N-Term]	2.70638	8	6	91.5	85.9	113.2	77
																																									QQEELLAEENQR	1xiTRAQ8plex [N-Term]	4.97551	8	6	91.6	89.5	81.3	40.7
																																									DLSELGSVR	1xiTRAQ8plex [N-Term]	2.64778	8	4	91.7	106.4	87.7	62.4
																																									AEVVETTQVYTEEETR	1xiTRAQ8plex [N-Term]	4.83361	8	6	91.7	64.3	57.7	80.3
																																									EQLQLLEEQHR	1xiTRAQ8plex [N-Term]	3.26208	8	2	92.2	-	106.3	97.4
																																									AQVEQELTTLR	1xiTRAQ8plex [N-Term]	2.49156	8	7	92.2	95.4	80.3	57.2
																																									ATTAALLLEAQAATGFLVDPVR	1xiTRAQ8plex [N-Term]	5.58849	8	8	92.2	99.1	92.8	59.8
																																									LSVYQAMK	2xiTRAQ8plex [N-Term; K8]	3.36317	8	2	92.5	-	97.4	66.8
																																									GWLYYEAGQR	1xiTRAQ8plex [N-Term]	4.01957	8	5	93.1	90.9	77.5	77.5
																																									QEELQQLEQQR	1xiTRAQ8plex [N-Term]	4.14223	8	4	93.2	76.7	83.2	115.2
																																									LLAAGK	2xiTRAQ8plex [N-Term; K6]	2.83308	9	2	93.2	85.9	-	48.8
																																									EQMAQQLAEETQGFQR	1xiTRAQ8plex [N-Term]	4.52412	8	5	93.4	92.6	82	75.8
																																									AELELELGR	1xiTRAQ8plex [N-Term]	2.27576	8	3	93.9	94.3	81.5	99.2
																																									WQAVLAQTDVR	1xiTRAQ8plex [N-Term]	3.94357	8	5	94	89.3	102.8	62.8
																																									QVEVTVHK	2xiTRAQ8plex [N-Term; K8]	3.4532	8	3	94.5	-	90.6	95.6
																																									QEELYSELQAR	1xiTRAQ8plex [N-Term]	4.70166	8	11	94.7	93.9	85.2	83.6
																																									DPYTGQQISLFQAMQK	2xiTRAQ8plex [N-Term; K16]	4.63044	8	3	95	88.4	91.6	91.5
																																									ESYSALMR	1xiTRAQ8plex [N-Term]	2.63426	8	3	95	83.8	87.8	64
																																									QYDIDDAIAK	2xiTRAQ8plex [N-Term; K10]	3.87655	8	6	95.1	84.6	79.7	70
																																									EAEQEAAR	1xiTRAQ8plex [N-Term]	2.53037	8	3	95.1	163.7	144.1	60.1
																																									MVEGYQGLR	1xiTRAQ8plex [N-Term]	2.44765	8	3	95.2	108.1	111.5	91.3
																																									LQEAGILSAEELQR	1xiTRAQ8plex [N-Term]	5.05086	8	9	95.2	84.7	104.3	60.6
																																									SYVDPSTDER	1xiTRAQ8plex [N-Term]	3.24653	8	8	95.2	94.3	94.6	54.7
																																									SLQEEHVAVAQLR	1xiTRAQ8plex [N-Term]	4.34086	8	6	95.3	89.4	90.3	73.1
																																									QTNLENLDQAFSVAER	1xiTRAQ8plex [N-Term]	5.68655	8	5	95.4	105.1	84.2	52.8
																																									LFNAIIHR	1xiTRAQ8plex [N-Term]	4.1342	8	8	95.8	99.8	98.3	60.8
																																									EAIAELER	1xiTRAQ8plex [N-Term]	3.22043	8	1	96.1	-	-	74.3
																																									LLEAQIATGGIIDPEESHR	1xiTRAQ8plex [N-Term]	6.02185	8	6	96.3	94.5	91.4	69.7
																																									AGVVGPELHEQLLSAEK	2xiTRAQ8plex [N-Term; K17]	4.088	8	9	96.4	87.8	94.9	60.5
																																									QYINAIK	2xiTRAQ8plex [N-Term; K7]	4.00768	8	4	96.5	94.4	89.8	86.1
																																									LAQGHTTVDELAR	1xiTRAQ8plex [N-Term]	3.11863	8	9	97.1	95.2	102.7	63.1
																																									ASFAEK	2xiTRAQ8plex [N-Term; K6]	2.84812	8	1	97.2	-	-	62
																																									LISLFQAMK	2xiTRAQ8plex [N-Term; K9]	4.29329	8	10	97.2	99.4	101.8	69
																																									LGFHLPLEVAYQR	1xiTRAQ8plex [N-Term]	3.45223	8	5	97.7	94.3	94.6	62.8
																																									AEEESR	1xiTRAQ8plex [N-Term]	2.09724	8	2	98	101.9	-	49.2
																																									NLVDNITGQR	1xiTRAQ8plex [N-Term]	3.67754	8	8	98.1	85.9	104.1	64.8
																																									LLDPEDVDVPQPDEK	2xiTRAQ8plex [N-Term; K15]	4.46871	8	10	98.2	78.6	80.5	86.1
																																									QQGLASYDYVR	1xiTRAQ8plex [N-Term]	5.3593	8	6	98.4	96.9	93.9	61.7
																																									SMVEEGTGLR	1xiTRAQ8plex [N-Term]	2.66531	8	3	98.6	93.6	112.3	54.7
																																									LQNVQIALDYLR	1xiTRAQ8plex [N-Term]	5.06943	8	10	98.7	101.6	95.8	73
																																									LTVDEAVR	1xiTRAQ8plex [N-Term]	2.56388	8	5	98.9	90.2	101.6	51.2
																																									FISETLR	1xiTRAQ8plex [N-Term]	2.18888	8	3	99	93.7	-	50.7
																																									LYVHEAVK	2xiTRAQ8plex [N-Term; K8]	3.02097	8	6	99	103	95.9	69.5
																																									AQLMADFQAGR	1xiTRAQ8plex [N-Term]	4.48282	8	14	99.7	108.9	98	62.9
																																									DPYTGQSVSLFQALK	2xiTRAQ8plex [N-Term; K15]	4.35549	8	7	99.9	78.1	94.1	105.6
																																									VTLVQTLEIQR	1xiTRAQ8plex [N-Term]	2.51165	8	1	100.3	-	-	96.8
																																									SQVEEELFSVR	1xiTRAQ8plex [N-Term]	4.49873	8	12	101	104.1	94	76.9
																																									LCFEGLR	1xiTRAQ8plex [N-Term]; 1xCarbamidomethyl [C2]	2.02149	8	4	101.2	138.7	119.4	103.5
																																									NLLDEELQR	1xiTRAQ8plex [N-Term]	3.32088	8	7	101.3	106.8	82	75.1
																																									DPYSGSTISLFQAMQK	2xiTRAQ8plex [N-Term; K16]	4.9239	8	3	102.1	86.5	86.7	79.6
																																									ELQNAGDR	1xiTRAQ8plex [N-Term]	3.10077	8	1	102.5	-	-	71.6
																																									AQAEQAALR	1xiTRAQ8plex [N-Term]	2.18547	8	6	104.1	102.9	94.6	97.3
																																									FAEQTLR	1xiTRAQ8plex [N-Term]	2.15605	8	3	104.2	100.7	63	86.3
																																									LEAQHQALVTLWHQLHVDMK	2xiTRAQ8plex [N-Term; K20]	5.50248	8	4	104.3	90.7	92.5	73.8
																																									IISLETYNLLR	1xiTRAQ8plex [N-Term]	5.77784	8	3	104.7	114.1	119	73.8
																																									SLSAIYLEK	2xiTRAQ8plex [N-Term; K9]	2.88325	8	4	105.3	111.5	88.4	79
																																									HHTAAFEER	1xiTRAQ8plex [N-Term]	2.35351	8	3	105.6	85.6	88.4	57.7
																																									MSAAQALK	2xiTRAQ8plex [N-Term; K8]	2.75226	8	1	105.7	-	-	134.4
																																									LQAEEK	2xiTRAQ8plex [N-Term; K6]	2.73791	8	2	105.9	105.6	-	55.1
																																									DTHDQLSEPSEVR	1xiTRAQ8plex [N-Term]	3.85407	8	7	106.7	90.2	94.8	67.2
																																									MQEEVVR	1xiTRAQ8plex [N-Term]	3.10821	8	5	107	70.9	118.6	107.7
																																									LLDAQLATGGIVDPR	1xiTRAQ8plex [N-Term]	3.8011	8	3	107.7	122.7	100.5	58.4
																																									EYGSCSHHYQQLLQSLEQGAQEESR	1xiTRAQ8plex [N-Term]; 1xCarbamidomethyl [C5]	5.26367	8	4	108	104.9	97.6	92.3
																																									RLEEQAAQHK	2xiTRAQ8plex [N-Term; K10]	2.39141	8	4	108	-	110.2	76.4
																																									VQMEELSK	2xiTRAQ8plex [N-Term; K8]	2.95043	8	3	108.2	-	83.4	58
																																									SAEAELQSK	2xiTRAQ8plex [N-Term; K9]	2.95285	8	3	110.6	-	130.3	47.7
																																									LQEDKEQMAQQLAEETQGFQR	2xiTRAQ8plex [N-Term; K5]	5.67917	8	6	110.6	86.6	107.1	34.8
																																									LQLEATER	1xiTRAQ8plex [N-Term]	2.46714	8	3	111.5	111.2	97.7	96
																																									VSIYEAMR	1xiTRAQ8plex [N-Term]	2.00841	8	2	112	-	96.6	119.9
																																									LSVAAQEAAR	1xiTRAQ8plex [N-Term]	3.47838	8	7	113	94.7	118	96.3
																																									DVEVER	1xiTRAQ8plex [N-Term]	2.29271	8	1	113.4	-	-	73
																																									EQELQQTLQQEQSVLDQLR	1xiTRAQ8plex [N-Term]	5.7573	8	9	113.8	95.7	107	101.1
																																									SQVMDEATALQLR	1xiTRAQ8plex [N-Term]	5.19592	8	8	114.7	83.1	113.7	80.2
																																									AYSDPSTGEPATYGELQQR	1xiTRAQ8plex [N-Term]	6.09027	8	4	114.7	94.8	122	67.8
																																									GGELVYTDSEAR	1xiTRAQ8plex [N-Term]	2.92818	8	5	116.1	113.5	105.2	86.8
																																									LTAEDLFEAR	1xiTRAQ8plex [N-Term]	4.8016	8	15	116.7	111.3	103.6	88.1
																																									AGVAAPATQVAQVTLQSVQR	1xiTRAQ8plex [N-Term]	4.58721	8	5	117.8	97.9	117.3	43.6
																																									QLAEEDAAR	1xiTRAQ8plex [N-Term]	3.09	8	2	119	-	91	74.3
																																									LAAEQELIR	1xiTRAQ8plex [N-Term]	2.68173	8	6	120.1	121	104.5	28.6
																																									VLSSSGSEAAVPSVCFLVPPPNQEAQEAVTR	1xiTRAQ8plex [N-Term]; 1xCarbamidomethyl [C15]	3.0817	8	4	120.6	-	174.2	126.5
																																									AEVVETTQVYTEEETRR	1xiTRAQ8plex [N-Term]	3.82697	8	3	121.5	-	-	99.1
																																									QAEVELASR	1xiTRAQ8plex [N-Term]	2.52406	8	3	123.4	81.7	74.8	102.3
																																									CVEDPETGLR	1xiTRAQ8plex [N-Term]; 1xCarbamidomethyl [C1]	2.77674	8	4	125.8	102.4	145.5	84.7
																																									ELAQEQAR	1xiTRAQ8plex [N-Term]	1.94563	8	2	126.6	-	128.5	144.9
																																									AEEDAQR	1xiTRAQ8plex [N-Term]	2.38635	8	2	128.7	-	130.9	66.8
																																									GHLSGLAK	2xiTRAQ8plex [N-Term; K8]	3.26474	8	3	131.8	90.1	-	54.2
																																									LQMEAGLCEEQLNQADALLQSDVR	1xiTRAQ8plex [N-Term]; 1xCarbamidomethyl [C8]	4.86111	8	2	135.3	95	-	102.2
																																									QEQALLEEIER	1xiTRAQ8plex [N-Term]	3.7434	8	4	144.4	124.7	120.5	90.1
																																									DVGAYSK	2xiTRAQ8plex [N-Term; K7]	2.53786	8	4	163.3	90.6	119.6	52.2
																																									AEEQAVR	1xiTRAQ8plex [N-Term]	2.40754	8	3	247.5	283.2	228.1	60.6
																																									EGVMVAK	2xiTRAQ8plex [N-Term; K7]	2.68441	3	7	91.1	88.3	90	56.9
																																									LLEAQIATGGIIDPVHSHR	1xiTRAQ8plex [N-Term]	6.10014	9	4	-	101.1	101.6	-
																																									VLADPSDDTK	2xiTRAQ8plex [N-Term; K10]	4.24472	9	6	70.6	63.9	67.4	43.5
																																									GFFDPNTHENLTYLQLLER	1xiTRAQ8plex [N-Term]	3.96441	9	5	77.3	75.9	86.2	39.4
																																									LLEAQIATGGVIDPVHSHR	1xiTRAQ8plex [N-Term]	4.43845	9	3	96.3	84.9	93	52.9
																																									GYFDEEMNR	1xiTRAQ8plex [N-Term]; 1xOxidation [M7]	0.888792	9	1	101.9	-	-	87.2
																																									GYFDEEMNR	1xiTRAQ8plex [N-Term]	3.92169	9	5	114.3	98.3	96.8	78.4
12667788	MYH9	4627	NP_002464.1	myosin-9	96.12	17.78	103.88	18.6	0.93	109.5	112.3	110.5	83.9	86	82.4	111.6	110.6	110.3	80.6	77.9	77.8	128.7	128.3	129.8	105.1	105.2	106.3	98.7	97.9	99.4	81.9	81.8	83.4	63.6735	129	1159	103	1960	226.392	5.6
																																									LEMDLK	2xiTRAQ8plex [N-Term; K6]	2.81684	1	1	-	96.1	-	-
																																									NLPIYSEEIVEMYK	2xiTRAQ8plex [N-Term; K14]; 1xOxidation [M12]	3.27364	1	1	-	143	-	-
																																									TFHIFYYLLSGAGEHLK	2xiTRAQ8plex [N-Term; K17]	3.65743	1	2	-	120.9	111.2	-
																																									EEELVK	2xiTRAQ8plex [N-Term; K6]	2.62558	1	2	-	-	114.2	-
																																									TEMEDLMSSK	2xiTRAQ8plex [N-Term; K10]; 1xOxidation [M7]	3.3049	1	2	-	114.1	111.6	-
																																									MEDSVGCLETAEEVK	2xiTRAQ8plex [N-Term; K15]; 1xOxidation [M1]; 1xCarbamidomethyl [C7]	3.9432	1	2	-	93.3	86.1	-
																																									EQEVNILK	2xiTRAQ8plex [N-Term; K8]	3.75842	1	3	-	101.3	92.9	-
																																									LEVNLQAMK	2xiTRAQ8plex [N-Term; K9]; 1xOxidation [M8]	3.19838	1	2	-	99	113.2	-
																																									MQQNIQELEEQLEEEESAR	1xiTRAQ8plex [N-Term]	4.78384	1	1	-	75.1	-	-
																																									SGFEPASLK	2xiTRAQ8plex [N-Term; K9]	2.53456	1	1	-	91	-	-
																																									QEEEMMAK	2xiTRAQ8plex [N-Term; K8]; 1xOxidation [M5]	3.83621	1	3	-	168.2	176.9	-
																																									KMQQNIQELEEQLEEEESAR	2xiTRAQ8plex [N-Term; K1]; 1xOxidation [M2]	4.01311	1	1	-	118.6	-	-
																																									GDSEHK	2xiTRAQ8plex [N-Term; K6]	1.79316	1	1	-	89.1	-	-
																																									NKHEAMITDLEER	2xiTRAQ8plex [N-Term; K2]	4.35639	1	6	-	80.4	87.5	-
																																									VNKDDIQK	3xiTRAQ8plex [N-Term; K3; K8]	2.31823	1	1	-	-	79.3	-
																																									IAQLEEQLDNETKER	2xiTRAQ8plex [N-Term; K13]	3.9792	1	1	-	102.2	-	-
																																									SGFEPASLKEEVGEEAIVELVENGKK	4xiTRAQ8plex [N-Term; K9; K25; K26]	2.88379	1	1	50.6	-	-	37.7
																																									KGAGDGSDEEVDGK	3xiTRAQ8plex [N-Term; K1; K14]	4.36812	1	2	52.7	55	-	23.6
																																									LQLQEQLQAETELCAEAEELR	1xiTRAQ8plex [N-Term]; 1xCarbamidomethyl [C14]	7.04674	1	8	62.4	72.1	105.3	309.5
																																									EEVGEEAIVELVENGKK	3xiTRAQ8plex [N-Term; K16; K17]	2.78465	1	2	63.3	-	79.4	76.7
																																									KMEDSVGCLETAEEVK	3xiTRAQ8plex [N-Term; K1; K16]; 1xCarbamidomethyl [C8]	4.47142	1	4	66.5	92.3	76.6	48.3
																																									DELADEIANSSGK	2xiTRAQ8plex [N-Term; K13]	4.54223	1	10	67.5	73.8	66.1	41
																																									LQVELDNVTGLLSQSDSK	2xiTRAQ8plex [N-Term; K18]	5.98125	1	19	73.4	80.5	80.1	38.7
																																									GDLPFVVPR	1xiTRAQ8plex [N-Term]	2.41022	1	6	73.8	77.5	78.6	37.2
																																									CQHLQAEK	2xiTRAQ8plex [N-Term; K8]; 1xCarbamidomethyl [C1]	3.64004	1	6	74.2	74.7	75.9	78.8
																																									NAEQYKDQADK	3xiTRAQ8plex [N-Term; K6; K11]	4.76909	1	3	76.4	72.8	69.3	52
																																									RGDLPFVVPR	1xiTRAQ8plex [N-Term]	3.77169	1	5	78	91.4	106.8	33.1
																																									MEDSVGCLETAEEVK	2xiTRAQ8plex [N-Term; K15]; 1xCarbamidomethyl [C7]	5.26083	1	8	80.9	81.5	81.8	45
																																									DEQSEEK	2xiTRAQ8plex [N-Term; K7]	2.89676	1	7	81.4	96.3	85.7	74.1
																																									KLEGDSTDLSDQIAELQAQIAELK	3xiTRAQ8plex [N-Term; K1; K24]	6.10314	1	5	81.7	88.3	94.8	67.7
																																									KLEEEQIILEDQNCK	3xiTRAQ8plex [N-Term; K1; K15]; 1xCarbamidomethyl [C14]	5.87838	1	7	81.8	76.7	81.7	90
																																									EMEAELEDERK	2xiTRAQ8plex [N-Term; K11]	3.98351	1	3	82.5	78	79.5	62.3
																																									IAQLEEQLDNETK	2xiTRAQ8plex [N-Term; K13]	5.49744	1	19	82.8	82.8	82.7	56.6
																																									HSQAVEELAEQLEQTK	2xiTRAQ8plex [N-Term; K16]	5.17202	1	11	83.6	86.6	87	38.7
																																									KVEAQLQELQVK	3xiTRAQ8plex [N-Term; K1; K12]	4.88613	1	12	84	92.3	85.6	44.5
																																									ELDDTR	1xiTRAQ8plex [N-Term]	2.58832	1	3	84.8	101.3	99.9	56.7
																																									GALALEEK	2xiTRAQ8plex [N-Term; K8]	3.35673	1	6	85.1	88	87.1	46
																																									KQELEEICHDLEAR	2xiTRAQ8plex [N-Term; K1]; 1xCarbamidomethyl [C8]	5.49894	1	10	86.4	86.7	90.5	107
																																									KMEDSVGCLETAEEVKR	3xiTRAQ8plex [N-Term; K1; K16]; 1xCarbamidomethyl [C8]	3.96268	1	3	88.3	85.4	-	60.4
																																									GELANEVK	2xiTRAQ8plex [N-Term; K8]	3.11414	1	9	88.4	87.6	82.1	44.1
																																									ALEQQVEEMK	2xiTRAQ8plex [N-Term; K10]	4.63946	1	13	88.9	89.1	96	44.9
																																									TLEEEAK	2xiTRAQ8plex [N-Term; K7]	3.86166	1	5	89.4	81.1	84.8	45.3
																																									TEMEDLMSSK	2xiTRAQ8plex [N-Term; K10]	4.19698	1	12	90.3	79.5	81.6	50
																																									LKDVLLQVDDER	2xiTRAQ8plex [N-Term; K2]	4.60588	1	7	90.4	90	89	50.3
																																									NAEQYK	2xiTRAQ8plex [N-Term; K6]	3.17088	1	5	90.9	95.2	91.6	43.2
																																									QLAAENR	1xiTRAQ8plex [N-Term]	3.2803	1	8	91.4	91.6	90.2	48.7
																																									LEGDSTDLSDQIAELQAQIAELK	2xiTRAQ8plex [N-Term; K23]	6.88151	1	8	91.5	92.2	99.1	53
																																									LVWVPSDK	2xiTRAQ8plex [N-Term; K8]	2.63821	1	3	92	97.5	96.5	44
																																									EEILAQAK	2xiTRAQ8plex [N-Term; K8]	3.35224	1	8	92.8	98.9	95.4	45.3
																																									EVSSLK	2xiTRAQ8plex [N-Term; K6]	3.48706	1	2	93.2	-	97.2	40
																																									QSACNLEK	2xiTRAQ8plex [N-Term; K8]; 1xCarbamidomethyl [C4]	3.38263	1	5	93.4	89.5	97.1	58.3
																																									LQEMEGTVK	2xiTRAQ8plex [N-Term; K9]	3.72231	1	23	93.4	90.6	96.9	57.4
																																									ADGAEAKPAE	2xiTRAQ8plex [N-Term; K7]	3.07221	1	12	94.1	89.6	93.8	37.5
																																									MEDSVGCLETAEEVKR	2xiTRAQ8plex [N-Term; K15]; 1xCarbamidomethyl [C7]	5.6516	1	3	94.6	92.7	94.6	48.3
																																									ALEEAMEQK	2xiTRAQ8plex [N-Term; K9]	4.2515	1	19	95.5	96.9	97.4	41.8
																																									QVEDEK	2xiTRAQ8plex [N-Term; K6]	2.55789	1	2	95.8	82.5	-	33.4
																																									LTEMETLQSQLMAEK	2xiTRAQ8plex [N-Term; K15]	6.11669	1	12	95.9	93.9	96.8	47.9
																																									QIATLHAQVADMK	2xiTRAQ8plex [N-Term; K13]	4.92946	1	7	96.1	93.8	88.5	64.8
																																									EQLEEEEEAK	2xiTRAQ8plex [N-Term; K10]	4.71402	1	11	96.1	86.3	88	53.6
																																									NFINNPLAQADWAAK	2xiTRAQ8plex [N-Term; K15]	5.83467	1	18	96.1	95.8	100.7	56.3
																																									IAEFTTNLTEEEEK	2xiTRAQ8plex [N-Term; K14]	5.86182	1	18	96.9	91.7	85.3	94.4
																																									ASITALEAK	2xiTRAQ8plex [N-Term; K9]	3.65579	1	9	97.2	87	93.6	45.4
																																									QEEEMMAK	2xiTRAQ8plex [N-Term; K8]	3.329	1	6	97.5	105.8	100.9	58.7
																																									SVHELEK	2xiTRAQ8plex [N-Term; K7]	2.57519	1	3	97.5	100.4	108.6	52.3
																																									ELEDATETADAMNR	1xiTRAQ8plex [N-Term]	4.04751	1	3	97.7	94.7	101.6	75.1
																																									VAAYDK	2xiTRAQ8plex [N-Term; K6]	3.33649	1	8	97.7	95.3	93.1	49.1
																																									KLVWVPSDK	3xiTRAQ8plex [N-Term; K1; K9]	2.65595	1	2	98.2	103.2	-	54
																																									DLEGLSQR	1xiTRAQ8plex [N-Term]	2.44995	1	9	98.7	86.5	77.3	65.6
																																									DVLLQVDDERR	1xiTRAQ8plex [N-Term]	4.01033	1	3	99	87	128.3	66
																																									QLEEAEEEAQR	1xiTRAQ8plex [N-Term]	5.93551	1	28	99.8	96.6	100.6	55.5
																																									EMEAELEDER	1xiTRAQ8plex [N-Term]	4.46433	1	18	100.7	97.9	102.8	74.2
																																									HEAMITDLEER	1xiTRAQ8plex [N-Term]	4.58756	1	12	101.3	97.6	105.5	63.2
																																									SMEAEMIQLQEELAAAER	1xiTRAQ8plex [N-Term]	7.33295	1	14	101.9	101.5	99.7	47.4
																																									VLLQGK	2xiTRAQ8plex [N-Term; K6]	3.09116	1	2	102.1	-	102.3	39.5
																																									LQQELDDLLVDLDHQR	1xiTRAQ8plex [N-Term]	6.68511	1	14	104.4	92.7	118.2	48.7
																																									DFSALESQLQDTQELLQEENR	1xiTRAQ8plex [N-Term]	7.30987	1	9	104.9	102.9	106.7	49.8
																																									LEEEQIILEDQNCK	2xiTRAQ8plex [N-Term; K14]; 1xCarbamidomethyl [C13]	5.072	1	3	105.2	93	79.9	80.9
																																									ANLQIDQINTDLNLER	1xiTRAQ8plex [N-Term]	6.18034	1	20	106.2	101.3	107	43.7
																																									SMAVAAR	1xiTRAQ8plex [N-Term]	2.22106	1	3	106.7	-	95.6	71.6
																																									VEEEAAQK	2xiTRAQ8plex [N-Term; K8]	2.93503	1	6	107.4	102.4	102.7	54.8
																																									QAQQERDELADEIANSSGK	2xiTRAQ8plex [N-Term; K19]	5.03466	1	11	108	113.6	105	46.3
																																									RQLEEAEEEAQR	1xiTRAQ8plex [N-Term]	5.6489	1	6	108.3	122.1	111.3	48.9
																																									NMDPLNDNIATLLHQSSDK	2xiTRAQ8plex [N-Term; K19]	5.24449	1	5	108.6	109.3	103.6	48.7
																																									QTLENER	1xiTRAQ8plex [N-Term]	2.62226	1	4	108.7	75.9	-	52.6
																																									ELEDATETADAMNR	1xiTRAQ8plex [N-Term]; 1xOxidation [M12]	4.49664	1	7	109.2	114.6	114.3	74.7
																																									IIGLDQVAGMSETALPGAFK	2xiTRAQ8plex [N-Term; K20]	6.0159	1	12	110.1	109.5	108	81.6
																																									DVLLQVDDER	1xiTRAQ8plex [N-Term]	3.79001	1	6	111	99.3	105.8	108.8
																																									ELESQISELQEDLESER	1xiTRAQ8plex [N-Term]	6.53112	1	13	111.4	140.5	114.9	58.9
																																									SMEAEMIQLQEELAAAER	1xiTRAQ8plex [N-Term]; 1xOxidation [M]	5.34431	1	20	112.2	100.8	113.6	55.5
																																									LTEMETLQSQLMAEK	2xiTRAQ8plex [N-Term; K15]; 1xOxidation [M12]	4.20622	1	2	113.1	-	118.5	71.2
																																									IAQLEEELEEEQGNTELINDR	1xiTRAQ8plex [N-Term]	7.1098	1	6	113.2	98	86.9	69.7
																																									NMDPLNDNIATLLHQSSDK	2xiTRAQ8plex [N-Term; K19]; 1xOxidation [M2]	3.5289	1	3	113.3	112.3	130.5	80.9
																																									HEMPPHIYAITDTAYR	1xiTRAQ8plex [N-Term]	4.73482	1	14	113.6	117.7	118.5	147.9
																																									MQQNIQELEEQLEEEESAR	1xiTRAQ8plex [N-Term]; 1xOxidation [M1]	6.48579	1	7	113.7	84	87.8	72.6
																																									HEAMITDLEER	1xiTRAQ8plex [N-Term]; 1xOxidation [M4]	4.02467	1	4	114.6	124.9	107.5	78.8
																																									THEAQIQEMR	1xiTRAQ8plex [N-Term]	4.74845	1	5	114.6	128	110.7	89.4
																																									HEMPPHIYAITDTAYR	1xiTRAQ8plex [N-Term]; 1xOxidation [M3]	3.44163	1	3	114.9	155.2	141.1	99.2
																																									VIQYLAYVASSHK	2xiTRAQ8plex [N-Term; K13]	4.38786	1	4	115.6	114.4	123.4	162.1
																																									DQGELER	1xiTRAQ8plex [N-Term]	3.21657	1	9	118.8	121.6	114.5	89.7
																																									NLPIYSEEIVEMYK	2xiTRAQ8plex [N-Term; K14]	5.89583	1	9	120.9	122.6	119.2	110.2
																																									TELEDTLDSTAAQQELR	1xiTRAQ8plex [N-Term]	5.52836	1	12	122.9	104.7	120	89.7
																																									TDLLLEPYNK	2xiTRAQ8plex [N-Term; K10]	3.46615	1	13	123.4	151.9	136.2	133.9
																																									KANLQIDQINTDLNLER	2xiTRAQ8plex [N-Term; K1]	5.12823	1	7	123.8	123.3	116	52.3
																																									VMQEQGTHPK	2xiTRAQ8plex [N-Term; K10]; 1xOxidation [M2]	3.22896	1	6	128.2	136.6	138.3	105.9
																																									DLEAHIDSANK	2xiTRAQ8plex [N-Term; K11]	3.98341	1	12	129.1	133.1	130.5	42.3
																																									THEAQIQEMR	1xiTRAQ8plex [N-Term]; 1xOxidation [M9]	3.94935	1	3	129.5	133.2	132.4	69.9
																																									LEVNLQAMK	2xiTRAQ8plex [N-Term; K9]	4.25033	1	10	131.6	97.5	96.9	45.5
																																									DMFQETMEAMR	1xiTRAQ8plex [N-Term]	6.1726	1	14	133	139.1	112.9	123.4
																																									DMFQETMEAMR	1xiTRAQ8plex [N-Term]; 1xOxidation [M]	2.46755	1	5	133.9	113.8	133.1	101.5
																																									VMQEQGTHPK	2xiTRAQ8plex [N-Term; K10]	3.86748	1	18	137	136.2	141.5	101.7
																																									FVSELWK	2xiTRAQ8plex [N-Term; K7]	2.98428	1	17	140.9	141	139.8	111.6
																																									QACVLMIK	2xiTRAQ8plex [N-Term; K8]; 1xCarbamidomethyl [C3]	3.58271	1	4	141.1	99.3	141.1	211.9
																																									VISGVLQLGNIVFK	2xiTRAQ8plex [N-Term; K14]	5.49503	1	14	141.7	136.1	143.5	143
																																									VKPLLQVSR	2xiTRAQ8plex [N-Term; K2]	3.42694	1	15	145.7	138.7	137.8	106.3
																																									VVFQEFR	1xiTRAQ8plex [N-Term]	3.40776	1	10	150.3	158.7	149.6	141.1
																																									IMGIPEEEQMGLLR	1xiTRAQ8plex [N-Term]	4.26748	1	11	161.8	157.5	154.1	103.5
																																									ALELDSNLYR	1xiTRAQ8plex [N-Term]	4.84237	1	21	162.3	163.9	165	188.5
																																									VSHLLGINVTDFTR	1xiTRAQ8plex [N-Term]	4.23899	1	16	169	131	165.5	171.6
																																									IMGIPEEEQMGLLR	1xiTRAQ8plex [N-Term]; 1xOxidation [M]	3.41107	1	10	178.3	156	195	150.9
																																									ADEWLMK	2xiTRAQ8plex [N-Term; K7]	2.95823	4	4	-	133.5	128.7	-
																																									LMATLR	1xiTRAQ8plex [N-Term]	1.95598	4	2	-	-	150.5	-
																																									VEEEEER	1xiTRAQ8plex [N-Term]	2.81876	4	8	97.9	58.8	96.5	73.9
																																									ADFCIIHYAGK	2xiTRAQ8plex [N-Term; K11]; 1xCarbamidomethyl [C4]	4.12495	4	9	124.2	124.1	121	229.2
																																									LDPHLVLDQLR	1xiTRAQ8plex [N-Term]	2.7657	4	20	125.2	143.3	147.6	186.8
																																									VEDMAELTCLNEASVLHNLK	2xiTRAQ8plex [N-Term; K20]; 1xCarbamidomethyl [C9]	7.73586	4	8	133.6	81.8	121.2	133.2
																																									AGVLAHLEEER	1xiTRAQ8plex [N-Term]	4.12716	4	9	145	140	132.6	105.2
																																									LQQLFNHTMFILEQEEYQR	1xiTRAQ8plex [N-Term]; 1xOxidation [M9]	3.65681	8	1	-	-	140.7	-
																																									TQLEELEDELQATEDAK	2xiTRAQ8plex [N-Term; K17]	6.47016	8	12	99.1	104.2	103.3	44.9
																																									LQAQMK	2xiTRAQ8plex [N-Term; K6]	3.26159	8	2	103.2	-	103.8	43.9
																																									DRAEAEAR	1xiTRAQ8plex [N-Term]	2.93191	8	2	124.2	125.2	-	53.5
																																									RQQQLTAMK	2xiTRAQ8plex [N-Term; K9]	3.16978	5	2	-	159.9	149.7	-
																																									NWQWWR	1xiTRAQ8plex [N-Term]	2.9413	5	1	-	167.8	-	-
																																									DLGEELEALK	2xiTRAQ8plex [N-Term; K10]	3.97499	5	9	-	86.9	91.4	-
																																									NTDQASMPDNTAAQK	2xiTRAQ8plex [N-Term; K15]; 1xOxidation [M7]	5.40573	5	7	93.6	103.8	119.6	47.4
																																									QQQLTAMK	2xiTRAQ8plex [N-Term; K8]; 1xOxidation [M7]	4.01973	5	3	113.6	136.9	123.1	104.3
																																									QQQLTAMK	2xiTRAQ8plex [N-Term; K8]	3.33871	5	10	138.5	148.4	132.4	129.8
																																									NTDQASMPDNTAAQK	2xiTRAQ8plex [N-Term; K15]	6.46928	5	15	142.5	133.4	131.7	92.7
																																									VTTEAK	2xiTRAQ8plex [N-Term; K6]	3.00072	4	2	-	104.3	110	-
																																									EQADFAIEALAK	2xiTRAQ8plex [N-Term; K12]	5.48888	4	50	126.5	129.1	119.7	146.5
																																									KFDQLLAEEK	3xiTRAQ8plex [N-Term; K1; K10]	3.78663	11	8	101.4	97.8	97.9	38.6
																																									FDQLLAEEK	2xiTRAQ8plex [N-Term; K9]	3.57826	11	6	106.2	104.7	98.6	54.1
																																									EDQSILCTGESGAGK	2xiTRAQ8plex [N-Term; K15]; 1xCarbamidomethyl [C7]	5.94855	11	18	107.7	117.1	121.2	147.8
																																									NCAAYLK	2xiTRAQ8plex [N-Term; K7]; 1xCarbamidomethyl [C2]	3.31099	11	4	118.2	114.4	116	202.1
																																									GFMDGK	2xiTRAQ8plex [N-Term; K6]	3.19918	11	4	142.9	203.7	110.5	178.3
																																									TVGQLYK	2xiTRAQ8plex [N-Term; K7]	2.5942	11	5	148.7	147.5	150.4	125.3
																																									GFMDGK	2xiTRAQ8plex [N-Term; K6]; 1xOxidation [M3]	2.92172	11	3	269.2	245.1	-	414.1
																																									KEEELQAALAR	2xiTRAQ8plex [N-Term; K1]	2.97544	8	9	107.3	117.4	125.8	58.3
																																									QLLQANPILEAFGNAK	2xiTRAQ8plex [N-Term; K16]	6.40274	8	11	108	101	107.4	62
61743954	AHNAK	79026	NP_001611.1	neuroblast differentiation-associated protein AHNAK isoform 1	81.28	44.66	118.7	19.88	0.68	59.2	58.9	59.6	47.1	45.4	46.1	93.2	93	91.2	127.5	126.7	127.5	151.1	152.1	152.6	108.6	107.5	109.1	116.7	118	116.8	96.5	98.3	97.1	59.3209	185	880	183	5890	628.699	6.15
																																									VDINAPDVEVQGK	2xiTRAQ8plex [N-Term; K13]	3.24985	1	2	-	-	89.5	-
																																									IGIPGVK	2xiTRAQ8plex [N-Term; K7]	2.60276	1	1	-	-	65.7	-
																																									MPEMHFK	2xiTRAQ8plex [N-Term; K7]	3.2211	1	1	-	33.3	-	-
																																									MPEMNIK	2xiTRAQ8plex [N-Term; K7]; 1xOxidation [M1]	2.20781	1	1	-	45.5	-	-
																																									VEGEMK	2xiTRAQ8plex [N-Term; K6]; 1xOxidation [M5]	1.88612	1	1	-	67.5	-	-
																																									VEGEMK	2xiTRAQ8plex [N-Term; K6]	2.69056	1	1	-	59.2	-	-
																																									VDINAPDVEVHGPDWHLK	2xiTRAQ8plex [N-Term; K18]	4.23568	1	1	-	-	83.4	-
																																									MPEMSIKPQK	3xiTRAQ8plex [N-Term; K7; K10]	3.05013	1	1	-	57.8	-	-
																																									GEGPDVHMTLPK	2xiTRAQ8plex [N-Term; K12]	3.34052	1	2	-	58.5	57.2	-
																																									AEAPLPSPK	2xiTRAQ8plex [N-Term; K9]	2.47668	1	1	-	-	93.1	-
																																									VPGIDATTK	2xiTRAQ8plex [N-Term; K9]	1.5376	1	1	-	69	-	-
																																									GPQVALK	2xiTRAQ8plex [N-Term; K7]	1.80358	1	1	-	68.2	-	-
																																									VPDVEIK	2xiTRAQ8plex [N-Term; K7]	2.62339	1	2	-	-	62.9	-
																																									ADVDISGPK	2xiTRAQ8plex [N-Term; K9]	2.22394	1	4	-	40.8	46.6	-
																																									ISMPDIDLNLTGPK	2xiTRAQ8plex [N-Term; K14]	3.99843	1	3	-	57.7	54.1	-
																																									GDVDVTLPK	2xiTRAQ8plex [N-Term; K9]	2.65626	1	1	-	-	61	-
																																									LKGEIDASVPELEGDLR	2xiTRAQ8plex [N-Term; K2]	3.87805	1	2	-	74.3	74.9	-
																																									TPEMIIQKPK	3xiTRAQ8plex [N-Term; K8; K10]	2.2389	1	1	-	-	49.2	-
																																									LEGGEVDLK	2xiTRAQ8plex [N-Term; K9]	4.05995	1	2	-	70.8	62.9	-
																																									ISMPEVDLNLK	2xiTRAQ8plex [N-Term; K11]	4.4037	1	6	-	-	-	-
																																									HELTEISNVDVETQSGK	2xiTRAQ8plex [N-Term; K17]	4.53208	1	3	-	48.4	80.4	-
																																									MPDMHVNMPK	2xiTRAQ8plex [N-Term; K10]	3.40443	1	1	-	-	51.8	-
																																									VDIDVPDVNIEGPEGK	2xiTRAQ8plex [N-Term; K16]	3.86413	1	2	-	-	54.3	-
																																									GEYDVTVPK	2xiTRAQ8plex [N-Term; K9]	2.89857	1	2	-	61	57.1	-
																																									LEVPDMNIR	1xiTRAQ8plex [N-Term]	2.49015	1	3	-	62.3	67.4	-
																																									FAGGLHFSGPK	2xiTRAQ8plex [N-Term; K11]	2.93449	1	1	-	-	104.4	-
																																									GEVDVDVPK	2xiTRAQ8plex [N-Term; K9]	2.56392	1	1	-	49.7	-	-
																																									MPFLSISSPK	2xiTRAQ8plex [N-Term; K10]	2.81432	1	1	-	111.1	-	-
																																									GSGGEWK	2xiTRAQ8plex [N-Term; K7]	2.28859	1	1	-	69.2	-	-
																																									LSGPSLK	2xiTRAQ8plex [N-Term; K7]	2.75712	1	1	-	-	71.4	-
																																									AVEVQGPSLESGDHGK	2xiTRAQ8plex [N-Term; K16]	5.58965	1	2	-	57.2	59.5	-
																																									FSVSGAK	2xiTRAQ8plex [N-Term; K7]	3.70481	1	2	-	58.3	56	-
																																									GDYDVTVPK	2xiTRAQ8plex [N-Term; K9]	2.98393	1	3	-	57.1	58.4	-
																																									GPTVGGGLPGIGVQGLEGNLQMPGIK	2xiTRAQ8plex [N-Term; K26]	4.12077	1	5	-	55.6	67.8	-
																																									VDISAPDVDVHGPDWHLK	2xiTRAQ8plex [N-Term; K18]	4.88271	1	1	-	45	-	-
																																									ISIPDVDLDLK	2xiTRAQ8plex [N-Term; K11]	2.75494	1	1	-	-	69.2	-
																																									GEETGIDVTLPTGEVTVPGVSGDVSLPEIATGGLEGK	2xiTRAQ8plex [N-Term; K37]	3.21793	1	4	-	75.2	53.8	-
																																									FNFSGSK	2xiTRAQ8plex [N-Term; K7]	3.67051	1	6	29	33.5	32	33.3
																																									KPDIDITGPK	3xiTRAQ8plex [N-Term; K1; K10]	3.25108	1	3	40.3	47.8	43.5	41.5
																																									VDTNAPDLSLEGPEGK	2xiTRAQ8plex [N-Term; K16]	5.15647	1	12	45.7	53.6	54.4	29.4
																																									APDVDIK	2xiTRAQ8plex [N-Term; K7]	2.86495	1	2	45.8	-	61	31.8
																																									GSEVGFHGAAPDISVK	2xiTRAQ8plex [N-Term; K16]	3.79933	1	3	46.3	49.1	51.1	37.9
																																									GEVDVSLANVEGDLK	2xiTRAQ8plex [N-Term; K15]	3.7129	1	2	46.7	64	-	42.8
																																									GDINIEGPSMNIEGPDLNVEGPEGGLK	2xiTRAQ8plex [N-Term; K27]	6.36446	1	6	47.6	59.1	40.2	39.2
																																									AEASIQAGAGDGEWEESEVK	2xiTRAQ8plex [N-Term; K20]	5.4976	1	3	47.8	57.5	50.6	35
																																									VDIEGPDVNIEGPEGK	2xiTRAQ8plex [N-Term; K16]	5.10359	1	6	47.9	57.2	48.6	39.2
																																									VPDVDIK	2xiTRAQ8plex [N-Term; K7]	2.92316	2	5	48.3	45	47.2	33.2
																																									GDVDVSVPK	2xiTRAQ8plex [N-Term; K9]	3.0566	1	3	48.4	48.7	48.5	31.3
																																									LNVGAPDVTLR	1xiTRAQ8plex [N-Term]	2.88936	1	6	48.6	54.8	47.5	37.3
																																									MDAEVPDVNIEGPDAK	2xiTRAQ8plex [N-Term; K16]	5.11938	1	4	48.7	57.8	55.7	36.2
																																									MDVNVGDIDIEGPEGK	2xiTRAQ8plex [N-Term; K16]	4.84492	1	4	49.3	57.7	64.5	39.3
																																									ISMSEVDLNVAAPK	2xiTRAQ8plex [N-Term; K14]	4.55398	1	3	49.4	50.6	-	38.9
																																									GEGPDGDVK	2xiTRAQ8plex [N-Term; K9]	3.39079	1	6	49.8	53.9	51.9	40.3
																																									GGADVSGGVSAPDISLGEGHLSVK	2xiTRAQ8plex [N-Term; K24]	3.87632	1	3	50.3	63	61.2	47.1
																																									LPDMSVK	2xiTRAQ8plex [N-Term; K7]	2.71179	1	3	50.7	61.8	49.7	36.3
																																									GDMDISLPK	2xiTRAQ8plex [N-Term; K9]	3.10883	1	5	50.9	57.2	56.8	41.3
																																									GEGPDVDVSLPK	2xiTRAQ8plex [N-Term; K12]	3.00263	1	3	51.1	71.1	64.7	39.7
																																									VDIDVPDVNLEAPEGK	2xiTRAQ8plex [N-Term; K16]	4.21161	1	6	51.8	57.9	62.4	36.9
																																									FGTFGGLGSK	2xiTRAQ8plex [N-Term; K10]	3.51079	1	3	51.9	54.3	44.8	44.9
																																									EVDVNLPK	2xiTRAQ8plex [N-Term; K8]	2.48119	1	2	51.9	-	62.8	49
																																									GPQITGPSLEGDLGLK	2xiTRAQ8plex [N-Term; K16]	4.77773	1	4	51.9	58.7	54.8	45.8
																																									ANVDISAPK	2xiTRAQ8plex [N-Term; K9]	2.73638	1	4	51.9	52.9	56.8	48.4
																																									ISMPDVDLHVK	2xiTRAQ8plex [N-Term; K11]	3.95937	1	3	52.1	60.3	60.8	41.8
																																									GPFVEAEVPDVDLECPDAK	2xiTRAQ8plex [N-Term; K19]; 1xCarbamidomethyl [C15]	4.70497	1	4	52.5	49.6	48.1	45.5
																																									GDMDVSVPK	2xiTRAQ8plex [N-Term; K9]	3.18588	1	11	52.6	49.4	52.1	39.6
																																									ISMPDLDLHLK	2xiTRAQ8plex [N-Term; K11]	3.54255	1	4	52.9	59.4	58.5	38.1
																																									GEGPEVDVTLPK	2xiTRAQ8plex [N-Term; K12]	3.80501	1	8	52.9	54.1	50	42.7
																																									VQANLGAPDINIEGLDAK	2xiTRAQ8plex [N-Term; K18]	3.66616	1	3	53	57.8	61.3	35.7
																																									VDVDVPDVNIEGPDAK	2xiTRAQ8plex [N-Term; K16]	4.97561	1	9	53.3	52.7	46.8	42.3
																																									GEGPDVDVNLPK	2xiTRAQ8plex [N-Term; K12]	3.75866	1	12	53.4	51.4	51.8	51.2
																																									MPDMHFK	2xiTRAQ8plex [N-Term; K7]	2.56011	1	2	53.8	54.7	-	37.4
																																									GDVDVSLPEVEGEMK	2xiTRAQ8plex [N-Term; K15]	4.46876	1	3	54	44.9	51.1	35.8
																																									VDVEVPDVSLEGPEGK	2xiTRAQ8plex [N-Term; K16]	4.71295	1	14	54.1	60	56	37
																																									VKGDVDVSLPK	3xiTRAQ8plex [N-Term; K2; K11]	3.77369	1	5	54.2	49.2	51.8	59.6
																																									VGVEVPDVNIEGPEGK	2xiTRAQ8plex [N-Term; K16]	4.4739	1	5	54.3	53.6	58.2	32.8
																																									GDVPSVGLEGPDVDLQGPEAK	2xiTRAQ8plex [N-Term; K21]	5.96278	1	6	54.5	54.4	55.2	36.9
																																									ADLDVSGPK	2xiTRAQ8plex [N-Term; K9]	3.68796	1	40	54.7	52.1	51.1	43.9
																																									EFSGPSTPTGTLEFEGGEVSLEGGK	2xiTRAQ8plex [N-Term; K25]	5.44304	1	4	54.9	54.6	65.1	44.7
																																									GEGPEVDVNLPK	2xiTRAQ8plex [N-Term; K12]	3.9212	1	25	54.9	54.2	50.5	43.6
																																									ADVDVSGPK	2xiTRAQ8plex [N-Term; K9]	2.95891	1	6	55	53.9	54	47.3
																																									VEGDMQVPDLDIK	2xiTRAQ8plex [N-Term; K13]	3.8275	1	5	55.1	61.5	59.3	56.4
																																									APNISMPDVDLNLK	2xiTRAQ8plex [N-Term; K14]	4.13667	1	4	55.1	58.4	62.8	50.8
																																									FSVSGLK	2xiTRAQ8plex [N-Term; K7]	3.1275	1	2	55.2	69.3	-	37.9
																																									MSLPDVDLDLK	2xiTRAQ8plex [N-Term; K11]	4.16693	1	6	55.3	56.8	58.2	40.1
																																									VDVEGPDVNIEGPEGK	2xiTRAQ8plex [N-Term; K16]	5.17689	1	4	55.4	52.6	49.4	41.7
																																									VDIDVPDVNIEGPDAK	2xiTRAQ8plex [N-Term; K16]	4.8529	1	4	55.5	47.8	-	42
																																									VDIEAPDVSLEGPEGK	2xiTRAQ8plex [N-Term; K16]	4.61518	1	5	55.7	54.2	40.4	39.4
																																									GDVDVSLPK	2xiTRAQ8plex [N-Term; K9]	3.00302	1	9	56.1	54.1	59.5	36.6
																																									MPDLHLK	2xiTRAQ8plex [N-Term; K7]	2.59214	1	3	56.1	65.1	65	49.8
																																									GPGVDLPSVNLSMPK	2xiTRAQ8plex [N-Term; K15]	3.79531	1	2	56.3	59.7	-	45
																																									ISMPGFK	2xiTRAQ8plex [N-Term; K7]	2.58627	1	2	56.4	-	56.7	46
																																									GGVQVPAVDISSSLGGR	1xiTRAQ8plex [N-Term]	5.4932	1	9	56.8	60.2	53.7	37.2
																																									MEGGGAEVHAQLPSLEGDLR	1xiTRAQ8plex [N-Term]	3.89037	1	5	56.8	60.2	63.3	49.9
																																									LEGPDVSLK	2xiTRAQ8plex [N-Term; K9]	3.05855	1	4	57.3	67.8	61	45.5
																																									ISMPDIDLNLK	2xiTRAQ8plex [N-Term; K11]	4.67494	1	36	57.6	57.8	57.8	43.5
																																									ADVVVSGPK	2xiTRAQ8plex [N-Term; K9]	2.32137	1	5	57.7	57.3	61.9	46.7
																																									FSMPSLK	2xiTRAQ8plex [N-Term; K7]	3.00836	1	4	57.8	61.6	55.9	35.5
																																									MPEMNIK	2xiTRAQ8plex [N-Term; K7]	3.51287	1	4	57.8	63	57.6	41.3
																																									FSMPGFK	2xiTRAQ8plex [N-Term; K7]	2.6437	1	9	57.8	59	60.1	38.9
																																									VDVNAPDVQAPDWHLK	2xiTRAQ8plex [N-Term; K16]	5.52959	1	6	58	55.4	53.5	39.7
																																									VSMPDVELNLK	2xiTRAQ8plex [N-Term; K11]	3.49883	1	5	58.1	82.2	80.7	49.9
																																									VSAPGVQGDVK	2xiTRAQ8plex [N-Term; K11]	2.63873	1	4	58.1	66.3	62.6	47
																																									VDVDIPDVNIEGPDAK	2xiTRAQ8plex [N-Term; K16]	5.11054	1	7	58.1	56.9	57.1	41.7
																																									MDIDVPDVEVQGPDWHLK	2xiTRAQ8plex [N-Term; K18]	3.94342	1	3	58.2	63.4	67.9	39.7
																																									GDVVVSLPK	2xiTRAQ8plex [N-Term; K9]	2.29581	1	4	58.5	56.9	74.3	40.7
																																									AEGPEVDVNLPK	2xiTRAQ8plex [N-Term; K12]	4.11249	1	19	58.8	59.5	51.8	49.6
																																									VSMPDVDLNLK	2xiTRAQ8plex [N-Term; K11]	4.05274	1	6	58.9	59.1	56.5	47.2
																																									GPGVDVNLK	2xiTRAQ8plex [N-Term; K9]	3.42173	1	2	58.9	56.8	-	53.9
																																									GPEVDVSGPK	2xiTRAQ8plex [N-Term; K10]	3.09172	1	2	59.2	65.7	-	65.6
																																									GPALDIK	2xiTRAQ8plex [N-Term; K7]	3.48325	1	4	59.3	64.4	57.5	43.2
																																									VGIQLPEVELSVSTK	2xiTRAQ8plex [N-Term; K15]	3.39198	1	3	59.4	58.4	66	47.3
																																									MDIDAPDVDVHGPDWHLK	2xiTRAQ8plex [N-Term; K18]	5.09018	1	5	59.6	63.2	61.1	37.3
																																									ISMPDVDLHLK	2xiTRAQ8plex [N-Term; K11]	4.28161	1	9	59.6	57.4	62.1	42.6
																																									VDIDVPDVNVQGPDWHLK	2xiTRAQ8plex [N-Term; K18]	6.28557	1	3	59.6	56.3	61.6	36.6
																																									GPEVDIEGPEGK	2xiTRAQ8plex [N-Term; K12]	4.46762	1	6	59.6	52.1	52.9	48.5
																																									MPEMSIK	2xiTRAQ8plex [N-Term; K7]	2.51092	1	2	59.7	61.4	-	42.8
																																									VESDLKGPEVDIEGPEGK	3xiTRAQ8plex [N-Term; K6; K18]	4.58378	1	2	59.9	45.2	-	57.6
																																									VDVECPDVNIEGPEGK	2xiTRAQ8plex [N-Term; K16]; 1xCarbamidomethyl [C5]	5.13126	1	6	60.1	67.7	60.5	53.4
																																									MPEINIK	2xiTRAQ8plex [N-Term; K7]	3.15111	1	2	60.2	66.9	-	40.5
																																									VDIDVPDVDVQGPDWHLK	2xiTRAQ8plex [N-Term; K18]	6.43706	1	3	60.2	68.9	65.6	46.4
																																									ISIPDVGLHLK	2xiTRAQ8plex [N-Term; K11]	3.10363	1	3	60.4	-	77.7	39.9
																																									GDLDASVPSMK	2xiTRAQ8plex [N-Term; K11]	2.03537	1	1	60.4	-	-	53.4
																																									AEGPDVAVDLPK	2xiTRAQ8plex [N-Term; K12]	3.96812	1	7	60.4	52.5	47.6	49.7
																																									GEGPEVDMNLPK	2xiTRAQ8plex [N-Term; K12]	4.09227	1	4	60.6	64.4	54.6	35.2
																																									VDINAPDVGVQGPDWHLK	2xiTRAQ8plex [N-Term; K18]	6.13239	1	6	60.9	60.3	61.5	48.5
																																									VDIDAPDVSIEGPDAK	2xiTRAQ8plex [N-Term; K16]	5.13977	1	9	61	53	56.1	45.1
																																									ADLGVSGPK	2xiTRAQ8plex [N-Term; K9]	3.28408	1	6	61.1	67.4	63	47.9
																																									LEGDLTGPSVGVEVPDVELECPDAK	2xiTRAQ8plex [N-Term; K25]; 1xCarbamidomethyl [C21]	6.1637	1	5	61.2	58.1	65.2	56.4
																																									GPQVSGELK	2xiTRAQ8plex [N-Term; K9]	4.19329	1	7	61.2	62.3	60	48.9
																																									LPTGQISGPEIK	2xiTRAQ8plex [N-Term; K12]	3.87865	1	6	61.5	55.4	57	50.5
																																									GHYEVTGSDDETGK	2xiTRAQ8plex [N-Term; K14]	6.30127	1	4	62	61.8	73.4	42.1
																																									MYFPDVEFDIK	2xiTRAQ8plex [N-Term; K11]	4.12129	1	3	62	63.6	64.5	56.1
																																									IDVTAPDVSIEEPEGK	2xiTRAQ8plex [N-Term; K16]	4.87024	1	5	62.2	58.4	55.9	43.4
																																									GDLDIAGPNLEGDFK	2xiTRAQ8plex [N-Term; K15]	4.87502	1	6	62.4	57.9	55.9	51.9
																																									GDFDVSVPK	2xiTRAQ8plex [N-Term; K9]	2.65431	1	4	62.7	50.9	70.3	49.9
																																									VDVSAPDVEAHGPEWNLK	2xiTRAQ8plex [N-Term; K18]	5.49857	1	6	63	58.5	58.4	36
																																									GEGPEFDVNLSK	2xiTRAQ8plex [N-Term; K12]	3.86706	1	5	63.1	75.6	67.2	38.8
																																									VDIDTPDINIEGSEGK	2xiTRAQ8plex [N-Term; K16]	3.88354	1	4	63.4	80.3	61.3	43.2
																																									SEDGVEGDLGETQSR	1xiTRAQ8plex [N-Term]	5.29808	1	8	63.8	73.5	74	44
																																									MPDVDISVPK	2xiTRAQ8plex [N-Term; K10]	2.8033	1	5	64	57	49.2	48.8
																																									ADIDVSGPSVDTDAPDLDIEGPEGK	2xiTRAQ8plex [N-Term; K25]	5.56029	1	5	64	47	60.3	49.2
																																									GGQIGLQAPGLSVSGPQGHLESGSGK	2xiTRAQ8plex [N-Term; K26]	5.37239	1	2	64.1	-	72.3	43
																																									DDGVFVQEVTQNSPAAR	1xiTRAQ8plex [N-Term]	4.42412	2	3	64.4	71.9	74.7	192.9
																																									GDVDVSGPK	2xiTRAQ8plex [N-Term; K9]	2.93387	1	3	64.5	53.3	-	66
																																									GEGPDVDVTLPK	2xiTRAQ8plex [N-Term; K12]	3.57244	1	5	64.5	52.1	48.1	58.9
																																									EGQTPK	2xiTRAQ8plex [N-Term; K6]	1.56813	1	1	64.9	-	-	45.9
																																									GEIDASVPELEGDLR	1xiTRAQ8plex [N-Term]	4.4208	1	8	65.4	58.4	72.2	45.3
																																									APEVNLNAPDVDVHGPDWNLK	2xiTRAQ8plex [N-Term; K21]	4.87934	1	5	65.8	78.5	73.9	74.9
																																									MPSLEISAPK	2xiTRAQ8plex [N-Term; K10]	2.91606	1	1	65.8	-	-	95.6
																																									MPEMHFR	1xiTRAQ8plex [N-Term]	2.71024	1	1	65.9	-	-	43.8
																																									IHMSGPK	2xiTRAQ8plex [N-Term; K7]	2.37129	1	1	66.1	-	-	51.1
																																									VDIDAPDVDVHGPDWHLK	2xiTRAQ8plex [N-Term; K18]	5.41854	1	10	67.5	53	59.2	71.1
																																									LQVTMPGIK	2xiTRAQ8plex [N-Term; K9]	3.08186	1	3	69.1	-	91.2	72.4
																																									VDIDTPDIDIHGPEGK	2xiTRAQ8plex [N-Term; K16]	3.53948	1	5	69.7	68.7	64.3	40.1
																																									GPSLDIDTPDVNIEGPEGK	2xiTRAQ8plex [N-Term; K19]	4.99235	1	2	70	-	50.5	49.7
																																									ELLLPNWQGSGSHGLTIAQR	1xiTRAQ8plex [N-Term]	5.81947	2	4	70.5	68.5	95.9	44.5
																																									LQGSGVSLASK	2xiTRAQ8plex [N-Term; K11]	3.5624	1	3	71.5	63.6	63	57.1
																																									AGAISASGPELQGAGHSK	2xiTRAQ8plex [N-Term; K18]	5.76419	1	3	72	72.4	71.6	58.4
																																									ISMPDIDLNLK	2xiTRAQ8plex [N-Term; K11]; 1xOxidation [M3]	3.95956	1	4	72.4	-	70.4	57.9
																																									GDISISGPK	2xiTRAQ8plex [N-Term; K9]	2.8615	1	5	72.8	59	61.5	56.5
																																									ISMQDVDLSLGSPK	2xiTRAQ8plex [N-Term; K14]	4.64111	1	6	73	78.3	67.1	64.9
																																									GNVDISAPK	2xiTRAQ8plex [N-Term; K9]	1.97317	1	2	73.8	-	76.1	77.2
																																									IEGEMQVPDVDIR	1xiTRAQ8plex [N-Term]	4.55213	1	5	75	125.1	92.1	45.5
																																									VDINAPDVDVR	1xiTRAQ8plex [N-Term]	3.17675	1	10	75.2	71.8	90.8	69.4
																																									GPSLQGDLAVSGDIK	2xiTRAQ8plex [N-Term; K15]	3.49787	1	3	75.4	60.1	105.1	57.1
																																									VSGPDLDLNLK	2xiTRAQ8plex [N-Term; K11]	3.52933	1	4	75.9	64.5	67.1	68.9
																																									EVFSSCSSEVVLSGDDEEYQR	1xiTRAQ8plex [N-Term]; 1xCarbamidomethyl [C6]	5.72413	1	4	76.2	71.3	71.3	69.1
																																									VDIDAPDVEVHDPDWHLK	2xiTRAQ8plex [N-Term; K18]	4.90197	1	2	77.3	78.5	-	62.5
																																									VSVGAPDLSLEASEGSIK	2xiTRAQ8plex [N-Term; K18]	4.56161	1	3	80.5	68.4	-	71
																																									LPQFGISTPGSDLHVNAK	2xiTRAQ8plex [N-Term; K18]	4.27594	1	5	80.6	80.4	82	60.4
																																									MDIDAPDVEVQGPDWHLK	2xiTRAQ8plex [N-Term; K18]	5.75209	1	7	80.8	72.5	77.6	43.9
																																									IPMPDFDLHLK	2xiTRAQ8plex [N-Term; K11]	4.00157	1	3	82.1	86.6	74.5	51.4
																																									ISMPDVDLNLK	2xiTRAQ8plex [N-Term; K11]	3.01542	1	3	82.1	75.5	105.2	81.3
																																									GGVTGSPEASISGSK	2xiTRAQ8plex [N-Term; K15]	3.15223	1	3	83.8	80	79	35
																																									ISMPDVGLNLK	2xiTRAQ8plex [N-Term; K11]	2.70582	1	2	84.3	-	88.4	87.4
																																									ISMPDVDLHMK	2xiTRAQ8plex [N-Term; K11]	3.13458	1	1	85	-	-	87
																																									GGVDVTLPR	1xiTRAQ8plex [N-Term]	2.18648	1	4	85.1	67	73.5	55.4
																																									IDVDAPDIDIHGPDAK	2xiTRAQ8plex [N-Term; K16]	3.64816	1	8	95.1	70.1	65.2	60.4
																																									ISMPDVDFNLK	2xiTRAQ8plex [N-Term; K11]	4.14299	1	3	95.9	73.2	88.2	87.8
																																									VTAYTVDVTGR	1xiTRAQ8plex [N-Term]	2.76224	1	3	97.6	98	86.8	126.9
																																									VQTPEVDVK	2xiTRAQ8plex [N-Term; K9]	3.81072	1	5	97.9	58.5	65.8	58.4
																																									ISMPEIDLNLK	2xiTRAQ8plex [N-Term; K11]	4.3527	1	4	100.3	65.3	71.2	97.9
																																									DIDISSPEFK	2xiTRAQ8plex [N-Term; K10]	2.60323	1	6	102.3	85.8	82.7	81.6
																																									VDIETPNLEGTLTGPR	1xiTRAQ8plex [N-Term]	3.65302	1	5	107.5	76.4	79.7	73.9
																																									APDVDVNIAGPDAALK	2xiTRAQ8plex [N-Term; K16]	5.53208	1	3	109.3	59.9	58.2	49
																																									ADIEISGPK	2xiTRAQ8plex [N-Term; K9]	2.947	1	5	125.1	88.7	95.8	64.1
																																									IEGDLK	2xiTRAQ8plex [N-Term; K6]	3.3735	14	24	61.7	63.3	64.3	45.8
																																									GPEIDIK	2xiTRAQ8plex [N-Term; K7]	3.0814	2	4	52.5	52.1	54	42.1
160420317	FLNA	2316	NP_001104026.1	filamin-A isoform 2	96.96	20.81	103.05	47.79	0.94	104.9	103.9	105.7	79.3	76.5	78.6	122.1	121.9	121.2	82.2	83.7	83.5	163.7	164.7	164	118.2	120.8	117.1	78	78.3	77.7	51.6	50.2	52.3	59.9169	115	847	104	2647	280.564	6.06
																																									CSYQPTMEGVHTVHVTFAGVPIPR	1xiTRAQ8plex [N-Term]; 1xCarbamidomethyl [C1]	4.11005	2	1	-	101.1	-	-
																																									IPEISIQDMTAQVTSPSGK	2xiTRAQ8plex [N-Term; K19]; 1xOxidation [M9]	2.38361	2	1	-	-	92.8	-
																																									FVPAEMGTHTVSVK	2xiTRAQ8plex [N-Term; K14]; 1xOxidation [M6]	2.59146	2	1	-	100.5	-	-
																																									RAPSVANVGSHCDLSLK	2xiTRAQ8plex [N-Term; K17]; 1xCarbamidomethyl [C12]	3.2785	2	1	-	-	133.5	-
																																									RAEFTVETR	1xiTRAQ8plex [N-Term]	3.1661	2	1	-	-	120.7	-
																																									CAPGVVGPAEADIDFDIIR	1xiTRAQ8plex [N-Term]; 1xCarbamidomethyl [C1]	4.93268	2	1	-	-	65.2	-
																																									VGSAADIPINISETDLSLLTATVVPPSGR	1xiTRAQ8plex [N-Term]	3.76476	2	6	-	118.5	-	-
																																									TGVELGKPTHFTVNAK	3xiTRAQ8plex [N-Term; K7; K16]	2.1082	2	1	-	111.1	-	-
																																									AHVVPCFDASK	2xiTRAQ8plex [N-Term; K11]; 1xCarbamidomethyl [C6]	3.40252	2	6	-	81.2	85.9	-
																																									GLGLSK	2xiTRAQ8plex [N-Term; K6]	2.49656	2	1	-	112.8	-	-
																																									SADFVVEAIGDDVGTLGFSVEGPSQAK	2xiTRAQ8plex [N-Term; K27]	6.58627	2	3	-	70.4	-	-
																																									GAIDAK	2xiTRAQ8plex [N-Term; K6]	2.12276	2	1	-	107.7	-	-
																																									MDCQECPEGYR	1xiTRAQ8plex [N-Term]; 2xCarbamidomethyl [C3; C6]	2.42739	2	1	30.5	-	-	44.6
																																									SPYTVTVGQACNPSACR	1xiTRAQ8plex [N-Term]; 2xCarbamidomethyl [C11; C16]	5.66731	2	7	47.4	51.7	48.2	81.8
																																									MDCQECPEGYR	1xiTRAQ8plex [N-Term]; 1xOxidation [M1]; 2xCarbamidomethyl [C3; C6]	3.38674	2	2	50.7	103.1	-	102.6
																																									DAGEGLLAVQITDPEGKPK	3xiTRAQ8plex [N-Term; K17; K19]	4.72563	2	6	51.5	68.7	54.8	60.3
																																									LQVEPAVDTSGVQCYGPGIEGQGVFR	1xiTRAQ8plex [N-Term]; 1xCarbamidomethyl [C14]	7.59752	2	10	64.2	85.6	67.3	66
																																									AHEPTYFTVDCAEAGQGDVSIGIK	2xiTRAQ8plex [N-Term; K24]; 1xCarbamidomethyl [C11]	7.24529	2	6	69.2	91	63.6	190
																																									VHSPSGALEECYVTEIDQDK	2xiTRAQ8plex [N-Term; K20]; 1xCarbamidomethyl [C11]	6.52072	2	7	71.3	84.7	74.1	101.7
																																									KTHIQDNHDGTYTVAYVPDVTGR	2xiTRAQ8plex [N-Term; K1]	5.254	2	6	71.7	74.3	73.3	69.2
																																									SAGQGEVLVYVEDPAGHQEEAK	2xiTRAQ8plex [N-Term; K22]	6.98671	2	12	74	75.3	76.6	74.8
																																									MSCMDNK	2xiTRAQ8plex [N-Term; K7]; 1xCarbamidomethyl [C3]	3.26765	2	5	77.2	75.4	81.8	114.7
																																									THIQDNHDGTYTVAYVPDVTGR	1xiTRAQ8plex [N-Term]	4.18813	2	2	78.1	127.8	-	200.8
																																									AEISCTDNQDGTCSVSYLPVLPGDYSILVK	2xiTRAQ8plex [N-Term; K30]; 2xCarbamidomethyl [C5; C13]	5.13485	2	5	79	76.7	81.4	122.4
																																									VHGPGIQSGTTNKPNK	3xiTRAQ8plex [N-Term; K13; K16]	4.78579	2	7	82.3	82.2	84.5	47.8
																																									AVPTGDASK	2xiTRAQ8plex [N-Term; K9]	3.70002	2	4	82.3	-	81.5	61.4
																																									VTVLFAGQHIAK	2xiTRAQ8plex [N-Term; K12]	3.95692	2	4	83.3	98.7	89.7	100.1
																																									EEGPYEVEVTYDGVPVPGSPFPLEAVAPTKPSK	3xiTRAQ8plex [N-Term; K30; K33]	4.21769	2	9	83.9	93	90.9	44.8
																																									GLVEPVDVVDNADGTQTVNYVPSR	1xiTRAQ8plex [N-Term]	5.3212	2	15	84.2	93.4	86.6	43.9
																																									SPFEVYVDK	2xiTRAQ8plex [N-Term; K9]	3.17254	2	10	84.9	77.6	89.2	70.5
																																									VDINTEDLEDGTCR	1xiTRAQ8plex [N-Term]; 1xCarbamidomethyl [C13]	4.19392	2	3	85.1	76.1	89.9	53.3
																																									GAGTGGLGLAVEGPSEAK	2xiTRAQ8plex [N-Term; K18]	6.80578	2	8	85.6	85.5	78.4	45.1
																																									AGVAPLQVK	2xiTRAQ8plex [N-Term; K9]	2.80077	2	2	85.7	-	-	47.2
																																									VPVHDVTDASK	2xiTRAQ8plex [N-Term; K11]	4.06071	2	8	86.1	80.5	83.8	53.3
																																									VTYCPTEPGNYIINIK	2xiTRAQ8plex [N-Term; K16]; 1xCarbamidomethyl [C4]	3.05837	2	4	87.1	107.2	84.8	105.5
																																									TGVAVNKPAEFTVDAK	3xiTRAQ8plex [N-Term; K7; K16]	3.68362	2	6	87.9	86.3	85.8	46.3
																																									DGSCGVAYVVQEPGDYEVSVK	2xiTRAQ8plex [N-Term; K21]; 1xCarbamidomethyl [C4]	6.00991	2	9	90	79.7	77.2	94.3
																																									DAPQDFHPDR	1xiTRAQ8plex [N-Term]	3.9811	2	8	91.7	96.3	92.5	55.7
																																									VAQPTITDNK	2xiTRAQ8plex [N-Term; K10]	4.13853	2	13	91.8	95.3	91.8	61.5
																																									TPCEEILVK	2xiTRAQ8plex [N-Term; K9]; 1xCarbamidomethyl [C3]	3.73445	2	6	92.6	95.6	88.6	187
																																									THEAEIVEGENHTYCIR	1xiTRAQ8plex [N-Term]; 1xCarbamidomethyl [C15]	6.8157	2	6	92.7	93.6	98.1	117
																																									VEPGLGADNSVVR	1xiTRAQ8plex [N-Term]	4.28252	2	5	93.1	76.8	79.5	71.1
																																									SQGDASK	2xiTRAQ8plex [N-Term; K7]	2.44516	2	3	94	101.7	82.3	62.8
																																									AWGPGLEGGVVGK	2xiTRAQ8plex [N-Term; K13]	3.50829	2	6	94.1	87.2	78.6	68.7
																																									EAGAGGLAIAVEGPSK	2xiTRAQ8plex [N-Term; K16]	5.29845	2	6	94.2	87.6	83.6	78
																																									ANLPQSFQVDTSK	2xiTRAQ8plex [N-Term; K13]	4.73653	2	18	94.8	90.5	90.6	60.3
																																									DQEFTVK	2xiTRAQ8plex [N-Term; K7]	3.77373	2	10	95.1	101.9	95.8	51.2
																																									GTVEPQLEAR	1xiTRAQ8plex [N-Term]	3.02869	2	3	95.1	174.8	142.1	66.2
																																									VGTECGNQK	2xiTRAQ8plex [N-Term; K9]; 1xCarbamidomethyl [C5]	3.24069	2	2	96	96	-	77.1
																																									EEPCLLK	2xiTRAQ8plex [N-Term; K7]; 1xCarbamidomethyl [C4]	3.73262	2	5	96.1	101.8	101.4	69.4
																																									SSFTVDCSK	2xiTRAQ8plex [N-Term; K9]; 1xCarbamidomethyl [C7]	3.60556	2	6	96.3	85.7	95	122
																																									DAGEGGLSLAIEGPSK	2xiTRAQ8plex [N-Term; K16]	5.61056	2	8	96.4	89.3	96.7	58.9
																																									ATCAPQHGAPGPGPADASK	2xiTRAQ8plex [N-Term; K19]; 1xCarbamidomethyl [C3]	5.28593	2	6	96.5	93.9	104.6	74.3
																																									AGNNMLLVGVHGPR	1xiTRAQ8plex [N-Term]; 1xOxidation [M5]	4.15286	2	3	96.7	94.2	90.7	215.8
																																									VQVQDNEGCPVEALVK	2xiTRAQ8plex [N-Term; K16]; 1xCarbamidomethyl [C9]	5.66321	2	7	97.1	98.1	88.4	79.4
																																									VTANNDK	2xiTRAQ8plex [N-Term; K7]	3.10191	2	3	97.5	92.9	97.1	55.1
																																									SPFSVAVSPSLDLSK	2xiTRAQ8plex [N-Term; K15]	5.66565	2	10	97.8	89.4	95.4	62
																																									VANPSGNLTETYVQDR	1xiTRAQ8plex [N-Term]	5.46928	2	16	98.1	103.3	100.1	49.6
																																									YTPVQQGPVGVNVTYGGDPIPK	2xiTRAQ8plex [N-Term; K22]	6.39414	2	25	98.5	106.4	94.5	92
																																									DKGEYTLVVK	3xiTRAQ8plex [N-Term; K2; K10]	3.74848	2	5	99.2	103.9	107.3	125.7
																																									LDVQFSGLTK	2xiTRAQ8plex [N-Term; K10]	3.35549	2	3	99.9	83.8	82.8	65.8
																																									APSVANVGSHCDLSLK	2xiTRAQ8plex [N-Term; K16]; 1xCarbamidomethyl [C11]	3.80517	2	4	100.2	100.6	106.5	70.9
																																									LPQLPITNFSR	1xiTRAQ8plex [N-Term]	2.8972	2	5	100.5	109.8	99.1	57.4
																																									DVDIIDHHDNTYTVK	2xiTRAQ8plex [N-Term; K15]	5.06631	2	11	100.8	97.6	98.6	84.6
																																									VTAQGPGLEPSGNIANK	2xiTRAQ8plex [N-Term; K17]	5.35509	2	7	102	105.8	100.8	58.4
																																									IVGPSGAAVPCK	2xiTRAQ8plex [N-Term; K12]; 1xCarbamidomethyl [C11]	2.825	2	11	102.9	113.3	111.1	63.4
																																									ASGPGLNTTGVPASLPVEFTIDAK	2xiTRAQ8plex [N-Term; K24]	5.78641	2	5	103.5	103.1	114.7	60.6
																																									AFGPGLQGGSAGSPAR	1xiTRAQ8plex [N-Term]	4.74899	2	9	103.6	88.6	116.8	59.4
																																									VTGDDSMR	1xiTRAQ8plex [N-Term]	2.66895	2	8	103.6	107.4	115.8	68.2
																																									VEPSHDASK	2xiTRAQ8plex [N-Term; K9]	3.53553	2	8	104.3	106.2	106.6	76.7
																																									ALTQTGGPHVK	2xiTRAQ8plex [N-Term; K11]	3.79029	2	10	105.8	106.3	104.7	52.4
																																									VTYTPMAPGSYLISIK	2xiTRAQ8plex [N-Term; K16]	4.71328	2	14	106.2	107.3	105.9	82.3
																																									EGPYSISVLYGDEEVPR	1xiTRAQ8plex [N-Term]	5.67661	2	10	106.5	98.6	115.9	50.5
																																									VSGLGEK	2xiTRAQ8plex [N-Term; K7]	3.47516	2	8	106.6	113.1	114.1	56.9
																																									VNVGAGSHPNK	2xiTRAQ8plex [N-Term; K11]	3.26495	2	7	106.9	111	109.3	73.8
																																									DAGYGGLSLSIEGPSK	2xiTRAQ8plex [N-Term; K16]	5.18311	2	14	107.5	121.1	117	58
																																									AEFTVETR	1xiTRAQ8plex [N-Term]	2.5509	2	5	108	107.7	104.3	78
																																									LTVSSLQESGLK	2xiTRAQ8plex [N-Term; K12]	3.70485	2	7	108.3	109.6	101.8	53.7
																																									IPEISIQDMTAQVTSPSGK	2xiTRAQ8plex [N-Term; K19]	4.53953	2	7	108.6	95	102.5	75.6
																																									FNEEHIPDSPFVVPVASPSGDAR	1xiTRAQ8plex [N-Term]	6.31599	2	11	108.7	109.7	113.3	52.1
																																									EATTEFSVDAR	1xiTRAQ8plex [N-Term]	3.54613	2	12	109.4	111.7	115.1	119.2
																																									AYGPGIEPTGNMVK	2xiTRAQ8plex [N-Term; K14]	4.15079	2	6	109.7	107.9	108.8	50.2
																																									YAPSEAGLHEMDIR	1xiTRAQ8plex [N-Term]	3.99653	2	9	110.3	109	115.4	65.1
																																									ETGEHLVHVK	2xiTRAQ8plex [N-Term; K10]	4.28422	2	15	110.6	103.7	106.9	80.2
																																									CSGPGLSPGMVR	1xiTRAQ8plex [N-Term]; 1xCarbamidomethyl [C1]	2.76805	2	2	111.8	104.5	-	74.8
																																									HTAMVSWGGVSIPNSPFR	1xiTRAQ8plex [N-Term]	5.68593	2	6	113.3	121	117.1	72.8
																																									TFSVWYVPEVTGTHK	2xiTRAQ8plex [N-Term; K15]	6.08081	2	16	113.4	113.7	112.5	106.3
																																									GAGSYTIMVLFADQATPTSPIR	1xiTRAQ8plex [N-Term]	5.42049	2	3	115.1	127.3	104.4	71.6
																																									AYVGQK	2xiTRAQ8plex [N-Term; K6]	3.25583	2	3	116.7	114.1	116.6	82
																																									AEAGVPAEFSIWTR	1xiTRAQ8plex [N-Term]	4.3582	2	9	118.4	104.2	104	50.4
																																									VLPTHDASK	2xiTRAQ8plex [N-Term; K9]	2.96915	2	3	119	172.7	126.3	99.2
																																									YGGDEIPFSPYR	1xiTRAQ8plex [N-Term]	4.06395	2	13	119.5	126.1	133.8	63.7
																																									YAPSEAGLHEMDIR	1xiTRAQ8plex [N-Term]; 1xOxidation [M11]	3.40817	2	5	120.3	124.1	131.3	71.4
																																									YNEQHVPGSPFTAR	1xiTRAQ8plex [N-Term]	4.34598	2	11	121.4	127.5	119.8	61.6
																																									AGQSAAGAAPGGGVDTR	1xiTRAQ8plex [N-Term]	5.56338	2	12	122.9	106.9	119.5	44.2
																																									VSGQGLHEGHTFEPAEFIIDTR	1xiTRAQ8plex [N-Term]	5.27974	2	12	123.1	118.3	120.2	50
																																									YGGPYHIGGSPFK	2xiTRAQ8plex [N-Term; K13]	3.6473	2	12	123.4	133.4	123.9	67.5
																																									AGNNMLLVGVHGPR	1xiTRAQ8plex [N-Term]	5.8037	2	10	123.5	112.5	122.4	72.8
																																									VTYTPMAPGSYLISIK	2xiTRAQ8plex [N-Term; K16]; 1xOxidation [M6]	3.67115	2	4	125	95	113	133.8
																																									FGGEHVPNSPFQVTALAGDQPSVQPPLR	1xiTRAQ8plex [N-Term]	6.14034	2	6	130.1	124.6	130.9	53.5
																																									HTAMVSWGGVSIPNSPFR	1xiTRAQ8plex [N-Term]; 1xOxidation [M4]	4.17204	2	3	131.7	100.2	103.3	85
																																									WGDEHIPGSPYR	1xiTRAQ8plex [N-Term]	3.55648	2	5	132	129	132.4	69.2
																																									FADQHVPGSPFSVK	2xiTRAQ8plex [N-Term; K14]	4.10373	2	8	132.1	126.8	122.3	49.6
																																									LYSVSYLLK	2xiTRAQ8plex [N-Term; K9]	3.39727	2	10	134.6	113.2	123.9	111.6
																																									IANLQTDLSDGLR	1xiTRAQ8plex [N-Term]	4.67757	2	12	136.1	120.9	120.1	97.4
																																									YWPQEAGEYAVHVLCNSEDIR	1xiTRAQ8plex [N-Term]; 1xCarbamidomethyl [C15]	5.20043	2	4	137.1	97.1	112.2	93.3
																																									YGGQPVPNFPSK	2xiTRAQ8plex [N-Term; K12]	3.63997	2	9	139.3	129.9	129	79
																																									LLGWIQNKLPQLPITNFSR	2xiTRAQ8plex [N-Term; K8]	2.57161	2	3	151.8	156.7	150.9	81.9
																																									VYGPGVAK	2xiTRAQ8plex [N-Term; K8]	3.57949	2	7	151.9	107.7	149.8	103.8
																																									AEISFEDR	1xiTRAQ8plex [N-Term]	3.21351	2	8	165.6	94.2	106.1	161.4
																																									GDGSCDVR	1xiTRAQ8plex [N-Term]; 1xCarbamidomethyl [C5]	2.28398	4	1	57.1	-	-	96.5
																																									GQHVPGSPFQFTVGPLGEGGAHK	2xiTRAQ8plex [N-Term; K23]	5.94165	4	12	102.9	95.6	90.9	64.6
																																									NDNDTFTVK	2xiTRAQ8plex [N-Term; K9]	3.17489	4	10	110.1	110.6	108.9	74.8
																																									QMQLENVSVALEFLDR	1xiTRAQ8plex [N-Term]	4.48006	6	7	50.3	56.4	58.9	36.3
																																									GAGGQGK	2xiTRAQ8plex [N-Term; K7]	3.09482	6	6	98	100.5	100.3	52.3
																																									QMQLENVSVALEFLDR	1xiTRAQ8plex [N-Term]; 1xOxidation [M2]	4.62392	6	4	100.5	116.1	102.4	105.5
																																									LIALLEVLSQK	2xiTRAQ8plex [N-Term; K11]	3.49819	8	1	-	112	-	-
																																									DLAEDAPWK	2xiTRAQ8plex [N-Term; K9]	3.28336	8	12	104.4	104.9	103.7	64.9
																																									AIVDGNLK	2xiTRAQ8plex [N-Term; K8]	2.95062	8	3	113.4	99.6	107.3	73.4
																																									LLGWIQNK	2xiTRAQ8plex [N-Term; K8]	3.52953	8	10	118.5	104.6	105.2	85.5
																																									IQQNTFTR	1xiTRAQ8plex [N-Term]	3.60783	8	3	118.9	101.7	112.5	81
																																									LVSIDSK	2xiTRAQ8plex [N-Term; K7]	3.69666	8	14	139	145.1	136.5	171.7
16933542	FN1	2335	NP_002017.1	fibronectin isoform 3 preproprotein	105.86	45.19	94.14	96.58	1.12	108.2	107.8	110.1	161.8	154.5	156.2	114.7	117.9	113.6	42.7	41.4	41.4	224.5	229.3	229.5	74.9	73.5	75.4	42.1	42.7	42	31.1	32.9	31.8	50.0637	83	714	0	2355	259.063	5.73
																																									ESVPISDTIIPAVPPPTDLR	1xiTRAQ8plex [N-Term]	4.57092	6	7	96.7	106	105.3	84
																																									DDKESVPISDTIIPAVPPPTDLR	2xiTRAQ8plex [N-Term; K3]	5.22463	6	17	97.8	95	97.6	127.5
																																									KTDELPQLVTLPHPNLHGPEILDVPSTVQK	3xiTRAQ8plex [N-Term; K1; K30]	2.50065	5	1	-	-	101.1	-
																																									GLAFTDVDVDSIK	2xiTRAQ8plex [N-Term; K13]	4.52162	4	13	85	89.1	87.8	80
																																									IAWESPQGQVSR	1xiTRAQ8plex [N-Term]	4.12376	4	18	115.1	135.5	142.8	80.5
																																									TDELPQLVTLPHPNLHGPEILDVPSTVQK	2xiTRAQ8plex [N-Term; K29]	3.21569	5	3	124.2	136.5	129.1	97.6
																																									FGFCPMAAHEEICTTNEGVMYR	1xiTRAQ8plex [N-Term]; 2xCarbamidomethyl [C4; C13]	5.06187	10	1	-	63.9	-	-
																																									TIKPDVR	2xiTRAQ8plex [N-Term; K3]	2.20805	9	1	-	108.6	-	-
																																									AAVYQPQPHPQPPPYGHCVTDSGVVYSVGMQWLK	2xiTRAQ8plex [N-Term; K34]; 1xCarbamidomethyl [C18]	4.80502	10	2	-	58.4	-	-
																																									YEKPGSPPR	2xiTRAQ8plex [N-Term; K3]	2.33835	9	3	-	138.9	104.3	-
																																									VGDTYERPK	2xiTRAQ8plex [N-Term; K9]	2.1337	10	3	-	102.7	121.4	-
																																									FLATTPNSLLVSWQPPR	1xiTRAQ8plex [N-Term]	4.69386	9	2	-	121.1	124.3	-
																																									TEIDKPSQMQVTDVQDNSISVK	3xiTRAQ8plex [N-Term; K5; K22]; 1xOxidation [M9]	4.21355	9	3	-	82.9	85.8	-
																																									RPHETGGYMLECVCLGNGK	2xiTRAQ8plex [N-Term; K19]; 2xCarbamidomethyl [C12; C14]	3.13675	10	1	-	42.4	-	-
																																									TETITGFQVDAVPANGQTPIQR	1xiTRAQ8plex [N-Term]	4.17242	9	4	-	86.5	95	-
																																									GATYNIIVEALKDQQR	2xiTRAQ8plex [N-Term; K12]	2.43495	9	1	-	107.9	-	-
																																									GFNCESKPEAEETCFDK	3xiTRAQ8plex [N-Term; K7; K17]; 2xCarbamidomethyl [C4; C14]	4.79745	10	10	33.7	33.4	34.8	524
																																									CDPHEATCYDDGK	2xiTRAQ8plex [N-Term; K13]; 2xCarbamidomethyl [C1; C8]	3.63303	9	7	38.7	36.2	47.4	441.4
																																									GEWTCKPIAEK	3xiTRAQ8plex [N-Term; K6; K11]; 1xCarbamidomethyl [C5]	4.43412	10	5	47.8	55.4	45.8	403.3
																																									CDPVDQCQDSETGTFYQIGDSWEK	2xiTRAQ8plex [N-Term; K24]; 2xCarbamidomethyl [C1; C7]	5.60422	10	9	49.7	67.3	59.5	410.3
																																									LLCQCLGFGSGHFR	1xiTRAQ8plex [N-Term]; 2xCarbamidomethyl [C3; C5]	6.68142	9	15	56	61.9	52.7	260.3
																																									TYLGNALVCTCYGGSR	1xiTRAQ8plex [N-Term]; 2xCarbamidomethyl [C9; C11]	4.67466	10	6	58.2	53.8	78.8	358.9
																																									QDGHLWCSTTSNYEQDQK	2xiTRAQ8plex [N-Term; K18]; 1xCarbamidomethyl [C7]	7.03866	10	7	60.6	61	52.4	319.3
																																									TEIDKPSQMQVTDVQDNSISVK	3xiTRAQ8plex [N-Term; K5; K22]	6.36046	9	8	63.2	61.8	53.4	123.6
																																									EYLGAICSCTCFGGQR	1xiTRAQ8plex [N-Term]; 3xCarbamidomethyl [C7; C9; C11]	4.00185	9	5	63.3	71.1	59.8	245.9
																																									DLQFVEVTDVK	2xiTRAQ8plex [N-Term; K11]	5.21257	9	12	66.8	71.4	68.5	130.1
																																									YSFCTDHTVLVQTR	1xiTRAQ8plex [N-Term]; 1xCarbamidomethyl [C4]	3.98114	10	10	69.9	70.4	82.1	252.9
																																									HYQINQQWER	1xiTRAQ8plex [N-Term]	5.43891	10	7	70	86	107.4	263.3
																																									DLEVVAATPTSLLISWDAPAVTVR	1xiTRAQ8plex [N-Term]	5.68081	9	9	71.6	76.7	74.4	139.5
																																									CNDQDTR	1xiTRAQ8plex [N-Term]; 1xCarbamidomethyl [C1]	2.5528	10	2	72.1	-	-	185.5
																																									WCGTTQNYDADQK	2xiTRAQ8plex [N-Term; K13]; 1xCarbamidomethyl [C2]	5.49448	10	8	74.3	69.3	64.5	266.8
																																									DSMIWDCTCIGAGR	1xiTRAQ8plex [N-Term]; 1xOxidation [M3]; 2xCarbamidomethyl [C7; C9]	4.15274	10	6	74.3	64.2	83.1	345
																																									TNTNVNCPIECFMPLDVQADR	1xiTRAQ8plex [N-Term]; 2xCarbamidomethyl [C7; C11]	6.88836	9	6	78.3	71.6	68.9	204
																																									EINLAPDSSSVVVSGLMVATK	2xiTRAQ8plex [N-Term; K21]	5.38183	9	3	80.8	88.3	73.3	154.6
																																									DSMIWDCTCIGAGR	1xiTRAQ8plex [N-Term]; 2xCarbamidomethyl [C7; C9]	4.86135	10	6	81.7	53.6	79.5	367.7
																																									EEVVTVGNSVNEGLNQPTDDSCFDPYTVSHYAVGDEWER	1xiTRAQ8plex [N-Term]; 1xCarbamidomethyl [C22]	5.92626	9	4	82.8	106.5	107.4	420.1
																																									TYHVGEQWQK	2xiTRAQ8plex [N-Term; K10]	5.02783	9	21	83.6	83.8	102.1	188.6
																																									GLKPGVVYEGQLISIQQYGHQEVTR	2xiTRAQ8plex [N-Term; K3]	6.13416	9	11	85.7	89.7	95.5	193.8
																																									CHEGGQSYK	2xiTRAQ8plex [N-Term; K9]; 1xCarbamidomethyl [C1]	4.27719	10	5	86.2	72.4	93.6	343.9
																																									YQCYCYGR	1xiTRAQ8plex [N-Term]; 2xCarbamidomethyl [C3; C5]	3.86954	10	7	88.2	90.6	68.8	169
																																									TFYSCTTEGR	1xiTRAQ8plex [N-Term]; 1xCarbamidomethyl [C5]	3.11162	10	4	89.6	82.9	94.9	200
																																									GATYNIIVEALK	2xiTRAQ8plex [N-Term; K12]	3.59297	9	4	91.4	93.4	91.9	132.3
																																									ATITGYR	1xiTRAQ8plex [N-Term]	1.62213	9	3	91.8	103.2	-	88
																																									NLQPASEYTVSLVAIK	2xiTRAQ8plex [N-Term; K16]	5.58336	9	16	98.5	95.8	97.6	129.8
																																									ISCTIANR	1xiTRAQ8plex [N-Term]; 1xCarbamidomethyl [C3]	2.04343	10	3	100.3	112.5	126.1	236
																																									ESKPLTAQQTTK	3xiTRAQ8plex [N-Term; K3; K12]	3.65963	9	8	101.6	104.7	109.1	127.7
																																									IGDQWDK	2xiTRAQ8plex [N-Term; K7]	2.95065	10	9	102.4	98.3	95.4	151.8
																																									GNLLQCICTGNGR	1xiTRAQ8plex [N-Term]; 2xCarbamidomethyl [C6; C8]	3.89655	10	2	103.2	-	61.9	102.9
																																									DAPIVNK	2xiTRAQ8plex [N-Term; K7]	2.76658	9	10	106.9	109.2	103.3	112
																																									ITYGETGGNSPVQEFTVPGSK	2xiTRAQ8plex [N-Term; K21]	5.74769	9	13	108.7	105	102.3	121.2
																																									RPGGEPSPEGTTGQSYNQYSQR	1xiTRAQ8plex [N-Term]	8.45244	9	8	109.8	103	127.7	104.7
																																									MSESGFK	2xiTRAQ8plex [N-Term; K7]	3.23091	9	9	110.2	110.3	108.6	166.8
																																									QHDMGHMMR	1xiTRAQ8plex [N-Term]	3.34009	10	2	110.8	-	105.2	207.5
																																									GNQESPK	2xiTRAQ8plex [N-Term; K7]	2.82741	9	4	112.3	103.1	113.3	116.2
																																									VTDATETTITISWR	1xiTRAQ8plex [N-Term]	4.24193	9	21	113.2	110.4	107	130.7
																																									FTNIGPDTMR	1xiTRAQ8plex [N-Term]	3.83745	9	8	116.1	113.7	124.8	84.6
																																									QYNVGPSVSK	2xiTRAQ8plex [N-Term; K10]	4.02032	9	10	117.6	124.4	123.6	109
																																									SYTITGLQPGTDYK	2xiTRAQ8plex [N-Term; K14]	4.83523	9	20	118.3	115.4	112.5	121.1
																																									LTVGLTR	1xiTRAQ8plex [N-Term]	2.12446	9	2	118.7	116	-	94.4
																																									GDSPASSKPISINYR	2xiTRAQ8plex [N-Term; K8]	4.30185	9	9	119.2	123	117.1	120.9
																																									HTSVQTTSSGSGPFTDVR	1xiTRAQ8plex [N-Term]	6.18614	10	24	119.9	121.3	122.2	143.8
																																									YEVSVYALK	2xiTRAQ8plex [N-Term; K9]	3.79942	9	6	120.3	118	120.8	144.6
																																									WLPSSSPVTGYR	1xiTRAQ8plex [N-Term]	4.03602	9	8	121.8	115.7	121.3	82.8
																																									IYLYTLNDNAR	1xiTRAQ8plex [N-Term]	3.83637	9	13	123.5	125.3	119.4	125.6
																																									SEPLIGR	1xiTRAQ8plex [N-Term]	2.47966	9	2	124.1	-	130.7	90.1
																																									VTIMWTPPESAVTGYR	1xiTRAQ8plex [N-Term]	4.0905	9	22	124.3	122.1	123.8	115
																																									SSPVVIDASTAIDAPSNLR	1xiTRAQ8plex [N-Term]	5.79487	9	8	125.9	128.4	135.5	84.4
																																									VPGTSTSATLTGLTR	1xiTRAQ8plex [N-Term]	3.79254	9	6	126.8	120.4	117.8	130.6
																																									STTPDITGYR	1xiTRAQ8plex [N-Term]	2.91747	9	11	127	122.7	143.5	105.9
																																									EATIPGHLNSYTIK	2xiTRAQ8plex [N-Term; K14]	3.5944	9	12	127.7	126.2	119.5	177.6
																																									VDVIPVNLPGEHGQR	1xiTRAQ8plex [N-Term]	4.84532	9	10	129.3	131.3	126.6	124.4
																																									IGDTWSK	2xiTRAQ8plex [N-Term; K7]	2.85958	10	6	129.4	112.9	138.3	173.9
																																									FTNIGPDTMR	1xiTRAQ8plex [N-Term]; 1xOxidation [M9]	3.58304	9	7	130.3	150.3	153.4	98.1
																																									YTGNTYR	1xiTRAQ8plex [N-Term]	3.03633	10	5	132.3	134.9	151.1	157.1
																																									LGVRPSQGGEAPR	1xiTRAQ8plex [N-Term]	2.90998	9	6	132.3	143.4	128.8	103.4
																																									EESPLLIGQQSTVSDVPR	1xiTRAQ8plex [N-Term]	5.74788	9	19	132.6	138.8	137.6	92.2
																																									SDTVPSPR	1xiTRAQ8plex [N-Term]	2.23653	9	8	134	127.5	126.2	100.6
																																									VFAVSHGR	1xiTRAQ8plex [N-Term]	4.19686	9	16	134.3	132.5	128.5	105.7
																																									EVTSDSGSIVVSGLTPGVEYVYTIQVLR	1xiTRAQ8plex [N-Term]	5.80613	9	7	134.5	105.4	98	161.1
																																									ITGYIIK	2xiTRAQ8plex [N-Term; K7]	2.88881	9	6	136.4	133.5	134.4	158.8
																																									VTWAPPPSIDLTNFLVR	1xiTRAQ8plex [N-Term]	5.92191	9	20	137.9	134	129.6	108.1
																																									WSRPQAPITGYR	1xiTRAQ8plex [N-Term]	2.82607	9	6	140.3	136.2	121.4	124.5
																																									FTQVTPTSLSAQWTPPNVQLTGYR	1xiTRAQ8plex [N-Term]	5.00763	9	9	140.9	141.3	141.6	121
																																									VEYELSEEGDEPQYLDLPSTATSVNIPDLLPGR	1xiTRAQ8plex [N-Term]	4.88769	9	8	142.8	156.5	141.2	116.3
																																									NTFAEVTGLSPGVTYYFK	2xiTRAQ8plex [N-Term; K18]	5.33102	9	15	156.4	152.6	147.7	158.9
																																									MSESGFK	2xiTRAQ8plex [N-Term; K7]; 1xOxidation [M1]	3.55174	9	5	163	161	155.4	233
																																									VTIMWTPPESAVTGYR	1xiTRAQ8plex [N-Term]; 1xOxidation [M4]	4.41223	9	10	170.3	157.4	178	145.8
																																									AQITGYR	1xiTRAQ8plex [N-Term]	2.18757	9	5	210.9	156	185	66.2
47132557	FN1	2335	NP_997647.1	fibronectin isoform 1 precursor	74.38	81.8	125.63	100.59	0.59	117.9		117.2	155.6		115.8	30.4		20.2	20.1		17.8	298		320.8	84.8		103.3	74.9		79.8	18.4		25	48.0824	82	692	1	2477	272.16	5.5
																																									DDKESVPISDTIIPEVPQLTDLSFVDITDSSIGLR	2xiTRAQ8plex [N-Term; K3]	2.66928	3	2	-	117.9	117.2	-
																																									KTDELPQLVTLPHPNLHGPEILDVPSTVQK	3xiTRAQ8plex [N-Term; K1; K30]	2.50065	5	1	-	-	101.1	-
																																									GLAFTDVDVDSIK	2xiTRAQ8plex [N-Term; K13]	4.52162	4	13	85	89.1	87.8	80
																																									IAWESPQGQVSR	1xiTRAQ8plex [N-Term]	4.12376	4	18	115.1	135.5	142.8	80.5
																																									TDELPQLVTLPHPNLHGPEILDVPSTVQK	2xiTRAQ8plex [N-Term; K29]	3.21569	5	3	124.2	136.5	129.1	97.6
																																									FGFCPMAAHEEICTTNEGVMYR	1xiTRAQ8plex [N-Term]; 2xCarbamidomethyl [C4; C13]	5.06187	10	1	-	63.9	-	-
																																									TIKPDVR	2xiTRAQ8plex [N-Term; K3]	2.20805	9	1	-	108.6	-	-
																																									AAVYQPQPHPQPPPYGHCVTDSGVVYSVGMQWLK	2xiTRAQ8plex [N-Term; K34]; 1xCarbamidomethyl [C18]	4.80502	10	2	-	58.4	-	-
																																									YEKPGSPPR	2xiTRAQ8plex [N-Term; K3]	2.33835	9	3	-	138.9	104.3	-
																																									VGDTYERPK	2xiTRAQ8plex [N-Term; K9]	2.1337	10	3	-	102.7	121.4	-
																																									FLATTPNSLLVSWQPPR	1xiTRAQ8plex [N-Term]	4.69386	9	2	-	121.1	124.3	-
																																									TEIDKPSQMQVTDVQDNSISVK	3xiTRAQ8plex [N-Term; K5; K22]; 1xOxidation [M9]	4.21355	9	3	-	82.9	85.8	-
																																									RPHETGGYMLECVCLGNGK	2xiTRAQ8plex [N-Term; K19]; 2xCarbamidomethyl [C12; C14]	3.13675	10	1	-	42.4	-	-
																																									TETITGFQVDAVPANGQTPIQR	1xiTRAQ8plex [N-Term]	4.17242	9	4	-	86.5	95	-
																																									GATYNIIVEALKDQQR	2xiTRAQ8plex [N-Term; K12]	2.43495	9	1	-	107.9	-	-
																																									GFNCESKPEAEETCFDK	3xiTRAQ8plex [N-Term; K7; K17]; 2xCarbamidomethyl [C4; C14]	4.79745	10	10	33.7	33.4	34.8	524
																																									CDPHEATCYDDGK	2xiTRAQ8plex [N-Term; K13]; 2xCarbamidomethyl [C1; C8]	3.63303	9	7	38.7	36.2	47.4	441.4
																																									GEWTCKPIAEK	3xiTRAQ8plex [N-Term; K6; K11]; 1xCarbamidomethyl [C5]	4.43412	10	5	47.8	55.4	45.8	403.3
																																									CDPVDQCQDSETGTFYQIGDSWEK	2xiTRAQ8plex [N-Term; K24]; 2xCarbamidomethyl [C1; C7]	5.60422	10	9	49.7	67.3	59.5	410.3
																																									LLCQCLGFGSGHFR	1xiTRAQ8plex [N-Term]; 2xCarbamidomethyl [C3; C5]	6.68142	9	15	56	61.9	52.7	260.3
																																									TYLGNALVCTCYGGSR	1xiTRAQ8plex [N-Term]; 2xCarbamidomethyl [C9; C11]	4.67466	10	6	58.2	53.8	78.8	358.9
																																									QDGHLWCSTTSNYEQDQK	2xiTRAQ8plex [N-Term; K18]; 1xCarbamidomethyl [C7]	7.03866	10	7	60.6	61	52.4	319.3
																																									TEIDKPSQMQVTDVQDNSISVK	3xiTRAQ8plex [N-Term; K5; K22]	6.36046	9	8	63.2	61.8	53.4	123.6
																																									EYLGAICSCTCFGGQR	1xiTRAQ8plex [N-Term]; 3xCarbamidomethyl [C7; C9; C11]	4.00185	9	5	63.3	71.1	59.8	245.9
																																									DLQFVEVTDVK	2xiTRAQ8plex [N-Term; K11]	5.21257	9	12	66.8	71.4	68.5	130.1
																																									YSFCTDHTVLVQTR	1xiTRAQ8plex [N-Term]; 1xCarbamidomethyl [C4]	3.98114	10	10	69.9	70.4	82.1	252.9
																																									HYQINQQWER	1xiTRAQ8plex [N-Term]	5.43891	10	7	70	86	107.4	263.3
																																									DLEVVAATPTSLLISWDAPAVTVR	1xiTRAQ8plex [N-Term]	5.68081	9	9	71.6	76.7	74.4	139.5
																																									CNDQDTR	1xiTRAQ8plex [N-Term]; 1xCarbamidomethyl [C1]	2.5528	10	2	72.1	-	-	185.5
																																									WCGTTQNYDADQK	2xiTRAQ8plex [N-Term; K13]; 1xCarbamidomethyl [C2]	5.49448	10	8	74.3	69.3	64.5	266.8
																																									DSMIWDCTCIGAGR	1xiTRAQ8plex [N-Term]; 1xOxidation [M3]; 2xCarbamidomethyl [C7; C9]	4.15274	10	6	74.3	64.2	83.1	345
																																									TNTNVNCPIECFMPLDVQADR	1xiTRAQ8plex [N-Term]; 2xCarbamidomethyl [C7; C11]	6.88836	9	6	78.3	71.6	68.9	204
																																									EINLAPDSSSVVVSGLMVATK	2xiTRAQ8plex [N-Term; K21]	5.38183	9	3	80.8	88.3	73.3	154.6
																																									DSMIWDCTCIGAGR	1xiTRAQ8plex [N-Term]; 2xCarbamidomethyl [C7; C9]	4.86135	10	6	81.7	53.6	79.5	367.7
																																									EEVVTVGNSVNEGLNQPTDDSCFDPYTVSHYAVGDEWER	1xiTRAQ8plex [N-Term]; 1xCarbamidomethyl [C22]	5.92626	9	4	82.8	106.5	107.4	420.1
																																									TYHVGEQWQK	2xiTRAQ8plex [N-Term; K10]	5.02783	9	21	83.6	83.8	102.1	188.6
																																									GLKPGVVYEGQLISIQQYGHQEVTR	2xiTRAQ8plex [N-Term; K3]	6.13416	9	11	85.7	89.7	95.5	193.8
																																									CHEGGQSYK	2xiTRAQ8plex [N-Term; K9]; 1xCarbamidomethyl [C1]	4.27719	10	5	86.2	72.4	93.6	343.9
																																									YQCYCYGR	1xiTRAQ8plex [N-Term]; 2xCarbamidomethyl [C3; C5]	3.86954	10	7	88.2	90.6	68.8	169
																																									TFYSCTTEGR	1xiTRAQ8plex [N-Term]; 1xCarbamidomethyl [C5]	3.11162	10	4	89.6	82.9	94.9	200
																																									GATYNIIVEALK	2xiTRAQ8plex [N-Term; K12]	3.59297	9	4	91.4	93.4	91.9	132.3
																																									ATITGYR	1xiTRAQ8plex [N-Term]	1.62213	9	3	91.8	103.2	-	88
																																									NLQPASEYTVSLVAIK	2xiTRAQ8plex [N-Term; K16]	5.58336	9	16	98.5	95.8	97.6	129.8
																																									ISCTIANR	1xiTRAQ8plex [N-Term]; 1xCarbamidomethyl [C3]	2.04343	10	3	100.3	112.5	126.1	236
																																									ESKPLTAQQTTK	3xiTRAQ8plex [N-Term; K3; K12]	3.65963	9	8	101.6	104.7	109.1	127.7
																																									IGDQWDK	2xiTRAQ8plex [N-Term; K7]	2.95065	10	9	102.4	98.3	95.4	151.8
																																									GNLLQCICTGNGR	1xiTRAQ8plex [N-Term]; 2xCarbamidomethyl [C6; C8]	3.89655	10	2	103.2	-	61.9	102.9
																																									DAPIVNK	2xiTRAQ8plex [N-Term; K7]	2.76658	9	10	106.9	109.2	103.3	112
																																									ITYGETGGNSPVQEFTVPGSK	2xiTRAQ8plex [N-Term; K21]	5.74769	9	13	108.7	105	102.3	121.2
																																									RPGGEPSPEGTTGQSYNQYSQR	1xiTRAQ8plex [N-Term]	8.45244	9	8	109.8	103	127.7	104.7
																																									MSESGFK	2xiTRAQ8plex [N-Term; K7]	3.23091	9	9	110.2	110.3	108.6	166.8
																																									QHDMGHMMR	1xiTRAQ8plex [N-Term]	3.34009	10	2	110.8	-	105.2	207.5
																																									GNQESPK	2xiTRAQ8plex [N-Term; K7]	2.82741	9	4	112.3	103.1	113.3	116.2
																																									VTDATETTITISWR	1xiTRAQ8plex [N-Term]	4.24193	9	21	113.2	110.4	107	130.7
																																									FTNIGPDTMR	1xiTRAQ8plex [N-Term]	3.83745	9	8	116.1	113.7	124.8	84.6
																																									QYNVGPSVSK	2xiTRAQ8plex [N-Term; K10]	4.02032	9	10	117.6	124.4	123.6	109
																																									SYTITGLQPGTDYK	2xiTRAQ8plex [N-Term; K14]	4.83523	9	20	118.3	115.4	112.5	121.1
																																									LTVGLTR	1xiTRAQ8plex [N-Term]	2.12446	9	2	118.7	116	-	94.4
																																									GDSPASSKPISINYR	2xiTRAQ8plex [N-Term; K8]	4.30185	9	9	119.2	123	117.1	120.9
																																									HTSVQTTSSGSGPFTDVR	1xiTRAQ8plex [N-Term]	6.18614	10	24	119.9	121.3	122.2	143.8
																																									YEVSVYALK	2xiTRAQ8plex [N-Term; K9]	3.79942	9	6	120.3	118	120.8	144.6
																																									WLPSSSPVTGYR	1xiTRAQ8plex [N-Term]	4.03602	9	8	121.8	115.7	121.3	82.8
																																									IYLYTLNDNAR	1xiTRAQ8plex [N-Term]	3.83637	9	13	123.5	125.3	119.4	125.6
																																									SEPLIGR	1xiTRAQ8plex [N-Term]	2.47966	9	2	124.1	-	130.7	90.1
																																									VTIMWTPPESAVTGYR	1xiTRAQ8plex [N-Term]	4.0905	9	22	124.3	122.1	123.8	115
																																									SSPVVIDASTAIDAPSNLR	1xiTRAQ8plex [N-Term]	5.79487	9	8	125.9	128.4	135.5	84.4
																																									VPGTSTSATLTGLTR	1xiTRAQ8plex [N-Term]	3.79254	9	6	126.8	120.4	117.8	130.6
																																									STTPDITGYR	1xiTRAQ8plex [N-Term]	2.91747	9	11	127	122.7	143.5	105.9
																																									EATIPGHLNSYTIK	2xiTRAQ8plex [N-Term; K14]	3.5944	9	12	127.7	126.2	119.5	177.6
																																									VDVIPVNLPGEHGQR	1xiTRAQ8plex [N-Term]	4.84532	9	10	129.3	131.3	126.6	124.4
																																									IGDTWSK	2xiTRAQ8plex [N-Term; K7]	2.85958	10	6	129.4	112.9	138.3	173.9
																																									FTNIGPDTMR	1xiTRAQ8plex [N-Term]; 1xOxidation [M9]	3.58304	9	7	130.3	150.3	153.4	98.1
																																									YTGNTYR	1xiTRAQ8plex [N-Term]	3.03633	10	5	132.3	134.9	151.1	157.1
																																									LGVRPSQGGEAPR	1xiTRAQ8plex [N-Term]	2.90998	9	6	132.3	143.4	128.8	103.4
																																									EESPLLIGQQSTVSDVPR	1xiTRAQ8plex [N-Term]	5.74788	9	19	132.6	138.8	137.6	92.2
																																									SDTVPSPR	1xiTRAQ8plex [N-Term]	2.23653	9	8	134	127.5	126.2	100.6
																																									VFAVSHGR	1xiTRAQ8plex [N-Term]	4.19686	9	16	134.3	132.5	128.5	105.7
																																									EVTSDSGSIVVSGLTPGVEYVYTIQVLR	1xiTRAQ8plex [N-Term]	5.80613	9	7	134.5	105.4	98	161.1
																																									ITGYIIK	2xiTRAQ8plex [N-Term; K7]	2.88881	9	6	136.4	133.5	134.4	158.8
																																									VTWAPPPSIDLTNFLVR	1xiTRAQ8plex [N-Term]	5.92191	9	20	137.9	134	129.6	108.1
																																									WSRPQAPITGYR	1xiTRAQ8plex [N-Term]	2.82607	9	6	140.3	136.2	121.4	124.5
																																									FTQVTPTSLSAQWTPPNVQLTGYR	1xiTRAQ8plex [N-Term]	5.00763	9	9	140.9	141.3	141.6	121
																																									VEYELSEEGDEPQYLDLPSTATSVNIPDLLPGR	1xiTRAQ8plex [N-Term]	4.88769	9	8	142.8	156.5	141.2	116.3
																																									NTFAEVTGLSPGVTYYFK	2xiTRAQ8plex [N-Term; K18]	5.33102	9	15	156.4	152.6	147.7	158.9
																																									MSESGFK	2xiTRAQ8plex [N-Term; K7]; 1xOxidation [M1]	3.55174	9	5	163	161	155.4	233
																																									VTIMWTPPESAVTGYR	1xiTRAQ8plex [N-Term]; 1xOxidation [M4]	4.41223	9	10	170.3	157.4	178	145.8
																																									AQITGYR	1xiTRAQ8plex [N-Term]	2.18757	9	5	210.9	156	185	66.2
55743098	COL6A3	1293	NP_004360.2	collagen alpha-3(VI) chain isoform 1 precursor	100.12	31.66	99.89	61.12	1	90.8	89	92.1	88.7	89	89.6	73.3	73.1	76.7	148	145.8	145.3	182	184.7	180.2	101.8	100.8	99.9	78.8	80.9	79.2	36.7	36.7	37	39.3768	106	770	13	3177	343.457	6.68
																																									AGDTETLK	2xiTRAQ8plex [N-Term; K8]	2.07147	1	1	-	-	106.1	-
																																									QASVFSFGLGAQAASR	1xiTRAQ8plex [N-Term]	3.32141	3	1	-	-	52.7	-
																																									VGLVQFSDTPVTEFSLNTYQTK	2xiTRAQ8plex [N-Term; K22]	4.88649	4	1	-	-	-	-
																																									EFLYDVVK	2xiTRAQ8plex [N-Term; K8]	3.00031	1	2	-	107.5	129.1	-
																																									DFVMNLVNSLDIGNDNIR	1xiTRAQ8plex [N-Term]; 1xOxidation [M4]	2.28553	4	1	62	-	-	76.9
																																									AQVLGAVK	2xiTRAQ8plex [N-Term; K8]	3.26988	3	3	67.9	62.5	69.7	70.9
																																									VEEGVPQVLVLISAGPSSDEIR	1xiTRAQ8plex [N-Term]	3.49169	3	2	68.4	70.5	-	61.4
																																									TLSGTPEVHSNK	2xiTRAQ8plex [N-Term; K12]	3.29314	4	2	76.4	122.1	-	70.7
																																									SFGDLQEK	2xiTRAQ8plex [N-Term; K8]	2.7494	3	5	80.5	97.6	79.8	92.3
																																									GLEYIMQSHLTK	2xiTRAQ8plex [N-Term; K12]	3.50943	1	3	80.6	112.7	66.4	85.4
																																									DIIFLLDGSANVGK	2xiTRAQ8plex [N-Term; K14]	3.67397	4	2	85.2	75.3	-	72.8
																																									SDILGHLR	1xiTRAQ8plex [N-Term]	3.22564	4	6	97.4	100	97.5	52.5
																																									VGVVQFSDEPR	1xiTRAQ8plex [N-Term]	3.39192	3	6	98.3	96.7	77.1	88.8
																																									VEFSLTDYGSK	2xiTRAQ8plex [N-Term; K11]	3.09536	3	1	-	134.3	-	-
																																									VSCSGGR	1xiTRAQ8plex [N-Term]; 1xCarbamidomethyl [C3]	1.32106	3	1	-	108.5	-	-
																																									LMHLEFGR	1xiTRAQ8plex [N-Term]; 1xOxidation [M2]	2.08901	3	1	-	-	145.5	-
																																									DILFLFDGSANLVGQFPVVR	1xiTRAQ8plex [N-Term]	3.10098	5	1	-	124.8	-	-
																																									EVYTFASEPNDVFFK	2xiTRAQ8plex [N-Term; K15]	4.38711	3	4	-	121.4	107.5	-
																																									GETGDDGRDGVGSEGR	1xiTRAQ8plex [N-Term]	3.19269	3	2	-	87.5	113.4	-
																																									VGVVQFSNDVFPEFYLK	2xiTRAQ8plex [N-Term; K17]	4.55546	3	4	-	92.7	-	-
																																									MKPLDGSALYTGSALDFVR	2xiTRAQ8plex [N-Term; K2]; 1xOxidation [M1]	2.44786	5	2	-	101.6	-	-
																																									LNLLDLDYELAEQLDNIAEK	2xiTRAQ8plex [N-Term; K20]	2.97736	3	1	-	-	89.7	-
																																									VSVVANTPSGPVEAFDFDEYQPEMLEK	2xiTRAQ8plex [N-Term; K27]	5.36227	3	6	66.2	68	57.8	119.7
																																									DVVLSIVNDLTIAESNCPR	1xiTRAQ8plex [N-Term]; 1xCarbamidomethyl [C17]	5.60159	3	5	67.9	58	-	146.5
																																									GDSIDQCALIQSIK	2xiTRAQ8plex [N-Term; K14]; 1xCarbamidomethyl [C7]	4.1887	3	7	71.3	69.7	79.6	169.8
																																									VAVIQFSDDPK	2xiTRAQ8plex [N-Term; K11]	4.72497	5	7	71.4	62.5	70.2	110.5
																																									ACCGVPCK	2xiTRAQ8plex [N-Term; K8]; 3xCarbamidomethyl [C2; C3; C7]	1.9864	3	2	71.6	-	72.9	295.4
																																									FDEHQSKPEILNLVK	3xiTRAQ8plex [N-Term; K7; K15]	5.33525	5	8	71.6	71.3	77	69.1
																																									ACNLDVILGFDGSR	1xiTRAQ8plex [N-Term]; 1xCarbamidomethyl [C2]	4.63096	3	6	72.1	64.5	64.8	144.8
																																									VAVVTYNNEVTTEIR	1xiTRAQ8plex [N-Term]	5.75814	3	6	74	74.9	84.3	119.3
																																									SLDEISQPAQELK	2xiTRAQ8plex [N-Term; K13]	4.2669	5	15	74.7	75.6	76.1	59.4
																																									IIDELNVKPEGTR	2xiTRAQ8plex [N-Term; K8]	4.13745	5	15	76.1	89.4	77.6	70.9
																																									DVVFLLDGSEGVR	1xiTRAQ8plex [N-Term]	5.30308	5	12	76.5	78.5	77.7	76.7
																																									SDDEVDDPAVELK	2xiTRAQ8plex [N-Term; K13]	5.01716	5	12	77.3	84.3	73.6	84.7
																																									DGVPGGPGETGK	2xiTRAQ8plex [N-Term; K12]	2.99106	3	5	77.7	73.8	70.8	96.4
																																									IAVAQYSDDVK	2xiTRAQ8plex [N-Term; K11]	4.95705	5	4	78	74.2	85	69.9
																																									NADQEELVK	2xiTRAQ8plex [N-Term; K9]	3.21153	5	7	78	80.2	83.6	97.5
																																									NPSVVVK	2xiTRAQ8plex [N-Term; K7]	2.26652	5	3	78.5	87.5	81.2	83.3
																																									AAEGIPK	2xiTRAQ8plex [N-Term; K7]	2.06022	5	3	78.5	80.3	81.6	69.6
																																									GYPGDEGGPGER	1xiTRAQ8plex [N-Term]	3.33294	3	3	79.3	67.6	69.6	84.7
																																									NLQVALTSK	2xiTRAQ8plex [N-Term; K9]	3.61507	3	6	81.2	93	91.2	80.3
																																									QIIDAINK	2xiTRAQ8plex [N-Term; K8]	4.04435	3	9	83.3	76.4	80.1	102.6
																																									LMHLEFGR	1xiTRAQ8plex [N-Term]	3.53372	3	16	83.3	84.4	83.4	78.2
																																									QSSPDSVK	2xiTRAQ8plex [N-Term; K8]	3.74067	3	10	83.3	86	87.2	93.7
																																									LLVLITGGK	2xiTRAQ8plex [N-Term; K9]	3.50856	5	14	83.7	81.9	79.7	71.8
																																									IGDLHPQIVNLLK	2xiTRAQ8plex [N-Term; K13]	4.34957	5	15	83.7	85.8	86.1	63.3
																																									VDGPASNLK	2xiTRAQ8plex [N-Term; K9]	3.88738	5	12	83.8	81.6	82.6	76
																																									VAVVQYSDR	1xiTRAQ8plex [N-Term]	3.75427	5	3	83.9	76.4	88	58.9
																																									EVQVFEITENSAK	2xiTRAQ8plex [N-Term; K13]	3.99987	3	2	84	-	106.8	71.6
																																									TRPEFYLNSYMNK	2xiTRAQ8plex [N-Term; K13]	4.7238	5	5	84.7	73.3	83.8	74.4
																																									LQPVLQPLPSPGVGGK	2xiTRAQ8plex [N-Term; K16]	5.70821	5	18	84.8	83.4	78.8	78.5
																																									NIDSEEVGK	2xiTRAQ8plex [N-Term; K9]	3.75286	3	5	84.9	77.5	80.5	110.3
																																									MKPLDGSALYTGSALDFVR	2xiTRAQ8plex [N-Term; K2]	4.89438	5	13	85.4	83.3	86.3	114.7
																																									IEDGVPQHLVLVLGGK	2xiTRAQ8plex [N-Term; K16]	5.10064	3	12	85.6	82.1	86.3	91.9
																																									DVVFLIDGSQSAGPEFQYVR	1xiTRAQ8plex [N-Term]	7.01032	5	9	85.7	71.3	78.5	80.3
																																									SVLLDK	2xiTRAQ8plex [N-Term; K6]	2.80779	3	2	86	85.8	-	99.9
																																									ADIVFLLDGSINFR	1xiTRAQ8plex [N-Term]	4.50676	3	6	86.1	89.1	93.3	81.2
																																									DQNVFVAQK	2xiTRAQ8plex [N-Term; K9]	3.89819	3	18	86.8	87	89.4	110.4
																																									IEEGVPQFLVLISSGK	2xiTRAQ8plex [N-Term; K16]	4.86311	5	14	86.9	81.3	82	78.2
																																									AAPLQGMLPGLLAPLR	1xiTRAQ8plex [N-Term]	4.12375	5	7	87.7	95.5	86.1	57.9
																																									VVESLDVGQDR	1xiTRAQ8plex [N-Term]	3.86361	5	12	87.7	92.8	90.9	66.7
																																									GETGDDGR	1xiTRAQ8plex [N-Term]	2.84441	3	5	88.7	92.9	95.6	75.5
																																									VEFLLNAHSSKDEVQNAVQR	2xiTRAQ8plex [N-Term; K11]	3.44501	5	2	89.4	-	98.3	135.4
																																									LVDYLDVGFDTTR	1xiTRAQ8plex [N-Term]	4.05371	5	10	89.9	95.7	88.6	73.9
																																									DGVGSEGR	1xiTRAQ8plex [N-Term]	2.30027	3	3	89.9	92.2	93.1	88.4
																																									LLTPITTLTSEQIQK	2xiTRAQ8plex [N-Term; K15]	5.14294	5	12	90	103.9	109.9	154.4
																																									EVITAVR	1xiTRAQ8plex [N-Term]	2.6755	5	7	90.3	92.8	117.1	58.6
																																									LNIGPSK	2xiTRAQ8plex [N-Term; K7]	2.67941	3	5	90.9	95.2	94.5	83.9
																																									ALILVGLER	1xiTRAQ8plex [N-Term]	3.27648	3	13	91	89.3	89.9	88.8
																																									VPQIAFVITGGK	2xiTRAQ8plex [N-Term; K12]	4.03496	3	4	91.2	81.9	91.8	132.9
																																									AAPLQGMLPGLLAPLR	1xiTRAQ8plex [N-Term]; 1xOxidation [M7]	2.75812	5	2	91.2	-	96.9	80
																																									SQHPYVLTEDTLK	2xiTRAQ8plex [N-Term; K13]	5.71748	3	8	91.7	95.7	96.4	135.8
																																									QINVGNALEYVSR	1xiTRAQ8plex [N-Term]	5.32231	5	10	93.5	92.8	90.9	58.9
																																									QQSLETAMSFVAR	1xiTRAQ8plex [N-Term]	5.65678	3	14	93.5	98.8	95.7	106
																																									ALEFVAR	1xiTRAQ8plex [N-Term]	2.54604	3	8	93.7	106.3	108.5	81.9
																																									ITEGVPQLLIVLTADR	1xiTRAQ8plex [N-Term]	5.13831	5	7	94.5	98.8	94	85.6
																																									VAVFFSNTPTR	1xiTRAQ8plex [N-Term]	4.59729	3	15	94.6	109.9	96.6	103.2
																																									SQDDVSR	1xiTRAQ8plex [N-Term]	2.60809	3	5	94.7	127.9	129.8	71.7
																																									GPIGSIGPK	2xiTRAQ8plex [N-Term; K9]	2.34944	3	3	95.1	97.8	95.5	127.8
																																									SQAPVLDAIR	1xiTRAQ8plex [N-Term]	2.55139	3	10	95.5	98.3	102.6	80.6
																																									ALNLGYALDYAQR	1xiTRAQ8plex [N-Term]	4.73071	5	10	95.7	94.9	101.5	64.2
																																									ISLSPEYVFSVSTFR	1xiTRAQ8plex [N-Term]	4.68428	5	6	96.2	98.7	94.7	89.8
																																									LSDAGITPLFLTR	1xiTRAQ8plex [N-Term]	3.86302	3	16	96.2	108.5	103.6	115.7
																																									QLGTVQQVISER	1xiTRAQ8plex [N-Term]	4.62467	5	22	97.1	92.6	121.6	61.9
																																									GDPGNPGQDSQER	1xiTRAQ8plex [N-Term]	3.815	3	6	97.2	31.9	62.4	134.5
																																									DEVQNAVQR	1xiTRAQ8plex [N-Term]	2.84598	5	9	98.3	94.6	103.7	64.2
																																									NNLFTSSAGYR	1xiTRAQ8plex [N-Term]	3.71179	5	15	99	90.3	90.6	67
																																									IASNSATAFR	1xiTRAQ8plex [N-Term]	3.73132	3	12	99.7	101.7	122.9	82.4
																																									SVEDAQDVSLALTQR	1xiTRAQ8plex [N-Term]	4.84195	3	17	100.1	100.1	98.7	93.2
																																									ELPSLEQK	2xiTRAQ8plex [N-Term; K8]	3.54173	5	5	101	-	89.9	110
																																									YPPPAVESDAADIVFLIDSSEGVRPDGFAHIR	1xiTRAQ8plex [N-Term]	3.33833	3	10	101.3	98.5	92.3	101.9
																																									VNHFVPEAGSR	1xiTRAQ8plex [N-Term]	3.17338	3	9	103.1	103.4	104.4	95.8
																																									QDVVNAVR	1xiTRAQ8plex [N-Term]	2.61651	5	6	103.2	89.9	106.4	73.5
																																									NILVSSAGSR	1xiTRAQ8plex [N-Term]	4.55933	5	6	103.5	88.3	100.2	86
																																									GDVGIR	1xiTRAQ8plex [N-Term]	1.91234	3	1	103.8	-	-	66.3
																																									TELQTITNDPR	1xiTRAQ8plex [N-Term]	3.96052	3	20	104.6	101.8	101.4	93.9
																																									VFAVGVR	1xiTRAQ8plex [N-Term]	2.90504	3	11	106.6	99.3	108.1	91.5
																																									VEFLLNAHSSK	2xiTRAQ8plex [N-Term; K11]	4.17649	5	7	107.2	100.6	111.3	80.2
																																									VVIHFTDGADGDLADLHR	1xiTRAQ8plex [N-Term]	5.50353	3	8	108.6	102	94.8	84.7
																																									SQPPPPQPAR	1xiTRAQ8plex [N-Term]	2.02132	3	2	108.8	87.1	-	72.1
																																									TRPEFYLNSYMNK	2xiTRAQ8plex [N-Term; K13]; 1xOxidation [M11]	3.53625	5	2	110.4	-	126.5	98.3
																																									ELPNIEER	1xiTRAQ8plex [N-Term]	2.31226	3	3	112.2	-	96.6	84
																																									QLDMSPDPK	2xiTRAQ8plex [N-Term; K9]	2.55745	3	3	113.1	109.8	107.8	149.1
																																									STELNEEPLMR	1xiTRAQ8plex [N-Term]	4.37181	3	6	113.7	119.1	122.3	115.7
																																									DSFQEVLR	1xiTRAQ8plex [N-Term]	3.52151	3	2	116.4	-	115.2	117.7
																																									VGLEHLR	1xiTRAQ8plex [N-Term]	3.50312	3	8	119.1	113.2	118.1	118.2
																																									SSGIVSLGVGDR	1xiTRAQ8plex [N-Term]	3.17846	3	6	129.8	113.3	128.8	105.3
																																									YIAYLVR	1xiTRAQ8plex [N-Term]	1.7751	3	5	132.7	136.6	157.9	138.1
																																									IVVLMLTGEVPEQQLEEAQR	1xiTRAQ8plex [N-Term]	5.09939	3	6	143.7	148	150.3	168.5
																																									LVDFLSR	1xiTRAQ8plex [N-Term]	1.86978	3	2	162.3	-	177.3	135.6
47132549	FN1	2335	NP_997639.1	fibronectin isoform 6 precursor	114.84	42.14	86.53	107.42	1.33	118.6	107.6	117.9	183.4	159.8	174.6	105.9	139.6	108.2	49.5	68.5	44.5	208.8	205.2	255.5	61.4	62	60.8	51.9	44.3	38.5	20.4	12.9		53.4467	80	683	1	2176	239.486	5.88
																																									TGQEALSQTTISWAPFQDTSEYIISCHPVGTDEEPLQFR	1xiTRAQ8plex [N-Term]; 1xCarbamidomethyl [C26]	5.25528	2	4	107.6	118.6	117.9	159.8
																																									ESVPISDTIIPAVPPPTDLR	1xiTRAQ8plex [N-Term]	4.57092	6	7	96.7	106	105.3	84
																																									DDKESVPISDTIIPAVPPPTDLR	2xiTRAQ8plex [N-Term; K3]	5.22463	6	17	97.8	95	97.6	127.5
																																									FGFCPMAAHEEICTTNEGVMYR	1xiTRAQ8plex [N-Term]; 2xCarbamidomethyl [C4; C13]	5.06187	10	1	-	63.9	-	-
																																									TIKPDVR	2xiTRAQ8plex [N-Term; K3]	2.20805	9	1	-	108.6	-	-
																																									AAVYQPQPHPQPPPYGHCVTDSGVVYSVGMQWLK	2xiTRAQ8plex [N-Term; K34]; 1xCarbamidomethyl [C18]	4.80502	10	2	-	58.4	-	-
																																									YEKPGSPPR	2xiTRAQ8plex [N-Term; K3]	2.33835	9	3	-	138.9	104.3	-
																																									VGDTYERPK	2xiTRAQ8plex [N-Term; K9]	2.1337	10	3	-	102.7	121.4	-
																																									FLATTPNSLLVSWQPPR	1xiTRAQ8plex [N-Term]	4.69386	9	2	-	121.1	124.3	-
																																									TEIDKPSQMQVTDVQDNSISVK	3xiTRAQ8plex [N-Term; K5; K22]; 1xOxidation [M9]	4.21355	9	3	-	82.9	85.8	-
																																									RPHETGGYMLECVCLGNGK	2xiTRAQ8plex [N-Term; K19]; 2xCarbamidomethyl [C12; C14]	3.13675	10	1	-	42.4	-	-
																																									TETITGFQVDAVPANGQTPIQR	1xiTRAQ8plex [N-Term]	4.17242	9	4	-	86.5	95	-
																																									GATYNIIVEALKDQQR	2xiTRAQ8plex [N-Term; K12]	2.43495	9	1	-	107.9	-	-
																																									GFNCESKPEAEETCFDK	3xiTRAQ8plex [N-Term; K7; K17]; 2xCarbamidomethyl [C4; C14]	4.79745	10	10	33.7	33.4	34.8	524
																																									CDPHEATCYDDGK	2xiTRAQ8plex [N-Term; K13]; 2xCarbamidomethyl [C1; C8]	3.63303	9	7	38.7	36.2	47.4	441.4
																																									GEWTCKPIAEK	3xiTRAQ8plex [N-Term; K6; K11]; 1xCarbamidomethyl [C5]	4.43412	10	5	47.8	55.4	45.8	403.3
																																									CDPVDQCQDSETGTFYQIGDSWEK	2xiTRAQ8plex [N-Term; K24]; 2xCarbamidomethyl [C1; C7]	5.60422	10	9	49.7	67.3	59.5	410.3
																																									LLCQCLGFGSGHFR	1xiTRAQ8plex [N-Term]; 2xCarbamidomethyl [C3; C5]	6.68142	9	15	56	61.9	52.7	260.3
																																									TYLGNALVCTCYGGSR	1xiTRAQ8plex [N-Term]; 2xCarbamidomethyl [C9; C11]	4.67466	10	6	58.2	53.8	78.8	358.9
																																									QDGHLWCSTTSNYEQDQK	2xiTRAQ8plex [N-Term; K18]; 1xCarbamidomethyl [C7]	7.03866	10	7	60.6	61	52.4	319.3
																																									TEIDKPSQMQVTDVQDNSISVK	3xiTRAQ8plex [N-Term; K5; K22]	6.36046	9	8	63.2	61.8	53.4	123.6
																																									EYLGAICSCTCFGGQR	1xiTRAQ8plex [N-Term]; 3xCarbamidomethyl [C7; C9; C11]	4.00185	9	5	63.3	71.1	59.8	245.9
																																									DLQFVEVTDVK	2xiTRAQ8plex [N-Term; K11]	5.21257	9	12	66.8	71.4	68.5	130.1
																																									YSFCTDHTVLVQTR	1xiTRAQ8plex [N-Term]; 1xCarbamidomethyl [C4]	3.98114	10	10	69.9	70.4	82.1	252.9
																																									HYQINQQWER	1xiTRAQ8plex [N-Term]	5.43891	10	7	70	86	107.4	263.3
																																									DLEVVAATPTSLLISWDAPAVTVR	1xiTRAQ8plex [N-Term]	5.68081	9	9	71.6	76.7	74.4	139.5
																																									CNDQDTR	1xiTRAQ8plex [N-Term]; 1xCarbamidomethyl [C1]	2.5528	10	2	72.1	-	-	185.5
																																									WCGTTQNYDADQK	2xiTRAQ8plex [N-Term; K13]; 1xCarbamidomethyl [C2]	5.49448	10	8	74.3	69.3	64.5	266.8
																																									DSMIWDCTCIGAGR	1xiTRAQ8plex [N-Term]; 1xOxidation [M3]; 2xCarbamidomethyl [C7; C9]	4.15274	10	6	74.3	64.2	83.1	345
																																									TNTNVNCPIECFMPLDVQADR	1xiTRAQ8plex [N-Term]; 2xCarbamidomethyl [C7; C11]	6.88836	9	6	78.3	71.6	68.9	204
																																									EINLAPDSSSVVVSGLMVATK	2xiTRAQ8plex [N-Term; K21]	5.38183	9	3	80.8	88.3	73.3	154.6
																																									DSMIWDCTCIGAGR	1xiTRAQ8plex [N-Term]; 2xCarbamidomethyl [C7; C9]	4.86135	10	6	81.7	53.6	79.5	367.7
																																									EEVVTVGNSVNEGLNQPTDDSCFDPYTVSHYAVGDEWER	1xiTRAQ8plex [N-Term]; 1xCarbamidomethyl [C22]	5.92626	9	4	82.8	106.5	107.4	420.1
																																									TYHVGEQWQK	2xiTRAQ8plex [N-Term; K10]	5.02783	9	21	83.6	83.8	102.1	188.6
																																									GLKPGVVYEGQLISIQQYGHQEVTR	2xiTRAQ8plex [N-Term; K3]	6.13416	9	11	85.7	89.7	95.5	193.8
																																									CHEGGQSYK	2xiTRAQ8plex [N-Term; K9]; 1xCarbamidomethyl [C1]	4.27719	10	5	86.2	72.4	93.6	343.9
																																									YQCYCYGR	1xiTRAQ8plex [N-Term]; 2xCarbamidomethyl [C3; C5]	3.86954	10	7	88.2	90.6	68.8	169
																																									TFYSCTTEGR	1xiTRAQ8plex [N-Term]; 1xCarbamidomethyl [C5]	3.11162	10	4	89.6	82.9	94.9	200
																																									GATYNIIVEALK	2xiTRAQ8plex [N-Term; K12]	3.59297	9	4	91.4	93.4	91.9	132.3
																																									ATITGYR	1xiTRAQ8plex [N-Term]	1.62213	9	3	91.8	103.2	-	88
																																									NLQPASEYTVSLVAIK	2xiTRAQ8plex [N-Term; K16]	5.58336	9	16	98.5	95.8	97.6	129.8
																																									ISCTIANR	1xiTRAQ8plex [N-Term]; 1xCarbamidomethyl [C3]	2.04343	10	3	100.3	112.5	126.1	236
																																									ESKPLTAQQTTK	3xiTRAQ8plex [N-Term; K3; K12]	3.65963	9	8	101.6	104.7	109.1	127.7
																																									IGDQWDK	2xiTRAQ8plex [N-Term; K7]	2.95065	10	9	102.4	98.3	95.4	151.8
																																									GNLLQCICTGNGR	1xiTRAQ8plex [N-Term]; 2xCarbamidomethyl [C6; C8]	3.89655	10	2	103.2	-	61.9	102.9
																																									DAPIVNK	2xiTRAQ8plex [N-Term; K7]	2.76658	9	10	106.9	109.2	103.3	112
																																									ITYGETGGNSPVQEFTVPGSK	2xiTRAQ8plex [N-Term; K21]	5.74769	9	13	108.7	105	102.3	121.2
																																									RPGGEPSPEGTTGQSYNQYSQR	1xiTRAQ8plex [N-Term]	8.45244	9	8	109.8	103	127.7	104.7
																																									MSESGFK	2xiTRAQ8plex [N-Term; K7]	3.23091	9	9	110.2	110.3	108.6	166.8
																																									QHDMGHMMR	1xiTRAQ8plex [N-Term]	3.34009	10	2	110.8	-	105.2	207.5
																																									GNQESPK	2xiTRAQ8plex [N-Term; K7]	2.82741	9	4	112.3	103.1	113.3	116.2
																																									VTDATETTITISWR	1xiTRAQ8plex [N-Term]	4.24193	9	21	113.2	110.4	107	130.7
																																									FTNIGPDTMR	1xiTRAQ8plex [N-Term]	3.83745	9	8	116.1	113.7	124.8	84.6
																																									QYNVGPSVSK	2xiTRAQ8plex [N-Term; K10]	4.02032	9	10	117.6	124.4	123.6	109
																																									SYTITGLQPGTDYK	2xiTRAQ8plex [N-Term; K14]	4.83523	9	20	118.3	115.4	112.5	121.1
																																									LTVGLTR	1xiTRAQ8plex [N-Term]	2.12446	9	2	118.7	116	-	94.4
																																									GDSPASSKPISINYR	2xiTRAQ8plex [N-Term; K8]	4.30185	9	9	119.2	123	117.1	120.9
																																									HTSVQTTSSGSGPFTDVR	1xiTRAQ8plex [N-Term]	6.18614	10	24	119.9	121.3	122.2	143.8
																																									YEVSVYALK	2xiTRAQ8plex [N-Term; K9]	3.79942	9	6	120.3	118	120.8	144.6
																																									WLPSSSPVTGYR	1xiTRAQ8plex [N-Term]	4.03602	9	8	121.8	115.7	121.3	82.8
																																									IYLYTLNDNAR	1xiTRAQ8plex [N-Term]	3.83637	9	13	123.5	125.3	119.4	125.6
																																									SEPLIGR	1xiTRAQ8plex [N-Term]	2.47966	9	2	124.1	-	130.7	90.1
																																									VTIMWTPPESAVTGYR	1xiTRAQ8plex [N-Term]	4.0905	9	22	124.3	122.1	123.8	115
																																									SSPVVIDASTAIDAPSNLR	1xiTRAQ8plex [N-Term]	5.79487	9	8	125.9	128.4	135.5	84.4
																																									VPGTSTSATLTGLTR	1xiTRAQ8plex [N-Term]	3.79254	9	6	126.8	120.4	117.8	130.6
																																									STTPDITGYR	1xiTRAQ8plex [N-Term]	2.91747	9	11	127	122.7	143.5	105.9
																																									EATIPGHLNSYTIK	2xiTRAQ8plex [N-Term; K14]	3.5944	9	12	127.7	126.2	119.5	177.6
																																									VDVIPVNLPGEHGQR	1xiTRAQ8plex [N-Term]	4.84532	9	10	129.3	131.3	126.6	124.4
																																									IGDTWSK	2xiTRAQ8plex [N-Term; K7]	2.85958	10	6	129.4	112.9	138.3	173.9
																																									FTNIGPDTMR	1xiTRAQ8plex [N-Term]; 1xOxidation [M9]	3.58304	9	7	130.3	150.3	153.4	98.1
																																									YTGNTYR	1xiTRAQ8plex [N-Term]	3.03633	10	5	132.3	134.9	151.1	157.1
																																									LGVRPSQGGEAPR	1xiTRAQ8plex [N-Term]	2.90998	9	6	132.3	143.4	128.8	103.4
																																									EESPLLIGQQSTVSDVPR	1xiTRAQ8plex [N-Term]	5.74788	9	19	132.6	138.8	137.6	92.2
																																									SDTVPSPR	1xiTRAQ8plex [N-Term]	2.23653	9	8	134	127.5	126.2	100.6
																																									VFAVSHGR	1xiTRAQ8plex [N-Term]	4.19686	9	16	134.3	132.5	128.5	105.7
																																									EVTSDSGSIVVSGLTPGVEYVYTIQVLR	1xiTRAQ8plex [N-Term]	5.80613	9	7	134.5	105.4	98	161.1
																																									ITGYIIK	2xiTRAQ8plex [N-Term; K7]	2.88881	9	6	136.4	133.5	134.4	158.8
																																									VTWAPPPSIDLTNFLVR	1xiTRAQ8plex [N-Term]	5.92191	9	20	137.9	134	129.6	108.1
																																									WSRPQAPITGYR	1xiTRAQ8plex [N-Term]	2.82607	9	6	140.3	136.2	121.4	124.5
																																									FTQVTPTSLSAQWTPPNVQLTGYR	1xiTRAQ8plex [N-Term]	5.00763	9	9	140.9	141.3	141.6	121
																																									VEYELSEEGDEPQYLDLPSTATSVNIPDLLPGR	1xiTRAQ8plex [N-Term]	4.88769	9	8	142.8	156.5	141.2	116.3
																																									NTFAEVTGLSPGVTYYFK	2xiTRAQ8plex [N-Term; K18]	5.33102	9	15	156.4	152.6	147.7	158.9
																																									MSESGFK	2xiTRAQ8plex [N-Term; K7]; 1xOxidation [M1]	3.55174	9	5	163	161	155.4	233
																																									VTIMWTPPESAVTGYR	1xiTRAQ8plex [N-Term]; 1xOxidation [M4]	4.41223	9	10	170.3	157.4	178	145.8
																																									AQITGYR	1xiTRAQ8plex [N-Term]	2.18757	9	5	210.9	156	185	66.2
240255535	COL6A3	1293	NP_476507.3	collagen alpha-3(VI) chain isoform 4 precursor	99.29	38.26	100.72	65.27	0.99	83.6	94.3	85.9	83	162.9	122.7	51.5	58.4	42.9	163	104.5	138.8	192.6	142.6	176.6	116.9	145.8	132.6	87	73.2	86	22.4	18.4	14.5	42.607	95	743	2	2570	278.031	8.15
																																									TLSGTPEESKR	2xiTRAQ8plex [N-Term; K10]	3.38842	1	3	-	92.5	86.4	-
																																									TLSGTPEESK	2xiTRAQ8plex [N-Term; K10]	3.33792	1	5	94.3	78.3	85.8	162.9
																																									VEFSLTDYGSK	2xiTRAQ8plex [N-Term; K11]	3.09536	3	1	-	134.3	-	-
																																									VSCSGGR	1xiTRAQ8plex [N-Term]; 1xCarbamidomethyl [C3]	1.32106	3	1	-	108.5	-	-
																																									LMHLEFGR	1xiTRAQ8plex [N-Term]; 1xOxidation [M2]	2.08901	3	1	-	-	145.5	-
																																									DILFLFDGSANLVGQFPVVR	1xiTRAQ8plex [N-Term]	3.10098	5	1	-	124.8	-	-
																																									EVYTFASEPNDVFFK	2xiTRAQ8plex [N-Term; K15]	4.38711	3	4	-	121.4	107.5	-
																																									GETGDDGRDGVGSEGR	1xiTRAQ8plex [N-Term]	3.19269	3	2	-	87.5	113.4	-
																																									VGVVQFSNDVFPEFYLK	2xiTRAQ8plex [N-Term; K17]	4.55546	3	4	-	92.7	-	-
																																									MKPLDGSALYTGSALDFVR	2xiTRAQ8plex [N-Term; K2]; 1xOxidation [M1]	2.44786	5	2	-	101.6	-	-
																																									LNLLDLDYELAEQLDNIAEK	2xiTRAQ8plex [N-Term; K20]	2.97736	3	1	-	-	89.7	-
																																									VSVVANTPSGPVEAFDFDEYQPEMLEK	2xiTRAQ8plex [N-Term; K27]	5.36227	3	6	66.2	68	57.8	119.7
																																									DVVLSIVNDLTIAESNCPR	1xiTRAQ8plex [N-Term]; 1xCarbamidomethyl [C17]	5.60159	3	5	67.9	58	-	146.5
																																									GDSIDQCALIQSIK	2xiTRAQ8plex [N-Term; K14]; 1xCarbamidomethyl [C7]	4.1887	3	7	71.3	69.7	79.6	169.8
																																									VAVIQFSDDPK	2xiTRAQ8plex [N-Term; K11]	4.72497	5	7	71.4	62.5	70.2	110.5
																																									ACCGVPCK	2xiTRAQ8plex [N-Term; K8]; 3xCarbamidomethyl [C2; C3; C7]	1.9864	3	2	71.6	-	72.9	295.4
																																									FDEHQSKPEILNLVK	3xiTRAQ8plex [N-Term; K7; K15]	5.33525	5	8	71.6	71.3	77	69.1
																																									ACNLDVILGFDGSR	1xiTRAQ8plex [N-Term]; 1xCarbamidomethyl [C2]	4.63096	3	6	72.1	64.5	64.8	144.8
																																									VAVVTYNNEVTTEIR	1xiTRAQ8plex [N-Term]	5.75814	3	6	74	74.9	84.3	119.3
																																									SLDEISQPAQELK	2xiTRAQ8plex [N-Term; K13]	4.2669	5	15	74.7	75.6	76.1	59.4
																																									IIDELNVKPEGTR	2xiTRAQ8plex [N-Term; K8]	4.13745	5	15	76.1	89.4	77.6	70.9
																																									DVVFLLDGSEGVR	1xiTRAQ8plex [N-Term]	5.30308	5	12	76.5	78.5	77.7	76.7
																																									SDDEVDDPAVELK	2xiTRAQ8plex [N-Term; K13]	5.01716	5	12	77.3	84.3	73.6	84.7
																																									DGVPGGPGETGK	2xiTRAQ8plex [N-Term; K12]	2.99106	3	5	77.7	73.8	70.8	96.4
																																									IAVAQYSDDVK	2xiTRAQ8plex [N-Term; K11]	4.95705	5	4	78	74.2	85	69.9
																																									NADQEELVK	2xiTRAQ8plex [N-Term; K9]	3.21153	5	7	78	80.2	83.6	97.5
																																									NPSVVVK	2xiTRAQ8plex [N-Term; K7]	2.26652	5	3	78.5	87.5	81.2	83.3
																																									AAEGIPK	2xiTRAQ8plex [N-Term; K7]	2.06022	5	3	78.5	80.3	81.6	69.6
																																									GYPGDEGGPGER	1xiTRAQ8plex [N-Term]	3.33294	3	3	79.3	67.6	69.6	84.7
																																									NLQVALTSK	2xiTRAQ8plex [N-Term; K9]	3.61507	3	6	81.2	93	91.2	80.3
																																									QIIDAINK	2xiTRAQ8plex [N-Term; K8]	4.04435	3	9	83.3	76.4	80.1	102.6
																																									LMHLEFGR	1xiTRAQ8plex [N-Term]	3.53372	3	16	83.3	84.4	83.4	78.2
																																									QSSPDSVK	2xiTRAQ8plex [N-Term; K8]	3.74067	3	10	83.3	86	87.2	93.7
																																									LLVLITGGK	2xiTRAQ8plex [N-Term; K9]	3.50856	5	14	83.7	81.9	79.7	71.8
																																									IGDLHPQIVNLLK	2xiTRAQ8plex [N-Term; K13]	4.34957	5	15	83.7	85.8	86.1	63.3
																																									VDGPASNLK	2xiTRAQ8plex [N-Term; K9]	3.88738	5	12	83.8	81.6	82.6	76
																																									VAVVQYSDR	1xiTRAQ8plex [N-Term]	3.75427	5	3	83.9	76.4	88	58.9
																																									EVQVFEITENSAK	2xiTRAQ8plex [N-Term; K13]	3.99987	3	2	84	-	106.8	71.6
																																									TRPEFYLNSYMNK	2xiTRAQ8plex [N-Term; K13]	4.7238	5	5	84.7	73.3	83.8	74.4
																																									LQPVLQPLPSPGVGGK	2xiTRAQ8plex [N-Term; K16]	5.70821	5	18	84.8	83.4	78.8	78.5
																																									NIDSEEVGK	2xiTRAQ8plex [N-Term; K9]	3.75286	3	5	84.9	77.5	80.5	110.3
																																									MKPLDGSALYTGSALDFVR	2xiTRAQ8plex [N-Term; K2]	4.89438	5	13	85.4	83.3	86.3	114.7
																																									IEDGVPQHLVLVLGGK	2xiTRAQ8plex [N-Term; K16]	5.10064	3	12	85.6	82.1	86.3	91.9
																																									DVVFLIDGSQSAGPEFQYVR	1xiTRAQ8plex [N-Term]	7.01032	5	9	85.7	71.3	78.5	80.3
																																									SVLLDK	2xiTRAQ8plex [N-Term; K6]	2.80779	3	2	86	85.8	-	99.9
																																									ADIVFLLDGSINFR	1xiTRAQ8plex [N-Term]	4.50676	3	6	86.1	89.1	93.3	81.2
																																									DQNVFVAQK	2xiTRAQ8plex [N-Term; K9]	3.89819	3	18	86.8	87	89.4	110.4
																																									IEEGVPQFLVLISSGK	2xiTRAQ8plex [N-Term; K16]	4.86311	5	14	86.9	81.3	82	78.2
																																									AAPLQGMLPGLLAPLR	1xiTRAQ8plex [N-Term]	4.12375	5	7	87.7	95.5	86.1	57.9
																																									VVESLDVGQDR	1xiTRAQ8plex [N-Term]	3.86361	5	12	87.7	92.8	90.9	66.7
																																									GETGDDGR	1xiTRAQ8plex [N-Term]	2.84441	3	5	88.7	92.9	95.6	75.5
																																									VEFLLNAHSSKDEVQNAVQR	2xiTRAQ8plex [N-Term; K11]	3.44501	5	2	89.4	-	98.3	135.4
																																									LVDYLDVGFDTTR	1xiTRAQ8plex [N-Term]	4.05371	5	10	89.9	95.7	88.6	73.9
																																									DGVGSEGR	1xiTRAQ8plex [N-Term]	2.30027	3	3	89.9	92.2	93.1	88.4
																																									LLTPITTLTSEQIQK	2xiTRAQ8plex [N-Term; K15]	5.14294	5	12	90	103.9	109.9	154.4
																																									EVITAVR	1xiTRAQ8plex [N-Term]	2.6755	5	7	90.3	92.8	117.1	58.6
																																									LNIGPSK	2xiTRAQ8plex [N-Term; K7]	2.67941	3	5	90.9	95.2	94.5	83.9
																																									ALILVGLER	1xiTRAQ8plex [N-Term]	3.27648	3	13	91	89.3	89.9	88.8
																																									VPQIAFVITGGK	2xiTRAQ8plex [N-Term; K12]	4.03496	3	4	91.2	81.9	91.8	132.9
																																									AAPLQGMLPGLLAPLR	1xiTRAQ8plex [N-Term]; 1xOxidation [M7]	2.75812	5	2	91.2	-	96.9	80
																																									SQHPYVLTEDTLK	2xiTRAQ8plex [N-Term; K13]	5.71748	3	8	91.7	95.7	96.4	135.8
																																									QINVGNALEYVSR	1xiTRAQ8plex [N-Term]	5.32231	5	10	93.5	92.8	90.9	58.9
																																									QQSLETAMSFVAR	1xiTRAQ8plex [N-Term]	5.65678	3	14	93.5	98.8	95.7	106
																																									ALEFVAR	1xiTRAQ8plex [N-Term]	2.54604	3	8	93.7	106.3	108.5	81.9
																																									ITEGVPQLLIVLTADR	1xiTRAQ8plex [N-Term]	5.13831	5	7	94.5	98.8	94	85.6
																																									VAVFFSNTPTR	1xiTRAQ8plex [N-Term]	4.59729	3	15	94.6	109.9	96.6	103.2
																																									SQDDVSR	1xiTRAQ8plex [N-Term]	2.60809	3	5	94.7	127.9	129.8	71.7
																																									GPIGSIGPK	2xiTRAQ8plex [N-Term; K9]	2.34944	3	3	95.1	97.8	95.5	127.8
																																									SQAPVLDAIR	1xiTRAQ8plex [N-Term]	2.55139	3	10	95.5	98.3	102.6	80.6
																																									ALNLGYALDYAQR	1xiTRAQ8plex [N-Term]	4.73071	5	10	95.7	94.9	101.5	64.2
																																									ISLSPEYVFSVSTFR	1xiTRAQ8plex [N-Term]	4.68428	5	6	96.2	98.7	94.7	89.8
																																									LSDAGITPLFLTR	1xiTRAQ8plex [N-Term]	3.86302	3	16	96.2	108.5	103.6	115.7
																																									QLGTVQQVISER	1xiTRAQ8plex [N-Term]	4.62467	5	22	97.1	92.6	121.6	61.9
																																									GDPGNPGQDSQER	1xiTRAQ8plex [N-Term]	3.815	3	6	97.2	31.9	62.4	134.5
																																									DEVQNAVQR	1xiTRAQ8plex [N-Term]	2.84598	5	9	98.3	94.6	103.7	64.2
																																									NNLFTSSAGYR	1xiTRAQ8plex [N-Term]	3.71179	5	15	99	90.3	90.6	67
																																									IASNSATAFR	1xiTRAQ8plex [N-Term]	3.73132	3	12	99.7	101.7	122.9	82.4
																																									SVEDAQDVSLALTQR	1xiTRAQ8plex [N-Term]	4.84195	3	17	100.1	100.1	98.7	93.2
																																									ELPSLEQK	2xiTRAQ8plex [N-Term; K8]	3.54173	5	5	101	-	89.9	110
																																									YPPPAVESDAADIVFLIDSSEGVRPDGFAHIR	1xiTRAQ8plex [N-Term]	3.33833	3	10	101.3	98.5	92.3	101.9
																																									VNHFVPEAGSR	1xiTRAQ8plex [N-Term]	3.17338	3	9	103.1	103.4	104.4	95.8
																																									QDVVNAVR	1xiTRAQ8plex [N-Term]	2.61651	5	6	103.2	89.9	106.4	73.5
																																									NILVSSAGSR	1xiTRAQ8plex [N-Term]	4.55933	5	6	103.5	88.3	100.2	86
																																									GDVGIR	1xiTRAQ8plex [N-Term]	1.91234	3	1	103.8	-	-	66.3
																																									TELQTITNDPR	1xiTRAQ8plex [N-Term]	3.96052	3	20	104.6	101.8	101.4	93.9
																																									VFAVGVR	1xiTRAQ8plex [N-Term]	2.90504	3	11	106.6	99.3	108.1	91.5
																																									VEFLLNAHSSK	2xiTRAQ8plex [N-Term; K11]	4.17649	5	7	107.2	100.6	111.3	80.2
																																									VVIHFTDGADGDLADLHR	1xiTRAQ8plex [N-Term]	5.50353	3	8	108.6	102	94.8	84.7
																																									SQPPPPQPAR	1xiTRAQ8plex [N-Term]	2.02132	3	2	108.8	87.1	-	72.1
																																									TRPEFYLNSYMNK	2xiTRAQ8plex [N-Term; K13]; 1xOxidation [M11]	3.53625	5	2	110.4	-	126.5	98.3
																																									ELPNIEER	1xiTRAQ8plex [N-Term]	2.31226	3	3	112.2	-	96.6	84
																																									QLDMSPDPK	2xiTRAQ8plex [N-Term; K9]	2.55745	3	3	113.1	109.8	107.8	149.1
																																									STELNEEPLMR	1xiTRAQ8plex [N-Term]	4.37181	3	6	113.7	119.1	122.3	115.7
																																									DSFQEVLR	1xiTRAQ8plex [N-Term]	3.52151	3	2	116.4	-	115.2	117.7
																																									VGLEHLR	1xiTRAQ8plex [N-Term]	3.50312	3	8	119.1	113.2	118.1	118.2
																																									SSGIVSLGVGDR	1xiTRAQ8plex [N-Term]	3.17846	3	6	129.8	113.3	128.8	105.3
																																									YIAYLVR	1xiTRAQ8plex [N-Term]	1.7751	3	5	132.7	136.6	157.9	138.1
																																									IVVLMLTGEVPEQQLEEAQR	1xiTRAQ8plex [N-Term]	5.09939	3	6	143.7	148	150.3	168.5
																																									LVDFLSR	1xiTRAQ8plex [N-Term]	1.86978	3	2	162.3	-	177.3	135.6
4502027	ALB	213	NP_000468.1	serum albumin preproprotein	121.53	26.45	78.46	11.98	1.55	81.8	82.2	83.3	164.6	160	157.4	128.8	131.1	118.1	117.4	118.3	115.3	87.1	88.7	91.3	71.2	70.9	76.1	66.7	67.8	71.5	82.4	80.9	86.9	78.4893	56	1612	50	609	69.321	6.28
																																									RMPCAEDYLSVVLNQLCVLHEK	2xiTRAQ8plex [N-Term; K22]; 1xOxidation [M2]; 2xCarbamidomethyl [C4; C17]	3.74019	1	2	-	-	57.5	-
																																									KQTALVELVK	3xiTRAQ8plex [N-Term; K1; K10]	4.63255	1	17	-	83	82.9	-
																																									QEPERNECFLQHK	2xiTRAQ8plex [N-Term; K13]; 1xCarbamidomethyl [C8]	4.34907	1	9	-	82.5	87.2	-
																																									VHTECCHGDLLECADDRADLAK	2xiTRAQ8plex [N-Term; K22]; 3xCarbamidomethyl [C5; C6; C13]	4.08719	1	5	32.9	47.8	38.8	567
																																									RMPCAEDYLSVVLNQLCVLHEK	2xiTRAQ8plex [N-Term; K22]; 2xCarbamidomethyl [C4; C17]	6.51844	1	12	37.1	34	39.2	482.1
																																									LKECCEKPLLEK	4xiTRAQ8plex [N-Term; K2; K7; K12]; 2xCarbamidomethyl [C4; C5]	2.45648	1	2	37.9	25.7	-	483.2
																																									ECCEKPLLEK	3xiTRAQ8plex [N-Term; K5; K10]; 2xCarbamidomethyl [C2; C3]	3.62288	1	24	44.5	42.6	39.7	318.4
																																									RPCFSALEVDETYVPK	2xiTRAQ8plex [N-Term; K16]; 1xCarbamidomethyl [C3]	4.58915	1	36	44.7	48	40.1	271.4
																																									TCVADESAENCDK	2xiTRAQ8plex [N-Term; K13]; 2xCarbamidomethyl [C2; C11]	5.86909	1	35	44.8	47.2	47.4	336.5
																																									CCAAADPHECYAK	2xiTRAQ8plex [N-Term; K13]; 3xCarbamidomethyl [C1; C2; C10]	4.45239	1	13	44.9	46.2	45.6	156.8
																																									MPCAEDYLSVVLNQLCVLHEK	2xiTRAQ8plex [N-Term; K21]; 1xOxidation [M1]; 2xCarbamidomethyl [C3; C16]	6.64335	1	12	45.7	41.7	42.6	224.6
																																									MPCAEDYLSVVLNQLCVLHEK	2xiTRAQ8plex [N-Term; K21]; 2xCarbamidomethyl [C3; C16]	6.26026	1	22	46.3	41.9	49.2	213.2
																																									ADDKETCFAEEGKK	4xiTRAQ8plex [N-Term; K4; K13; K14]; 1xCarbamidomethyl [C7]	5.13187	1	11	47.8	53	52.9	316
																																									ETYGEMADCCAK	2xiTRAQ8plex [N-Term; K12]; 2xCarbamidomethyl [C9; C10]	5.28403	1	33	47.8	50.8	48.9	336.6
																																									ETYGEMADCCAK	2xiTRAQ8plex [N-Term; K12]; 1xOxidation [M6]; 2xCarbamidomethyl [C9; C10]	5.05881	1	15	49.7	43.3	47.3	368.7
																																									LVRPEVDVMCTAFHDNEETFLKK	3xiTRAQ8plex [N-Term; K22; K23]; 1xCarbamidomethyl [C10]	4.10752	1	4	54.1	66.9	51.5	250.9
																																									AAFTECCQAADK	2xiTRAQ8plex [N-Term; K12]; 2xCarbamidomethyl [C6; C7]	4.7808	1	33	56.6	65	69.5	236.2
																																									EFNAETFTFHADICTLSEK	2xiTRAQ8plex [N-Term; K19]; 1xCarbamidomethyl [C14]	6.32688	1	47	58.5	59.7	59.3	248.6
																																									LVRPEVDVMCTAFHDNEETFLK	2xiTRAQ8plex [N-Term; K22]; 1xCarbamidomethyl [C10]	6.09893	1	29	59.9	67	64	228.7
																																									YICENQDSISSK	2xiTRAQ8plex [N-Term; K12]; 1xCarbamidomethyl [C3]	5.01601	1	50	62	63.7	62.5	193.8
																																									ADDKETCFAEEGK	3xiTRAQ8plex [N-Term; K4; K13]; 1xCarbamidomethyl [C7]	4.63661	1	8	63.1	66.7	67.9	245.2
																																									HPYFYAPELLFFAK	2xiTRAQ8plex [N-Term; K14]	4.85888	1	32	63.1	78.7	67.9	109.3
																																									VFDEFKPLVEEPQNLIK	3xiTRAQ8plex [N-Term; K6; K17]	4.57764	1	26	63.7	61.7	64.2	144.3
																																									ETCFAEEGK	2xiTRAQ8plex [N-Term; K9]; 1xCarbamidomethyl [C3]	4.46292	1	6	65.8	67.4	60.9	105.1
																																									SLHTLFGDKLCTVATLR	2xiTRAQ8plex [N-Term; K9]; 1xCarbamidomethyl [C11]	3.28327	1	2	66.7	-	84.9	156.2
																																									ETCFAEEGKK	3xiTRAQ8plex [N-Term; K9; K10]; 1xCarbamidomethyl [C3]	4.17288	1	6	69.8	66.8	-	189.3
																																									SHCIAEVENDEMPADLPSLAADFVESK	2xiTRAQ8plex [N-Term; K27]; 1xCarbamidomethyl [C3]	6.16635	1	42	71.2	77.6	70.9	166.2
																																									NECFLQHK	2xiTRAQ8plex [N-Term; K8]; 1xCarbamidomethyl [C3]	3.80331	1	25	71.7	83.3	75.5	195.8
																																									HPDYSVVLLLR	1xiTRAQ8plex [N-Term]	4.46386	1	24	73.3	73.8	73.6	66.7
																																									SHCIAEVENDEMPADLPSLAADFVESK	2xiTRAQ8plex [N-Term; K27]; 1xOxidation [M12]; 1xCarbamidomethyl [C3]	6.64138	1	27	73.5	74.3	79.7	224.5
																																									AACLLPK	2xiTRAQ8plex [N-Term; K7]; 1xCarbamidomethyl [C3]	2.30239	1	9	74	65.5	66.1	150.8
																																									VHTECCHGDLLECADDR	1xiTRAQ8plex [N-Term]; 3xCarbamidomethyl [C5; C6; C13]	5.21734	1	30	75.9	78.6	82.9	264.9
																																									LVRPEVDVMCTAFHDNEETFLK	2xiTRAQ8plex [N-Term; K22]; 1xOxidation [M9]; 1xCarbamidomethyl [C10]	4.47675	1	9	77.1	66.8	68.4	231
																																									QNCELFEQLGEYK	2xiTRAQ8plex [N-Term; K13]; 1xCarbamidomethyl [C3]	5.42813	1	32	78.4	80.7	82.1	179.3
																																									AVMDDFAAFVEK	2xiTRAQ8plex [N-Term; K12]	5.82068	1	51	80.3	79.4	83.8	164.3
																																									FKDLGEENFK	3xiTRAQ8plex [N-Term; K2; K10]	3.28628	1	16	80.4	85.4	86.4	203.4
																																									NYAEAK	2xiTRAQ8plex [N-Term; K6]	3.30845	1	7	82	83.4	97.5	138.2
																																									SLHTLFGDK	2xiTRAQ8plex [N-Term; K9]	3.80958	1	70	84.5	84.7	84.6	145.7
																																									DVFLGMFLYEYAR	1xiTRAQ8plex [N-Term]	6.01706	1	31	84.5	78.4	74.2	95.6
																																									RHPDYSVVLLLR	1xiTRAQ8plex [N-Term]	4.93294	1	30	86.4	95.2	90.7	133
																																									QTALVELVK	2xiTRAQ8plex [N-Term; K9]	4.1758	1	31	87.1	88.5	88.6	111.1
																																									LVNEVTEFAK	2xiTRAQ8plex [N-Term; K10]	5.43099	1	111	91.4	91.3	92.7	119.4
																																									DLGEENFK	2xiTRAQ8plex [N-Term; K8]	4.65511	1	28	92.2	95.6	93.2	110.2
																																									AEFAEVSK	2xiTRAQ8plex [N-Term; K8]	3.90893	1	52	93.7	93.7	97.9	114.8
																																									LDELRDEGK	2xiTRAQ8plex [N-Term; K9]	3.43477	1	17	95.7	96.2	95.1	134.3
																																									DDNPNLPR	1xiTRAQ8plex [N-Term]	2.56569	1	19	96.8	97.2	93.2	108.6
																																									LVAASQAALGL	1xiTRAQ8plex [N-Term]	4.32544	1	99	101.1	100.4	101.5	101.8
																																									FQNALLVR	1xiTRAQ8plex [N-Term]	4.40586	1	39	102.3	102.5	102.6	97.8
																																									TYETTLEK	2xiTRAQ8plex [N-Term; K8]	3.61026	1	15	103.9	102.8	96	131.4
																																									RHPYFYAPELLFFAK	2xiTRAQ8plex [N-Term; K15]	4.8369	1	26	104.2	101.9	103.8	205.7
																																									SEVAHR	1xiTRAQ8plex [N-Term]	1.37816	1	1	104.6	-	-	82.1
																																									DAHKSEVAHR	2xiTRAQ8plex [N-Term; K4]	2.56348	1	5	106	99.8	-	108.9
																																									AVMDDFAAFVEK	2xiTRAQ8plex [N-Term; K12]; 1xOxidation [M3]	4.40404	1	30	108.7	100	99.5	259.8
																																									LCTVATLR	1xiTRAQ8plex [N-Term]; 1xCarbamidomethyl [C2]	2.50464	1	11	114.3	94.6	99.9	135.3
																																									KYLYEIAR	2xiTRAQ8plex [N-Term; K1]	3.00335	1	5	116.2	123.3	119.1	136.6
																																									KLVAASQAALGL	2xiTRAQ8plex [N-Term; K1]	2.09509	1	5	122.8	126.2	118.8	171.7
																																									DVFLGMFLYEYAR	1xiTRAQ8plex [N-Term]; 1xOxidation [M6]	6.71035	1	34	135.8	118.3	127	273.7
																																									CCTESLVNR	1xiTRAQ8plex [N-Term]; 2xCarbamidomethyl [C1; C2]	4.16443	2	24	38.7	37.1	38.4	107
																																									LVTDLTK	2xiTRAQ8plex [N-Term; K7]	3.88749	2	30	65.9	78.8	83.6	233.1
																																									VPQVSTPTLVEVSR	1xiTRAQ8plex [N-Term]	3.82989	2	12	87.8	89.5	92.9	71.6
																																									CASIQK	2xiTRAQ8plex [N-Term; K6]; 1xCarbamidomethyl [C1]	3.08989	2	18	89.3	91.5	78.1	135.1
																																									YLYEIAR	1xiTRAQ8plex [N-Term]	3.80764	2	73	98.1	99.4	97.2	87.6
																																									KVPQVSTPTLVEVSR	2xiTRAQ8plex [N-Term; K1]	4.49023	2	42	104.2	100.4	101.4	112.6
115298678	C3	718	NP_000055.2	complement C3 preproprotein	102.57	13.56	97.43	25.61	1.05	107.1	107.4	108.7	108.4	116.4	116	109.1	103.7	107.4	84.3	79.9	82.4	118.8	119.2	117.4	115.5	115.6	112.4	64.5	64.2	63.6	92.3	93.6	92.1	64.4017	89	473	89	1663	187.03	6.4
																																									GVFVLNK	2xiTRAQ8plex [N-Term; K7]	1.9809	1	1	-	96.2	-	-
																																									QKPDGVFQEDAPVIHQEMIGGLR	2xiTRAQ8plex [N-Term; K2]; 1xOxidation [M18]	2.02159	1	1	-	-	123.5	-
																																									LPYSVVR	1xiTRAQ8plex [N-Term]	2.005	1	2	-	95.5	95.3	-
																																									AAVYHHFISDGVR	1xiTRAQ8plex [N-Term]	3.39596	1	2	-	89	90.8	-
																																									FISLGEACK	2xiTRAQ8plex [N-Term; K9]; 1xCarbamidomethyl [C8]	4.75691	1	4	-	136.7	133.1	-
																																									KGYTQQLAFR	2xiTRAQ8plex [N-Term; K1]	2.31355	1	2	-	181.6	184.7	-
																																									SVQLTEK	2xiTRAQ8plex [N-Term; K7]	3.10792	1	4	-	119.2	113.9	-
																																									IWDVVEK	2xiTRAQ8plex [N-Term; K7]	3.08393	1	1	-	93.1	-	-
																																									NEQVEIR	1xiTRAQ8plex [N-Term]	1.95072	1	1	-	106.4	-	-
																																									ASHLGLAR	1xiTRAQ8plex [N-Term]	2.70465	1	2	-	92.8	86.5	-
																																									WEDPGK	2xiTRAQ8plex [N-Term; K6]	2.1976	1	2	-	148.9	129.8	-
																																									YYGGGYGSTQATFMVFQALAQYQK	2xiTRAQ8plex [N-Term; K24]	3.98569	1	2	-	130.3	-	-
																																									LVAYYTLIGASGQR	1xiTRAQ8plex [N-Term]	3.45274	1	3	-	121.7	113.5	-
																																									YFKPGMPFDLMVFVTNPDGSPAYR	2xiTRAQ8plex [N-Term; K3]	4.31563	1	3	-	101.6	-	-
																																									VEGTAFVIFGIQDGEQR	1xiTRAQ8plex [N-Term]	4.21647	1	2	-	83.1	116.3	-
																																									SYTVAIAGYALAQMGR	1xiTRAQ8plex [N-Term]	3.1777	1	1	-	-	71.3	-
																																									IEGDHGAR	1xiTRAQ8plex [N-Term]	2.79234	1	1	-	130.6	-	-
																																									VELLHNPAFCSLATTK	2xiTRAQ8plex [N-Term; K16]; 1xCarbamidomethyl [C10]	4.24195	1	7	-	112.4	103	-
																																									VLLDGVQNPR	1xiTRAQ8plex [N-Term]	4.07572	1	6	42.8	43.1	43.2	80.6
																																									SLYVSATVILHSGSDMVQAER	1xiTRAQ8plex [N-Term]	3.78538	1	1	48.1	-	-	72.8
																																									KVEGTAFVIFGIQDGEQR	2xiTRAQ8plex [N-Term; K1]	4.74688	1	1	55.7	-	-	88.1
																																									NTMILEICTR	1xiTRAQ8plex [N-Term]; 1xCarbamidomethyl [C8]	3.04026	1	2	58.1	59.6	-	89.1
																																									CCEDGMR	1xiTRAQ8plex [N-Term]; 2xCarbamidomethyl [C1; C2]	2.55012	1	1	59.9	-	-	92.3
																																									VYAYYNLEESCTR	1xiTRAQ8plex [N-Term]; 1xCarbamidomethyl [C11]	4.42278	1	3	61.8	104	76.2	128.6
																																									EVVADSVWVDVK	2xiTRAQ8plex [N-Term; K12]	3.94502	1	2	63.9	-	-	80.6
																																									DSITTWEILAVSMSDK	2xiTRAQ8plex [N-Term; K16]	5.12279	1	8	63.9	68.8	62.1	65.9
																																									LESEETMVLEAHDAQGDVPVTVTVHDFPGK	2xiTRAQ8plex [N-Term; K30]	7.03254	1	6	64.9	71.4	65.8	75.2
																																									VFLDCCNYITELR	1xiTRAQ8plex [N-Term]; 2xCarbamidomethyl [C5; C6]	4.17734	1	6	66	62.8	59.7	151.6
																																									SEFPESWLWNVEDLKEPPK	3xiTRAQ8plex [N-Term; K15; K19]	5.30352	1	5	67.4	69.3	58.8	62.1
																																									QCQDLGAFTESMVVFGCPN	1xiTRAQ8plex [N-Term]; 2xCarbamidomethyl [C2; C17]	3.08251	1	2	69.8	78.8	-	143.9
																																									VQLSNDFDEYIMAIEQTIK	2xiTRAQ8plex [N-Term; K19]	3.36148	1	2	71	-	-	93.8
																																									DYAGVFSDAGLTFTSSSGQQTAQR	1xiTRAQ8plex [N-Term]	6.30146	1	9	79.4	91.6	99.3	85.8
																																									ENEGFTVTAEGK	2xiTRAQ8plex [N-Term; K12]	5.24595	1	6	79.7	87.1	80.5	56.5
																																									GLEVTITAR	1xiTRAQ8plex [N-Term]	1.93977	1	2	81	72.1	-	121.6
																																									FYHPEKEDGK	3xiTRAQ8plex [N-Term; K6; K10]	1.61019	1	1	81.7	-	-	85.7
																																									DSCVGSLVVK	2xiTRAQ8plex [N-Term; K10]; 1xCarbamidomethyl [C3]	4.14395	1	6	83	87.8	88.5	91.5
																																									TVMVNIENPEGIPVK	2xiTRAQ8plex [N-Term; K15]	4.6799	1	5	83.1	88.4	96.7	67.3
																																									VTIKPAPETEK	3xiTRAQ8plex [N-Term; K4; K11]	3.75696	1	13	83.4	84.3	81.3	107.4
																																									SEETKENEGFTVTAEGK	3xiTRAQ8plex [N-Term; K5; K17]	5.11924	1	3	84.8	54.9	70.1	61.5
																																									VHQYFNVELIQPGAVK	2xiTRAQ8plex [N-Term; K16]	5.2669	1	7	85.5	84.1	91.8	115.7
																																									AGDFLEANYMNLQR	1xiTRAQ8plex [N-Term]; 1xOxidation [M10]	4.26443	1	4	85.6	156.4	-	59.8
																																									HQQTVTIPPK	2xiTRAQ8plex [N-Term; K10]	2.4473	1	1	86.1	-	-	89
																																									QELSEAEQATR	1xiTRAQ8plex [N-Term]	4.73625	1	5	86.5	78	152.8	67.4
																																									VVLVAVDK	2xiTRAQ8plex [N-Term; K8]	2.86257	1	5	86.6	90.3	90.2	74.7
																																									EYVLPSFEVIVEPTEK	2xiTRAQ8plex [N-Term; K16]	4.31706	1	7	87.4	90.4	98.1	72.4
																																									QNQELK	2xiTRAQ8plex [N-Term; K6]	3.11017	1	3	87.9	104.6	93.7	66.3
																																									AYYENSPQQVFSTEFEVK	2xiTRAQ8plex [N-Term; K18]	5.04543	1	4	88	83.7	93.2	76.2
																																									AEDLVGK	2xiTRAQ8plex [N-Term; K7]	2.70224	1	5	88.7	86.3	91.7	72.4
																																									IHWESASLLR	1xiTRAQ8plex [N-Term]	3.18899	1	8	90.5	95.1	88.1	94.4
																																									GDQDATMSILDISMMTGFAPDTDDLK	2xiTRAQ8plex [N-Term; K26]	7.94023	1	6	90.5	78.7	78.8	89.8
																																									ADIGCTPGSGK	2xiTRAQ8plex [N-Term; K11]; 1xCarbamidomethyl [C5]	2.99358	1	5	90.5	72.7	79.1	120.6
																																									GQGTLSVVTMYHAK	2xiTRAQ8plex [N-Term; K14]	2.58629	1	1	92	-	-	94.3
																																									ACEPGVDYVYK	2xiTRAQ8plex [N-Term; K11]; 1xCarbamidomethyl [C2]	3.93836	1	8	92.1	85.9	90.2	154.8
																																									VPVAVQGEDTVQSLTQGDGVAK	2xiTRAQ8plex [N-Term; K22]	5.89386	1	17	92.7	92.3	104.8	80.3
																																									NTLIIYLDK	2xiTRAQ8plex [N-Term; K9]	2.49719	1	3	93.2	98.9	86	120
																																									QPVPGQQMTLK	2xiTRAQ8plex [N-Term; K11]	3.85645	1	9	93.5	93.3	90.9	69.1
																																									AKDQLTCNK	3xiTRAQ8plex [N-Term; K2; K9]; 1xCarbamidomethyl [C7]	3.60266	1	5	93.8	95.4	93.8	192.4
																																									SNLDEDIIAEENIVSR	1xiTRAQ8plex [N-Term]	5.54691	1	3	95.6	98.9	95.4	87.3
																																									VSHSEDDCLAFK	2xiTRAQ8plex [N-Term; K12]; 1xCarbamidomethyl [C8]	4.00769	1	4	95.8	88.3	83.3	133.1
																																									IPIEDGSGEVVLSR	1xiTRAQ8plex [N-Term]	5.38744	1	7	96.4	98.5	100.7	83.1
																																									FYYIYNEK	2xiTRAQ8plex [N-Term; K8]	3.68499	1	5	96.8	88.3	101.5	89.6
																																									LVLSSEK	2xiTRAQ8plex [N-Term; K7]	3.68649	2	9	97.1	93.3	89.5	61
																																									QDSLSSQNQLGVLPLSWDIPELVNMGQWK	2xiTRAQ8plex [N-Term; K29]	6.16126	1	9	97.6	93.7	105.4	77.7
																																									LMNIFLK	2xiTRAQ8plex [N-Term; K7]	3.32144	1	8	98.5	93.4	99.3	73.7
																																									TGLQEVEVK	2xiTRAQ8plex [N-Term; K9]	3.93766	1	14	100	94.9	93.7	81.7
																																									TFISPIK	2xiTRAQ8plex [N-Term; K7]	3.16644	1	6	101.4	104.1	104.6	92.7
																																									SSLSVPYVIVPLK	2xiTRAQ8plex [N-Term; K13]	4.32825	1	8	101.7	101.5	100	76.7
																																									DQLTCNK	2xiTRAQ8plex [N-Term; K7]; 1xCarbamidomethyl [C5]	2.88025	1	2	103.1	105.8	-	113.3
																																									AVLYNYR	1xiTRAQ8plex [N-Term]	1.71493	1	2	104.2	-	88.4	107.1
																																									SDDKVTLEER	2xiTRAQ8plex [N-Term; K4]	2.78581	1	1	104.9	-	-	84.5
																																									EGVQKEDIPPADLSDQVPDTESETR	2xiTRAQ8plex [N-Term; K5]	3.04999	1	1	106.1	-	-	66.3
																																									QDSLSSQNQLGVLPLSWDIPELVNMGQWK	2xiTRAQ8plex [N-Term; K29]; 1xOxidation [M25]	4.36519	1	3	107.5	102.6	108.6	82.6
																																									TELRPGETLNVNFLLR	1xiTRAQ8plex [N-Term]	3.34684	1	12	108	117.7	107.3	75.2
																																									SGSDEVQVGQQR	1xiTRAQ8plex [N-Term]	4.45531	1	8	108.6	112.7	109.9	64.2
																																									ISLPESLK	2xiTRAQ8plex [N-Term; K8]	3.58684	1	6	109.3	95.1	95.7	81.2
																																									TIYTPGSTVLYR	1xiTRAQ8plex [N-Term]	3.4434	1	8	110	121.9	115.4	74.2
																																									RIPIEDGSGEVVLSR	1xiTRAQ8plex [N-Term]	5.6219	1	4	114.8	113.9	120	95.7
																																									SGIPIVTSPYQIHFTK	2xiTRAQ8plex [N-Term; K16]	4.34531	1	6	115.7	113.4	121.7	87.8
																																									YYTYLIMNK	2xiTRAQ8plex [N-Term; K9]	3.64809	1	8	119	118.1	112.6	84.9
																																									QKPDGVFQEDAPVIHQEMIGGLR	2xiTRAQ8plex [N-Term; K2]	5.80611	1	15	120.7	119.6	127.5	109.1
																																									ILLQGTPVAQMTEDAVDAER	1xiTRAQ8plex [N-Term]	6.57191	1	10	128.5	125.3	123.1	66.9
																																									EDIPPADLSDQVPDTESETR	1xiTRAQ8plex [N-Term]	5.42162	1	21	129.6	118	125.5	58.4
																																									GPLLNK	2xiTRAQ8plex [N-Term; K6]	2.91034	1	2	130.9	-	-	147.6
																																									QPSSAFAAFVK	2xiTRAQ8plex [N-Term; K11]	3.94981	1	3	134.2	140.2	145.8	299.2
																																									GYTQQLAFR	1xiTRAQ8plex [N-Term]	3.74301	1	6	139.3	143.2	150.5	128.3
																																									DICEEQVNSLPGSITK	2xiTRAQ8plex [N-Term; K16]; 1xCarbamidomethyl [C3]	5.80913	1	8	141.7	135.2	138.1	206.7
																																									ILLQGTPVAQMTEDAVDAER	1xiTRAQ8plex [N-Term]; 1xOxidation [M11]	4.72305	1	2	147.8	134.3	-	113.4
																																									APSTWLTAYVVK	2xiTRAQ8plex [N-Term; K12]	3.3627	1	5	151.1	147.1	158.8	200.5
																																									QGALELIK	2xiTRAQ8plex [N-Term; K8]	3.15468	1	7	161.2	163.6	152	143.3
																																									FLTTAK	2xiTRAQ8plex [N-Term; K6]	2.78484	1	3	163.2	156.6	-	228.3
																																									WLILEK	2xiTRAQ8plex [N-Term; K6]	2.82451	1	2	164.1	-	163.4	295.6
																																									AGDFLEANYMNLQR	1xiTRAQ8plex [N-Term]	4.9185	1	3	168.2	163.4	179.5	131.5
																																									DFDFVPPVVR	1xiTRAQ8plex [N-Term]	2.91657	1	18	169.3	172.7	166	262
223029410	TLN1	7094	NP_006280.3	talin-1	110.11	16.38	89.88	30.39	1.23	107.1	107	107.3	91.7	92.8	93.1	138.6	131.2	136.2	107.5	103.2	105.6	103.4	105.8	102	116	118	115.6	85.8	87.2	84	49.8	54.7	56.2	48.5636	94	406	80	2541	269.599	6.07
																																									LGAASLGAEDPETQVVLINAVK	2xiTRAQ8plex [N-Term; K22]	4.10543	1	3	-	111.8	103.6	-
																																									FLPSELRDEH	1xiTRAQ8plex [N-Term]	2.28623	1	1	-	115.4	-	-
																																									STVLQQQYNR	1xiTRAQ8plex [N-Term]	2.96098	1	2	-	111.7	147.8	-
																																									DVAGGLR	1xiTRAQ8plex [N-Term]	1.49365	1	1	-	-	109.8	-
																																									EGISQEALHTQMLTAVQEISHLIEPLANAAR	1xiTRAQ8plex [N-Term]	3.96229	1	1	-	106.3	-	-
																																									EQGVEEHETLLLR	1xiTRAQ8plex [N-Term]	3.91657	1	7	-	85.3	103.3	-
																																									ASVPTIQDQASAMQLSQCAK	2xiTRAQ8plex [N-Term; K20]; 1xCarbamidomethyl [C18]	5.52068	1	4	-	95.8	97	-
																																									IPEAPAGPPSDFGLFLSDDDPK	2xiTRAQ8plex [N-Term; K22]	4.11744	1	4	-	90.9	69.6	-
																																									IGITNHDEYSLVR	1xiTRAQ8plex [N-Term]	3.87559	1	4	-	95.5	111.7	-
																																									LNEAAAGLNQAATELVQASR	1xiTRAQ8plex [N-Term]	5.41213	1	5	-	111.8	117.8	-
																																									DHFGLEGDEESTMLEDSVSPK	2xiTRAQ8plex [N-Term; K21]	3.24414	1	1	-	80.4	-	-
																																									AVAEQIPLLVQGVR	1xiTRAQ8plex [N-Term]	4.13324	1	7	-	104.7	103.3	-
																																									HTSALCNSCR	1xiTRAQ8plex [N-Term]; 2xCarbamidomethyl [C6; C9]	3.80971	1	5	68.4	68.1	69	126.3
																																									TEDSGLQTQVIAAATQCALSTSQLVACTK	2xiTRAQ8plex [N-Term; K29]; 2xCarbamidomethyl [C17; C27]	3.63752	1	1	70.2	-	-	180.5
																																									ADQDSEAMK	2xiTRAQ8plex [N-Term; K9]	2.99789	1	3	70.6	68.1	64.8	42.5
																																									CVSCLPGQR	1xiTRAQ8plex [N-Term]; 2xCarbamidomethyl [C1; C4]	1.78069	1	1	70.8	-	-	82
																																									VEHGSVALPAIMR	1xiTRAQ8plex [N-Term]	3.68315	1	3	75.1	128.1	133.2	31.8
																																									GVAALTSDPAVQAIVLDTASDVLDK	2xiTRAQ8plex [N-Term; K25]	5.79303	1	6	77.1	186.1	80.5	65.3
																																									SKDHFGLEGDEESTMLEDSVSPK	3xiTRAQ8plex [N-Term; K2; K23]	2.89939	1	2	79.5	-	82.9	65.2
																																									AAAFEEQENETVVVK	2xiTRAQ8plex [N-Term; K15]	3.67412	1	3	79.7	71.4	77.7	74.5
																																									GAAAHPDSEEQQQR	1xiTRAQ8plex [N-Term]	4.49363	1	9	80.9	79.8	79.9	36.2
																																									AQEACGPLEMDSALSVVQNLEK	2xiTRAQ8plex [N-Term; K22]; 1xCarbamidomethyl [C5]	6.25291	1	7	83.1	104.2	97.8	83.8
																																									GTPQDLAR	1xiTRAQ8plex [N-Term]	2.22002	1	3	84	75.8	90	55.3
																																									MVGGIAQIIAAQEEMLR	1xiTRAQ8plex [N-Term]	5.93137	1	7	87.5	80.4	87.2	40
																																									ASDNLVK	2xiTRAQ8plex [N-Term; K7]	2.1613	1	2	87.6	91.2	-	61.1
																																									GSQAQPDSPSAQLALIAASQSFLQPGGK	2xiTRAQ8plex [N-Term; K28]	3.90567	1	3	88.2	91.4	94.1	55.7
																																									AVEGCVSASQAATEDGQLLR	1xiTRAQ8plex [N-Term]; 1xCarbamidomethyl [C5]	5.71231	1	3	88.5	83.2	65.7	68.9
																																									VGAIPANALDDGQWSQGLISAAR	1xiTRAQ8plex [N-Term]	5.08197	1	4	89.6	69.1	72	56.3
																																									GISMSSSK	2xiTRAQ8plex [N-Term; K8]	2.10602	1	2	89.7	93.7	-	77
																																									AEASQLGHK	2xiTRAQ8plex [N-Term; K9]	3.29308	1	7	90.7	102.7	88.8	76.3
																																									GLAGAVSELLR	1xiTRAQ8plex [N-Term]	3.93941	1	6	91.3	84.7	83.7	50.8
																																									QAAASATQTIAAAQHAASTPK	2xiTRAQ8plex [N-Term; K21]	4.62325	1	5	92.3	93.5	101.2	70.9
																																									AQVVSNLK	2xiTRAQ8plex [N-Term; K8]	2.59357	1	3	92.4	104.9	91.8	72
																																									AVASAAAALVLK	2xiTRAQ8plex [N-Term; K12]	3.08626	1	2	92.4	-	92.8	98.5
																																									ASSLIEEAK	2xiTRAQ8plex [N-Term; K9]	2.46298	1	1	94.6	-	-	102.4
																																									EADESLNFEEQILEAAK	2xiTRAQ8plex [N-Term; K17]	4.38561	1	3	96.5	98.8	78.5	81.6
																																									TTNPTAK	2xiTRAQ8plex [N-Term; K7]	2.04245	1	2	97.1	80.8	-	76
																																									AAGHPGDPESQQR	1xiTRAQ8plex [N-Term]	3.48783	1	4	98.4	99.7	105.3	52.1
																																									TVSDSIK	2xiTRAQ8plex [N-Term; K7]	3.00391	1	5	100.6	108.2	105.8	100
																																									NLGTALAELR	1xiTRAQ8plex [N-Term]	3.40312	1	6	100.7	94.8	104.1	65.8
																																									SAQPASAEPR	1xiTRAQ8plex [N-Term]	2.86415	1	3	100.8	110.4	118.6	68.3
																																									QELAVFCSPEPPAK	2xiTRAQ8plex [N-Term; K14]; 1xCarbamidomethyl [C7]	3.36017	1	4	102.3	94.8	106.7	155.9
																																									LAQAAQSSVATITR	1xiTRAQ8plex [N-Term]	3.69565	1	4	102.5	122.1	129.8	118
																																									FGQDFSTFLEAGVEMAGQAPSQEDR	1xiTRAQ8plex [N-Term]	4.82425	1	3	102.6	-	104.2	55.9
																																									VQELGHGCAALVTK	2xiTRAQ8plex [N-Term; K14]; 1xCarbamidomethyl [C8]	3.71174	1	7	104.1	100.3	98.4	113.8
																																									LLSDSLPPSTGTFQEAQSR	1xiTRAQ8plex [N-Term]	3.59913	1	4	105	105.7	106.1	75.5
																																									AVTQALNR	1xiTRAQ8plex [N-Term]	1.9675	1	7	105.3	172.1	72.8	81.8
																																									VSHVLAALQAGNR	1xiTRAQ8plex [N-Term]	4.14664	1	3	105.8	117.5	120.3	127.6
																																									ADAEGESDLENSR	1xiTRAQ8plex [N-Term]	4.8392	1	9	105.9	105.5	120.4	76.2
																																									TLSHPQQMALLDQTK	2xiTRAQ8plex [N-Term; K15]	3.75587	1	1	106.1	-	-	111.4
																																									ALSTDPAAPNLK	2xiTRAQ8plex [N-Term; K12]	2.82973	1	2	106.3	99.7	-	67.6
																																									AVSSAIAQLLGEVAQGNENYAGIAAR	1xiTRAQ8plex [N-Term]	7.326	1	10	108.1	93.8	108.5	65.5
																																									EAAYHPEVAPDVR	1xiTRAQ8plex [N-Term]	4.24827	1	5	108.4	122.7	121	80.1
																																									MATNAAAQNAIK	2xiTRAQ8plex [N-Term; K12]	4.47799	1	3	108.9	100.7	101.3	64.6
																																									AVEDEATK	2xiTRAQ8plex [N-Term; K8]	3.64311	1	6	109.8	111.1	114.1	141.9
																																									ALDGAFTEENR	1xiTRAQ8plex [N-Term]	3.304	1	5	109.9	96	103.7	66.9
																																									DVDNALR	1xiTRAQ8plex [N-Term]	2.18758	1	3	110.4	121.3	114	89.4
																																									TIMVDDSK	2xiTRAQ8plex [N-Term; K8]	4.05234	1	6	110.7	111.4	109	116.3
																																									VVAPTISSPVCQEQLVEAGR	1xiTRAQ8plex [N-Term]; 1xCarbamidomethyl [C11]	5.08422	1	13	110.7	100	104.4	101.2
																																									VLVQNAAGSQEK	2xiTRAQ8plex [N-Term; K12]	4.35123	1	6	110.9	111.4	101.5	104.4
																																									TMLESAGGLIQTAR	1xiTRAQ8plex [N-Term]	3.39451	1	6	111.8	115.5	129	93
																																									TLAESALQLLYTAK	2xiTRAQ8plex [N-Term; K14]	6.08754	1	9	112.2	111.7	111.6	98.3
																																									ASAGPQPLLVQSCK	2xiTRAQ8plex [N-Term; K14]; 1xCarbamidomethyl [C13]	5.18232	1	4	113.3	108.7	106	89.6
																																									ILAQATSDLVNAIK	2xiTRAQ8plex [N-Term; K14]	3.66778	1	5	114	114	136.9	125.2
																																									VAGSVTELIQAAEAMK	2xiTRAQ8plex [N-Term; K16]	5.37335	1	8	114.1	103.3	106.3	69
																																									DKAPGQLECETAIAALNSCLR	2xiTRAQ8plex [N-Term; K2]; 2xCarbamidomethyl [C9; C19]	4.18895	1	3	115.1	103.8	121.1	181.1
																																									GIWLEAGK	2xiTRAQ8plex [N-Term; K8]	2.79833	1	5	116.4	114	117.7	119.5
																																									MLDGTVK	2xiTRAQ8plex [N-Term; K7]	2.86764	1	4	121.3	125.1	102.2	105
																																									EVIQEWNLTNIK	2xiTRAQ8plex [N-Term; K12]	4.27118	1	6	121.8	123.8	132.4	169.7
																																									SQLAAAAR	1xiTRAQ8plex [N-Term]	2.00082	1	3	122	97.2	100.8	106.2
																																									AAMEPIVISAK	2xiTRAQ8plex [N-Term; K11]	3.76761	1	5	122	99.9	103.5	97.6
																																									EGTETFADHR	1xiTRAQ8plex [N-Term]	4.55813	1	3	123.5	109.9	120.4	95.8
																																									TMQFEPSTMVYDACR	1xiTRAQ8plex [N-Term]; 1xCarbamidomethyl [C14]	5.5578	1	6	124.7	124.8	123.4	105.6
																																									AIADMLR	1xiTRAQ8plex [N-Term]	2.32585	1	3	126.5	-	124.5	102.3
																																									ALEATTEHIR	1xiTRAQ8plex [N-Term]	4.56229	1	6	128.1	118.3	123	105.5
																																									ISIGNVVK	2xiTRAQ8plex [N-Term; K8]	2.54937	1	4	130.3	127.2	133.7	137.9
																																									VGDDPAVWQLK	2xiTRAQ8plex [N-Term; K11]	3.32176	1	6	131	130.3	127.8	107.7
																																									SNTSPEELGPLANQLTSDYGR	1xiTRAQ8plex [N-Term]	6.94817	1	12	137.9	124.5	111.8	104
																																									TVTDMLMTICAR	1xiTRAQ8plex [N-Term]; 1xCarbamidomethyl [C10]	4.76941	1	5	144.7	152.4	144.6	140.6
																																									VSQMAQYFEPLTLAAVGAASK	2xiTRAQ8plex [N-Term; K21]	4.74347	1	4	154	-	86.8	70
																																									IAQVAK	2xiTRAQ8plex [N-Term; K6]	2.1929	3	2	108.7	-	-	67.1
																																									VMVTNVTSLLK	2xiTRAQ8plex [N-Term; K11]	3.66781	2	2	-	-	116.4	-
																																									GITMATAK	2xiTRAQ8plex [N-Term; K8]	2.57477	2	1	-	118.5	-	-
																																									ELIECAR	1xiTRAQ8plex [N-Term]; 1xCarbamidomethyl [C5]	2.20431	2	3	84.5	99	91	144.8
																																									EVANSTANLVK	2xiTRAQ8plex [N-Term; K11]	4.59884	2	7	91	91.9	89	54.2
																																									EAAEGLR	1xiTRAQ8plex [N-Term]	2.56864	2	3	97.2	94.7	108.7	69.4
																																									ELVAQGK	2xiTRAQ8plex [N-Term; K7]	1.90032	2	2	103.7	-	108.9	85.1
																																									MVEAAK	2xiTRAQ8plex [N-Term; K6]	2.54809	2	2	104.6	-	102	83.8
																																									FFYSDQNVDSR	1xiTRAQ8plex [N-Term]	4.97436	2	7	106.4	102.8	98.4	62.4
																																									DPVQLNLLYVQAR	1xiTRAQ8plex [N-Term]	4.62095	2	6	113.5	117.5	111.6	79.2
																																									AVAAGNSCR	1xiTRAQ8plex [N-Term]; 1xCarbamidomethyl [C8]	1.62171	2	2	130.6	150.8	-	68.3
																																									QEDVIATANLSR	1xiTRAQ8plex [N-Term]	5.35494	2	6	131.3	114.9	119.4	89.7
																																									ELEEAR	1xiTRAQ8plex [N-Term]	2.35748	7	2	87.3	-	124.6	41.7
																																									ILSAAK	2xiTRAQ8plex [N-Term; K6]	2.83138	4	6	116.4	113.6	117.6	90.7
93141047	COL12A1	1303	NP_004361.3	collagen alpha-1(XII) chain long isoform precursor	89.03	50	110.97	99.09	0.8	143.6	144.9	143.4	69.5	66.8	65.5	101	105.1	103.8	38.1	42.9	43.8	270.4	261	258.3	120.4	120.4	118.9	31.6	32.7	35.4	25.4	26.2	30.9	39.3405	93	415	93	3063	332.941	5.53
																																									LSWSGAPGK	2xiTRAQ8plex [N-Term; K9]	1.88749	1	2	-	155.2	150.2	-
																																									ALALGALQNIR	1xiTRAQ8plex [N-Term]	2.2436	2	2	-	154.6	-	-
																																									DITDTSIGAYWTSAPGMVR	1xiTRAQ8plex [N-Term]; 1xOxidation [M17]	3.47775	1	1	-	169.5	-	-
																																									ADIVFLTDASWSIGDDNFNK	2xiTRAQ8plex [N-Term; K20]	4.06302	2	3	-	96.4	99.8	-
																																									TPEEDVK	2xiTRAQ8plex [N-Term; K7]	2.64132	2	1	-	-	127	-
																																									VEYYPVSGGK	2xiTRAQ8plex [N-Term; K10]	3.0578	2	1	-	-	158.7	-
																																									IYIDCYEIIEK	2xiTRAQ8plex [N-Term; K11]; 1xCarbamidomethyl [C5]	3.15548	2	1	-	134.2	-	-
																																									SAAFQIQSFDIVCSPVWTSR	1xiTRAQ8plex [N-Term]; 1xCarbamidomethyl [C13]	5.90549	2	4	-	109.2	149.4	-
																																									ISVFATYSSGEGEPLTGDATTELSQDSK	2xiTRAQ8plex [N-Term; K28]	3.28872	1	1	-	-	68.8	-
																																									LGELVVGPYDNTVVLEELR	1xiTRAQ8plex [N-Term]	4.07351	1	2	-	140.7	139.6	-
																																									NLPEDAIHTMIENLQPETK	2xiTRAQ8plex [N-Term; K19]	2.17612	1	1	-	130.1	-	-
																																									TLENLIPDTK	2xiTRAQ8plex [N-Term; K10]	3.0215	1	2	-	137.2	159.2	-
																																									TLSFFNK	2xiTRAQ8plex [N-Term; K7]	3.19716	2	2	-	-	179.5	-
																																									TLFYGSFHK	2xiTRAQ8plex [N-Term; K9]	3.63642	2	2	-	161.2	176.9	-
																																									ALTFIK	2xiTRAQ8plex [N-Term; K6]	2.40003	2	1	-	166.3	-	-
																																									AFLEVLVK	2xiTRAQ8plex [N-Term; K8]	3.77756	1	2	-	143.8	134.4	-
																																									VAIIITDGK	2xiTRAQ8plex [N-Term; K9]	3.50648	1	11	72.1	77.2	72.7	44.1
																																									DLKPETEYVVNVYSVVEDEYSEPLK	3xiTRAQ8plex [N-Term; K3; K25]	2.47999	2	1	78.2	-	-	84.3
																																									NVGVEVFSLGIK	2xiTRAQ8plex [N-Term; K12]	2.83074	1	2	87.4	-	85.6	67.2
																																									GEVQTVTFDTEEVK	2xiTRAQ8plex [N-Term; K14]	5.59547	2	5	107.9	105.3	95.5	72.7
																																									HVFIVDDFESFEK	2xiTRAQ8plex [N-Term; K13]	5.87431	2	8	111.7	101.9	100.1	72.4
																																									QVCEQLISGQMNR	1xiTRAQ8plex [N-Term]; 1xCarbamidomethyl [C3]	4.79435	2	5	113.7	172.1	168.2	70.8
																																									GTGSSGPR	1xiTRAQ8plex [N-Term]	2.00226	2	1	114.5	-	-	51.2
																																									GMTSSEPISIMEK	2xiTRAQ8plex [N-Term; K13]	3.82405	1	3	116.8	111.3	119.1	63.9
																																									VHIVVTSK	2xiTRAQ8plex [N-Term; K8]	3.53421	2	3	117	121.8	104.4	64.4
																																									GDIASQNMMR	1xiTRAQ8plex [N-Term]	2.42171	2	6	117.8	101.8	109.6	77.9
																																									DLSFSEVTSYGFK	2xiTRAQ8plex [N-Term; K13]	4.6681	1	6	118.8	113.7	114.6	65.3
																																									YKTPEEDVK	3xiTRAQ8plex [N-Term; K2; K9]	2.70344	2	2	120.6	121.9	-	74.2
																																									VMILITDGK	2xiTRAQ8plex [N-Term; K9]	3.77067	1	6	124.5	127.2	124.1	52.2
																																									VTFHPTGDDR	1xiTRAQ8plex [N-Term]	3.18422	1	3	125.2	151.4	-	196.2
																																									VQVECSR	1xiTRAQ8plex [N-Term]; 1xCarbamidomethyl [C5]	2.21333	1	3	125.3	153.1	146.6	102.6
																																									DLSADTEYQISVSAMK	2xiTRAQ8plex [N-Term; K16]	5.54166	1	6	127.5	124.5	121.8	52.2
																																									ITVDPTTDGPTK	2xiTRAQ8plex [N-Term; K12]	4.22909	1	6	128.7	137.1	123.6	49.3
																																									NTFTESAGAR	1xiTRAQ8plex [N-Term]	2.88801	1	3	129.2	126	144.7	78.4
																																									IVEVFDIGPK	2xiTRAQ8plex [N-Term; K10]	4.39363	2	8	132.6	89.8	123.2	75.2
																																									VFGETTNSLSVAWDHADGPVQQYR	1xiTRAQ8plex [N-Term]	6.83376	2	5	133.4	90.6	145.5	113.6
																																									GPGDLEAPSNLVISER	1xiTRAQ8plex [N-Term]	4.74844	2	6	138.6	130.9	149.7	54.9
																																									DELLAAIK	2xiTRAQ8plex [N-Term; K8]	3.71981	1	9	141.5	142.7	127.8	43.3
																																									IVDDLTINLCNSVK	2xiTRAQ8plex [N-Term; K14]; 1xCarbamidomethyl [C10]	4.41006	2	3	141.7	142	145.4	78.9
																																									LNWNPSPSPVTGYK	2xiTRAQ8plex [N-Term; K14]	4.18449	1	9	143.4	148.3	138.6	77.5
																																									ITWTQAPGR	1xiTRAQ8plex [N-Term]	1.92676	1	2	144.5	-	150.7	78.4
																																									GSPQDLVTK	2xiTRAQ8plex [N-Term; K9]	2.86135	1	5	146.7	148.8	142.7	60.1
																																									SETSTSLK	2xiTRAQ8plex [N-Term; K8]	2.55335	2	4	147.6	141.6	155.4	56.7
																																									GGSTNTGK	2xiTRAQ8plex [N-Term; K8]	3.03934	1	3	147.9	150.7	144.2	56.6
																																									TSDPTMSSFR	1xiTRAQ8plex [N-Term]	2.73334	1	4	150.2	165	161.9	73.4
																																									SLYDDVDTGEK	2xiTRAQ8plex [N-Term; K11]	4.59164	1	6	150.5	154.8	154.5	51
																																									VSDPTTSTMK	2xiTRAQ8plex [N-Term; K10]	3.00376	1	3	151.6	153.3	132.4	68.9
																																									MIATDPDDTHAYNVADFESLSR	1xiTRAQ8plex [N-Term]	5.92902	2	7	152.1	160.9	157.6	68.8
																																									VPPTVTSTVLK	2xiTRAQ8plex [N-Term; K11]	2.88866	1	3	152.6	136.5	143.1	63.3
																																									GDTTNTVLQGLK	2xiTRAQ8plex [N-Term; K12]	4.30058	1	5	152.9	155.7	148.3	60.4
																																									SQDDVEAPSKK	3xiTRAQ8plex [N-Term; K10; K11]	2.54361	2	2	152.9	129.4	-	69.9
																																									LNTYNDK	2xiTRAQ8plex [N-Term; K7]	3.1859	2	3	153.1	159.7	163.7	95.6
																																									ITWAPFGSSDK	2xiTRAQ8plex [N-Term; K11]	3.23634	2	3	153.4	163.7	157.3	65.2
																																									DVTHSTMNVFWEPVPGK	2xiTRAQ8plex [N-Term; K17]	4.18769	2	6	154.5	156.2	158.1	90
																																									TEFNLNQYYQR	1xiTRAQ8plex [N-Term]	4.21939	1	3	155.1	157.4	164.3	93.9
																																									RQEFYVSR	1xiTRAQ8plex [N-Term]	3.43711	2	3	155.6	170	150.5	94.9
																																									EVTTPPNQR	1xiTRAQ8plex [N-Term]	2.28635	1	1	155.9	-	-	144
																																									LKPDTPYTITVSSLYPDGEGGR	2xiTRAQ8plex [N-Term; K2]	6.17306	2	6	156.4	156	163.8	73.4
																																									ITYQPSTGEGNEQTTTIGGR	1xiTRAQ8plex [N-Term]	5.7473	2	13	156.9	148	176.5	67.6
																																									NNVILQPLQPDTPYK	2xiTRAQ8plex [N-Term; K15]	4.0664	2	3	157.7	172.8	151.4	47.3
																																									VVYSPVDGTRPSESIVVPGNTR	1xiTRAQ8plex [N-Term]	1.75601	2	2	158.3	-	134.8	66.7
																																									VSWDPSPSPVLGYK	2xiTRAQ8plex [N-Term; K14]	4.33742	2	9	159.1	161.1	156.6	83.2
																																									NADEVELK	2xiTRAQ8plex [N-Term; K8]	3.47126	2	4	159.1	164.2	159	63.8
																																									IEQELAAIK	2xiTRAQ8plex [N-Term; K9]	3.48187	1	5	159.3	141.9	138.6	57.1
																																									NFASVQGVSLESGSFPSYSAYR	1xiTRAQ8plex [N-Term]	7.6104	2	3	159.8	187.4	178.4	89.5
																																									WDPASGR	1xiTRAQ8plex [N-Term]	1.53723	2	1	160.5	-	-	70.9
																																									GGNTLTGMALNFIR	1xiTRAQ8plex [N-Term]	5.18512	2	6	161.2	159	160	56.5
																																									SELEAIASPPAETHVFTVEDFDAFQR	1xiTRAQ8plex [N-Term]	6.01457	1	4	161.5	164.3	-	64.2
																																									IIYSPTVGDPIDEYTTVPGR	1xiTRAQ8plex [N-Term]	4.56234	2	13	162	156.8	171.5	74.5
																																									SQDDVEAPSK	2xiTRAQ8plex [N-Term; K10]	3.10892	2	3	163.8	151.5	159.7	53.6
																																									TEWQLNAHR	1xiTRAQ8plex [N-Term]	3.72835	2	7	163.9	176.3	178.2	82.4
																																									TNWSPAGENVFSYHITYK	2xiTRAQ8plex [N-Term; K18]	5.15297	1	5	164.1	159.5	156.3	68.6
																																									VSWTPPSDSVDR	1xiTRAQ8plex [N-Term]	2.81646	2	4	164.4	193.8	143	61.3
																																									VLTWESGMR	1xiTRAQ8plex [N-Term]	3.80548	2	7	165.4	167.8	159.5	69.5
																																									QYLVTYTPVAGGETQEVTVR	1xiTRAQ8plex [N-Term]	4.82243	1	4	165.4	95.9	122.2	49.5
																																									SLLQAVANLPYK	2xiTRAQ8plex [N-Term; K12]	4.24594	2	3	169.3	165.2	165	59.2
																																									LQPQTTYDITVLPIYK	2xiTRAQ8plex [N-Term; K16]	3.83626	1	5	169.7	156.4	178	60.1
																																									LLPETPSDPFAIWQITDR	1xiTRAQ8plex [N-Term]	5.8374	2	15	170	173	175.6	75.7
																																									SFEISPNR	1xiTRAQ8plex [N-Term]	2.35008	1	4	170.1	158.6	153.8	141.5
																																									VEDIIEAINTFPYR	1xiTRAQ8plex [N-Term]	4.49302	1	12	170.2	149.5	161	103.6
																																									VDEETENTMR	1xiTRAQ8plex [N-Term]	4.39633	1	6	172.7	175.6	136	51
																																									QNSVVLQK	2xiTRAQ8plex [N-Term; K8]	3.83301	2	5	172.7	170.1	172.4	59
																																									AGTTYK	2xiTRAQ8plex [N-Term; K6]	2.2425	1	2	177.7	-	182.6	46.1
																																									VLVVVTDGR	1xiTRAQ8plex [N-Term]	2.44741	2	1	177.9	-	-	64.4
																																									VTWEPAPGEVK	2xiTRAQ8plex [N-Term; K11]	3.2095	1	5	178.4	159.6	166.1	54.4
																																									VYDPSTSTLNVR	1xiTRAQ8plex [N-Term]	3.06232	2	6	182.5	178.1	174	57.5
																																									NLQPDTSYTVTVVPVYTEGDGGR	1xiTRAQ8plex [N-Term]	5.17756	2	17	182.6	163.2	153	63.7
																																									TVGLLPPQNIHISDEWYTR	1xiTRAQ8plex [N-Term]	4.47749	2	3	182.9	170.7	177.6	99.3
																																									LFYAPAAGGPEELVPIPGNTNYAILR	1xiTRAQ8plex [N-Term]	4.40324	2	4	187.7	189.5	171.2	54.8
																																									WDHAEGNPR	1xiTRAQ8plex [N-Term]	3.13856	2	8	189.1	166.8	163.2	65.6
																																									YEVSVIPEYFSGPGTPLTGNAATEEVR	1xiTRAQ8plex [N-Term]	5.81156	1	3	198.1	210.4	201.2	62.8
																																									FNQMLNQIPNDYQSSR	1xiTRAQ8plex [N-Term]	4.63545	2	4	212.6	195.2	203.4	50.5
																																									DGAMGPR	1xiTRAQ8plex [N-Term]	1.61361	2	2	240.5	228.2	-	40.1
58530840	DSP	1832	NP_004406.2	desmoplakin isoform I	38.58	19.5	161.4	69.59	0.24	36.2	37.6	38.1	29.2	30.6	31.3	34.6	41.6	38	46.1	50.8	48.9	130.7	128.7	127.9	43.6	45.2	48.1	157.4	156.8	155.5	322.1	308.6	312.2	40.9265	108	422	108	2871	331.569	6.81
																																									GGGGYTCQSGSGWDEFTK	2xiTRAQ8plex [N-Term; K18]; 1xCarbamidomethyl [C7]	4.42577	3	1	-	-	54.5	-
																																									QHLEIELK	2xiTRAQ8plex [N-Term; K8]	1.80531	2	1	-	19	-	-
																																									QAELDGK	2xiTRAQ8plex [N-Term; K7]	3.05336	3	1	-	-	70.3	-
																																									SQLQISNNR	1xiTRAQ8plex [N-Term]	2.28028	1	3	-	74.2	65.2	-
																																									LTEEETVCLDLDK	2xiTRAQ8plex [N-Term; K13]; 1xCarbamidomethyl [C8]	2.73966	3	1	-	64.9	-	-
																																									QVQNLVNK	2xiTRAQ8plex [N-Term; K8]	2.62479	3	2	-	58.3	54.4	-
																																									LPVDIAYK	2xiTRAQ8plex [N-Term; K8]	2.80359	3	2	-	22.9	19.5	-
																																									WLPYEAGQR	1xiTRAQ8plex [N-Term]	2.06121	3	2	-	38.1	57.6	-
																																									LWDLEK	2xiTRAQ8plex [N-Term; K6]	2.99574	3	2	-	18.7	17.8	-
																																									VSYVQLK	2xiTRAQ8plex [N-Term; K7]	2.97483	3	1	-	-	55.5	-
																																									QESDQLVLNQHPASDK	2xiTRAQ8plex [N-Term; K16]	4.29329	3	2	-	46.3	40.9	-
																																									YQAECSQFK	2xiTRAQ8plex [N-Term; K9]; 1xCarbamidomethyl [C5]	2.50174	3	2	-	-	64	-
																																									QPVTVTELVDSGILRPSTVNELESGQISYDEVGER	1xiTRAQ8plex [N-Term]	2.03355	3	1	-	-	38.4	-
																																									VTAMQLYECQLIDK	2xiTRAQ8plex [N-Term; K14]; 1xCarbamidomethyl [C9]	2.31135	3	1	-	67.7	-	-
																																									TVSVSEAIK	2xiTRAQ8plex [N-Term; K9]	3.48458	3	2	-	31.2	-	-
																																									AQQIHSQTSQQYPLYDLDLGK	2xiTRAQ8plex [N-Term; K21]	4.47886	3	3	-	31.2	23.5	-
																																									AMTIAK	2xiTRAQ8plex [N-Term; K6]	2.73128	3	1	-	30.8	-	-
																																									QDSLESMK	2xiTRAQ8plex [N-Term; K8]	2.66035	3	1	-	69.7	-	-
																																									DLIDFDDR	1xiTRAQ8plex [N-Term]	2.39588	3	1	-	-	24.3	-
																																									SSSFSDTLEESSPIAAIFDTENLEK	2xiTRAQ8plex [N-Term; K25]	5.21588	3	1	-	-	-	-
																																									LISPESTVMLLEAQAATGGIIDPHR	1xiTRAQ8plex [N-Term]	6.26472	3	3	-	42.7	-	-
																																									LLEAQACTGGIIHPTTGQK	2xiTRAQ8plex [N-Term; K19]; 1xCarbamidomethyl [C7]	2.69112	3	1	-	35.8	-	-
																																									LLEAQIASGGVVDPVNSVFLPK	2xiTRAQ8plex [N-Term; K22]	5.10691	3	3	-	58	73.1	-
																																									IEPHTGLLLLSVQK	2xiTRAQ8plex [N-Term; K14]	4.9695	3	2	-	27	31.5	-
																																									ATGSEVSQR	1xiTRAQ8plex [N-Term]	2.3861	1	2	-	34.4	48.3	-
																																									LVFDGLR	1xiTRAQ8plex [N-Term]	1.63938	3	1	-	-	50.2	-
																																									LLQLQEQMR	1xiTRAQ8plex [N-Term]	2.71954	3	2	-	61.8	44.2	-
																																									NSQGSEMFGDDDK	2xiTRAQ8plex [N-Term; K13]	4.4749	3	5	13.3	20	33.8	12.4
																																									LASLEELK	2xiTRAQ8plex [N-Term; K8]	3.3205	3	4	15.4	19	19.9	6.4
																																									FLSEMLK	2xiTRAQ8plex [N-Term; K7]	2.61022	3	3	15.7	26	25.5	10.5
																																									NNYDEEIISLK	2xiTRAQ8plex [N-Term; K11]	2.82553	1	3	18.7	25.6	16.2	13.6
																																									AEENALQQK	2xiTRAQ8plex [N-Term; K9]	3.17941	2	5	18.9	19.3	17.3	14.8
																																									LLEAQIATGGIIDPK	2xiTRAQ8plex [N-Term; K15]	4.78853	3	6	19	24.4	21.6	24.5
																																									WLYDAK	2xiTRAQ8plex [N-Term; K6]	3.3711	3	2	19.1	20.7	-	14
																																									NTNIAQK	2xiTRAQ8plex [N-Term; K7]	2.84548	3	5	19.2	21.5	23	7.6
																																									ALLQAILQTEDMLK	2xiTRAQ8plex [N-Term; K14]	5.54868	3	19	19.2	18.2	19.2	21.3
																																									GLIDYETFK	2xiTRAQ8plex [N-Term; K9]	3.4396	3	8	19.8	26.1	24.7	14.1
																																									SGSLSLTQFADMISLK	2xiTRAQ8plex [N-Term; K16]	5.53709	3	8	19.9	15.5	16	14.1
																																									DANSENCNK	2xiTRAQ8plex [N-Term; K9]; 1xCarbamidomethyl [C7]	3.81269	3	4	21.9	24.5	34.3	14.1
																																									NFVDPVTK	2xiTRAQ8plex [N-Term; K8]	3.25128	3	5	22.6	28.8	25.4	19.6
																																									FLDQNLQK	2xiTRAQ8plex [N-Term; K8]	3.16069	3	2	22.9	24.3	-	31.4
																																									ITNLTQQLEQASIVK	2xiTRAQ8plex [N-Term; K15]	4.08189	1	5	24	28.1	23.3	27.3
																																									GYFNEELSEILSDPSDDTK	2xiTRAQ8plex [N-Term; K19]	5.99639	3	7	24.1	23.6	20.2	26
																																									QVQTSQK	2xiTRAQ8plex [N-Term; K7]	3.6317	3	5	24.4	27	34.6	9.6
																																									RVEEDIQQQK	2xiTRAQ8plex [N-Term; K10]	4.40721	1	3	24.5	24.8	38.9	25.1
																																									VVIVDPETNK	2xiTRAQ8plex [N-Term; K10]	3.93197	3	6	25.4	29.5	27.3	23.4
																																									TGSQYDIQDAIDK	2xiTRAQ8plex [N-Term; K13]	4.3463	3	6	25.8	23.7	27.8	14.7
																																									GFFDPNTEENLTYLQLK	2xiTRAQ8plex [N-Term; K17]	4.62422	3	5	26.2	25.9	30.5	30.8
																																									AFIGFEGVK	2xiTRAQ8plex [N-Term; K9]	3.688	3	4	26.7	25.2	21.5	17.2
																																									NLPLADQGSSHHITVK	2xiTRAQ8plex [N-Term; K16]	4.2836	3	6	27.2	33.5	28.5	22.9
																																									MSAAEAVK	2xiTRAQ8plex [N-Term; K8]	2.42293	3	2	27.8	27.3	-	24.4
																																									LTYEIEDEK	2xiTRAQ8plex [N-Term; K9]	3.68195	3	3	28	23.8	24.7	19.2
																																									AITGFDDPFSGK	2xiTRAQ8plex [N-Term; K12]	4.22431	3	7	28.2	28.3	19.7	16
																																									LQDTSSYAK	2xiTRAQ8plex [N-Term; K9]	3.48689	3	6	28.9	32.4	40	25.7
																																									NMPLQHLLEQIK	2xiTRAQ8plex [N-Term; K12]	2.25272	3	3	29	17.9	17.8	20.9
																																									TLELQGLINDLQR	1xiTRAQ8plex [N-Term]	4.85647	1	8	29.5	35.8	21.2	17.9
																																									EMSVQEAYK	2xiTRAQ8plex [N-Term; K9]	3.75701	3	4	29.7	49.2	55.4	18.1
																																									SVQNDSQAIAEVLNQLK	2xiTRAQ8plex [N-Term; K17]	4.76465	3	3	29.9	41.4	38.9	24.1
																																									LEYDDLR	1xiTRAQ8plex [N-Term]	2.17525	1	3	30.1	28.3	27.4	76
																																									EHLMLEEELR	1xiTRAQ8plex [N-Term]	4.06218	1	5	30.4	38.8	33.4	42.7
																																									GAGSIAGASASPK	2xiTRAQ8plex [N-Term; K13]	3.94377	3	5	31.1	24.8	44.3	22.4
																																									SAIYQLEEEYENLLK	2xiTRAQ8plex [N-Term; K15]	3.52652	3	3	31.8	38.3	40	35.6
																																									LKQESDQLVLNQHPASDK	3xiTRAQ8plex [N-Term; K2; K18]	3.22181	3	2	31.9	31.3	-	37.2
																																									LSLQDAVSQGVIDQDMATR	1xiTRAQ8plex [N-Term]	6.1418	3	8	34	43.4	24.2	24.1
																																									IQSQFTDAQK	2xiTRAQ8plex [N-Term; K10]	4.73215	3	6	34.2	47.9	34.5	28.7
																																									ENAAYFQFFEEAQSTEAYLK	2xiTRAQ8plex [N-Term; K20]	6.57793	3	5	34.9	18.1	21.2	19.4
																																									GLVGIEFK	2xiTRAQ8plex [N-Term; K8]	2.89448	3	5	35.1	34.1	40.8	45.2
																																									VQYDLQK	2xiTRAQ8plex [N-Term; K7]	2.27767	1	1	35.1	-	-	67.4
																																									NQCTQVVQER	1xiTRAQ8plex [N-Term]; 1xCarbamidomethyl [C3]	3.89931	3	3	36.2	52.5	50.3	27.1
																																									MSQLEVK	2xiTRAQ8plex [N-Term; K7]	3.24371	3	7	37.1	27.2	44.4	20.8
																																									DVLDGHLR	1xiTRAQ8plex [N-Term]	3.46244	1	3	37.3	42.6	44.3	33.1
																																									EYEIER	1xiTRAQ8plex [N-Term]	2.4399	3	1	37.6	-	-	33
																																									YCYLQNEVFGLFQK	2xiTRAQ8plex [N-Term; K14]; 1xCarbamidomethyl [C2]	5.01395	3	3	38.4	39.3	50.8	36.8
																																									ISTEEAIR	1xiTRAQ8plex [N-Term]	2.24833	3	2	40	47.2	-	27.6
																																									AELIVQPELK	2xiTRAQ8plex [N-Term; K10]	3.43684	3	9	40.8	47.4	42.9	35.9
																																									QSLEEAAK	2xiTRAQ8plex [N-Term; K8]	3.2389	2	4	40.8	38.3	34.1	33.6
																																									QQIYAAEK	2xiTRAQ8plex [N-Term; K8]	2.26258	3	3	41.2	46.7	52.8	59.3
																																									QLLQEQESVK	2xiTRAQ8plex [N-Term; K10]	3.61222	1	4	42.1	46.4	43.8	43.8
																																									TIADLELHYQEFIR	1xiTRAQ8plex [N-Term]	4.87322	3	6	42.7	43.1	40.9	29.9
																																									VTQLTDR	1xiTRAQ8plex [N-Term]	1.95628	3	2	43.1	-	52.4	24
																																									LASLEELKR	2xiTRAQ8plex [N-Term; K8]	3.18518	3	2	43.3	-	32.9	32.2
																																									VQEQELTR	1xiTRAQ8plex [N-Term]	3.71511	1	4	44.9	40.2	34.4	34
																																									ETQSQLETER	1xiTRAQ8plex [N-Term]	3.43834	3	3	47.3	53	49	28.5
																																									IEVLEEELR	1xiTRAQ8plex [N-Term]	4.36761	3	12	48.6	39.9	32.6	39
																																									FLEFQYLTGGLVDPEVHGR	1xiTRAQ8plex [N-Term]	6.5338	3	10	48.6	32.1	32.1	36.5
																																									YIELLTR	1xiTRAQ8plex [N-Term]	1.65438	3	3	51.3	60.2	-	58.3
																																									YEVTSGGGGTSR	1xiTRAQ8plex [N-Term]	3.1049	3	5	53.1	84.9	68.8	21
																																									KQQLEVELR	2xiTRAQ8plex [N-Term; K1]	2.15777	1	1	53.8	-	-	40.5
																																									QSLDDAAK	2xiTRAQ8plex [N-Term; K8]	3.44256	1	5	54.3	44.7	36	48.9
																																									WEYENELSK	2xiTRAQ8plex [N-Term; K9]	3.2159	2	3	58.3	75.8	46.4	93.1
																																									NSQGSEMFGDDDKR	2xiTRAQ8plex [N-Term; K13]	3.75714	3	3	59.2	78.6	40.5	54.1
																																									VLLQEEGTR	1xiTRAQ8plex [N-Term]	1.90466	3	3	59.8	68	62.3	38.4
																																									HVTSECLGWMR	1xiTRAQ8plex [N-Term]; 1xCarbamidomethyl [C6]	5.16395	3	5	61.3	80.1	71.7	47.6
																																									TTIHQLTMQK	2xiTRAQ8plex [N-Term; K10]	3.30068	1	2	62.5	52.6	-	45.7
																																									EEDTSGYR	1xiTRAQ8plex [N-Term]	1.91292	1	6	63	51.2	60	58.1
																																									EYENELAK	2xiTRAQ8plex [N-Term; K8]	3.77475	3	7	67.4	55.5	53.2	23.5
																																									DVALAR	1xiTRAQ8plex [N-Term]	1.91254	3	1	67.6	-	-	57.2
																																									NTLTQTTENLR	1xiTRAQ8plex [N-Term]	3.73229	1	9	69.8	53.1	71.5	59.9
																																									LEDELNR	1xiTRAQ8plex [N-Term]	2.60228	3	3	72	82.4	44.3	38.2
																																									LTVDSAIAR	1xiTRAQ8plex [N-Term]	1.68361	3	1	73.6	-	-	57.8
																																									GIHNSIGDYR	1xiTRAQ8plex [N-Term]	1.7966	3	2	80.6	66.7	-	30.1
																																									TMIQSPSGVILQEAADVHAR	1xiTRAQ8plex [N-Term]	6.73516	3	4	88.2	54.6	25.2	92.3
																																									SMVEDITGLR	1xiTRAQ8plex [N-Term]	3.08818	3	9	97.7	263.1	132.1	98.7
																																									LEEELEGMR	1xiTRAQ8plex [N-Term]	2.78436	1	3	99	77.4	71.6	132.1
																																									NHYNEEMSNLR	1xiTRAQ8plex [N-Term]	3.45366	2	6	104.9	108.2	104.9	83.9
																																									QLQNIIQATSR	1xiTRAQ8plex [N-Term]	3.46293	3	6	108.1	91.6	97.2	75.7
																																									LQSLTENLTK	2xiTRAQ8plex [N-Term; K10]	2.40827	1	2	114.9	94.6	-	123.3
																																									DMLANFR	1xiTRAQ8plex [N-Term]	2.10706	3	5	116.6	121.3	100.7	94.6
105990532	APOB	338	NP_000375.2	apolipoprotein B-100 precursor	139.54	102.48	60.45	23.72	2.31	100	97.6	98.1	346.8	360.7	347.4	60.5	57	58.1	51.1	49.2	48	69.2	62.9	67.9	44.2	47.3	49.1	48.6	50.9	52.3	79.4	74.5	79.1	32.7635	128	365	126	4563	515.209	7.05
																																									LSLPDFK	2xiTRAQ8plex [N-Term; K7]	2.70023	1	2	-	103.9	109.3	-
																																									VIGTLK	2xiTRAQ8plex [N-Term; K6]	2.29738	1	1	-	105.8	-	-
																																									EIFNMAR	1xiTRAQ8plex [N-Term]	2.05575	1	2	-	99.6	85.7	-
																																									FPEVDVLTK	2xiTRAQ8plex [N-Term; K9]	2.13109	1	1	-	116.4	-	-
																																									IYSLWEHSTK	2xiTRAQ8plex [N-Term; K10]	3.64225	1	1	-	96.4	-	-
																																									FIAESK	2xiTRAQ8plex [N-Term; K6]	3.62188	1	2	-	93.3	92.9	-
																																									QIDDIDVR	1xiTRAQ8plex [N-Term]	2.86614	1	3	-	134.7	130.7	-
																																									CSLLVLENELNAELGLSGASMK	2xiTRAQ8plex [N-Term; K22]; 1xCarbamidomethyl [C1]	4.05763	1	2	-	190	205.3	-
																																									YENYELTLK	2xiTRAQ8plex [N-Term; K9]	3.42479	1	3	-	93.8	99.1	-
																																									NLQNNAEWVYQGAIR	1xiTRAQ8plex [N-Term]	3.48204	1	2	-	154.9	191.2	-
																																									NPNGYSFSIPVK	2xiTRAQ8plex [N-Term; K12]	3.13641	1	1	-	-	75.7	-
																																									HINIDQFVR	1xiTRAQ8plex [N-Term]	3.00891	1	2	-	116.5	126.4	-
																																									VLVDHFGYTK	2xiTRAQ8plex [N-Term; K10]	3.43213	1	2	-	123.8	129	-
																																									MGLAFESTK	2xiTRAQ8plex [N-Term; K9]	2.47673	1	1	-	-	118.1	-
																																									ALVEQGFTVPEIK	2xiTRAQ8plex [N-Term; K13]	2.42498	1	1	-	-	85.5	-
																																									SVSDGIAALDLNAVANK	2xiTRAQ8plex [N-Term; K17]	3.94281	1	1	-	-	137.3	-
																																									KLTISEQNIQR	2xiTRAQ8plex [N-Term; K1]	1.41281	1	1	-	-	59.7	-
																																									SVGFHLPSR	1xiTRAQ8plex [N-Term]	2.97275	1	2	-	102.6	133.5	-
																																									IGQDGISTSATTNLK	2xiTRAQ8plex [N-Term; K15]	3.92068	1	3	-	105.8	94.9	-
																																									LLLQMDSSATAYGSTVSK	2xiTRAQ8plex [N-Term; K18]	3.09562	1	1	-	114.1	-	-
																																									YYELEEK	2xiTRAQ8plex [N-Term; K7]	2.6073	1	1	-	-	83.1	-
																																									LSLESLTSYFSIESSTK	2xiTRAQ8plex [N-Term; K17]	3.88058	1	4	-	73.6	61.3	-
																																									FLDMLIK	2xiTRAQ8plex [N-Term; K7]	3.26016	1	2	-	83.1	85.8	-
																																									GSTSHHLVSR	1xiTRAQ8plex [N-Term]	1.89734	1	2	-	-	103.1	-
																																									VLLDQLGTTISFER	1xiTRAQ8plex [N-Term]	3.97874	1	1	-	91.3	-	-
																																									DNVFDGLVR	1xiTRAQ8plex [N-Term]	2.45755	1	1	-	118.7	-	-
																																									FQFPGKPGIYTR	2xiTRAQ8plex [N-Term; K6]	2.81884	1	1	-	96.7	-	-
																																									TEHGSEMLFFGNAIEGK	2xiTRAQ8plex [N-Term; K17]	3.32782	1	1	-	72.5	-	-
																																									QSFDLSVK	2xiTRAQ8plex [N-Term; K8]	3.15595	1	1	-	86.8	-	-
																																									NMEVSVATTTK	2xiTRAQ8plex [N-Term; K11]	3.78559	1	1	-	82.7	-	-
																																									TSSFALNLPTLPEVK	2xiTRAQ8plex [N-Term; K15]	2.61951	1	1	-	88.5	-	-
																																									VAWHYDEEK	2xiTRAQ8plex [N-Term; K9]	2.80886	1	1	-	97.3	-	-
																																									LATALSLSNK	2xiTRAQ8plex [N-Term; K10]	3.39763	1	1	-	91.1	-	-
																																									YTYNYEAESSSGVPGTADSR	1xiTRAQ8plex [N-Term]	4.91496	1	1	-	-	-	-
																																									ALVDTLK	2xiTRAQ8plex [N-Term; K7]	3.36322	1	1	-	90.6	-	-
																																									DFSAEYEEDGKYEGLQEWEGK	3xiTRAQ8plex [N-Term; K11; K21]	3.89716	1	2	-	66.2	75.1	-
																																									IADFELPTIIVPEQTIEIPSIK	2xiTRAQ8plex [N-Term; K22]	3.1302	1	1	-	137.3	-	-
																																									KGNVATEISTER	2xiTRAQ8plex [N-Term; K1]	2.86131	1	2	-	145.8	118.2	-
																																									QAEAVLK	2xiTRAQ8plex [N-Term; K7]	2.5971	1	4	-	102.6	109.9	-
																																									LPQQANDYLNSFNWER	1xiTRAQ8plex [N-Term]	3.39824	1	3	-	111.5	108.8	-
																																									IVQILPWEQNEQVK	2xiTRAQ8plex [N-Term; K14]	4.05317	1	3	-	97.1	110.6	-
																																									YGMVAQVTQTLK	2xiTRAQ8plex [N-Term; K12]	3.4554	1	1	-	-	104.5	-
																																									ILGEELGFASLHDLQLLGK	2xiTRAQ8plex [N-Term; K19]	4.74734	1	4	-	85.4	-	-
																																									QTIIVVLENVQR	1xiTRAQ8plex [N-Term]	3.2499	1	3	-	80.7	70.1	-
																																									GNVATEISTER	1xiTRAQ8plex [N-Term]	1.97299	1	1	-	121.9	-	-
																																									IEGNLIFDPNNYLPK	2xiTRAQ8plex [N-Term; K15]	3.94772	1	1	-	97.6	-	-
																																									GIISALLVPPETEEAK	2xiTRAQ8plex [N-Term; K16]	3.08633	1	1	-	88.5	-	-
																																									HVAEAICK	2xiTRAQ8plex [N-Term; K8]; 1xCarbamidomethyl [C7]	2.03467	1	1	47.7	-	-	250.3
																																									TSQCTLK	2xiTRAQ8plex [N-Term; K7]; 1xCarbamidomethyl [C4]	1.73953	1	1	51.7	-	-	239.9
																																									LAAYLMLMR	1xiTRAQ8plex [N-Term]	2.03244	1	2	57	90.3	-	213.8
																																									IHSGSFQSQVELSNDQEK	2xiTRAQ8plex [N-Term; K18]	5.96001	1	5	64.6	55.2	58	509.3
																																									LNTDIAGLASAIDMSTNYNSDSLHFSNVFR	1xiTRAQ8plex [N-Term]; 1xOxidation [M14]	3.59484	1	1	66	-	-	620.8
																																									IEDGTLASK	2xiTRAQ8plex [N-Term; K9]	3.46924	1	5	68.4	113	73	559.5
																																									LEIQSQVDSQHVGHSVLTAK	2xiTRAQ8plex [N-Term; K20]	4.52334	1	4	68.4	71.5	70.2	445.7
																																									DKDQEVLLQTFLDDASPGDKR	3xiTRAQ8plex [N-Term; K2; K20]	5.19449	1	3	71.7	81.3	-	239.6
																																									FSLDGK	2xiTRAQ8plex [N-Term; K6]	3.20183	1	3	72.1	76.1	68.8	523.2
																																									VNDESTEGK	2xiTRAQ8plex [N-Term; K9]	3.57689	1	3	74.1	83.3	83.9	417.9
																																									YEDGTLSLTSTSDLQSGIIK	2xiTRAQ8plex [N-Term; K20]	5.29022	1	3	78.6	-	73	453.9
																																									LTLDIQNK	2xiTRAQ8plex [N-Term; K8]	3.03807	1	7	79.2	80.2	90.1	317.9
																																									IISDYHQQFR	1xiTRAQ8plex [N-Term]	3.68668	1	2	79.8	92	-	86.1
																																									SLWDFLK	2xiTRAQ8plex [N-Term; K7]	3.03203	1	8	79.9	74.5	85	387.3
																																									IDDIWNLEVK	2xiTRAQ8plex [N-Term; K10]	4.33226	1	6	80	76	76.4	470.2
																																									SNTVASLHTEK	2xiTRAQ8plex [N-Term; K11]	2.97841	1	1	80.7	-	-	282.9
																																									VSTAFVYTK	2xiTRAQ8plex [N-Term; K9]	3.27416	1	5	82.8	95.7	82.7	481
																																									TLADLTLLDSPIK	2xiTRAQ8plex [N-Term; K13]	3.93433	1	5	83.1	99.7	82.7	432.6
																																									LDNIYSSDK	2xiTRAQ8plex [N-Term; K9]	3.91126	1	6	84	79.2	76.9	471.2
																																									NIQEYLSILTDPDGK	2xiTRAQ8plex [N-Term; K15]	4.81619	1	4	85	118	102.8	426.6
																																									MDMTFSK	2xiTRAQ8plex [N-Term; K7]; 1xOxidation [M1]	3.45371	1	3	85.9	83.9	80.4	411.7
																																									SISAALEHK	2xiTRAQ8plex [N-Term; K9]	2.78983	1	2	85.9	-	-	269.4
																																									QTEATMTFK	2xiTRAQ8plex [N-Term; K9]	3.31572	1	2	85.9	-	91.5	320.8
																																									NLTDFAEQYSIQDWAK	2xiTRAQ8plex [N-Term; K16]	5.52427	1	4	86.3	83.2	79.6	444
																																									GTYGLSCQR	1xiTRAQ8plex [N-Term]; 1xCarbamidomethyl [C7]	2.12474	1	2	87.1	-	80.6	217.7
																																									VSQEGLK	2xiTRAQ8plex [N-Term; K7]	3.351	1	5	87.1	84	79.6	438.8
																																									IEFEWNTGTNVDTK	2xiTRAQ8plex [N-Term; K14]	2.89121	1	2	87.3	107.1	-	236.5
																																									VSALLTPAEQTGTWK	2xiTRAQ8plex [N-Term; K15]	4.2863	1	7	89.9	93	87.6	448.5
																																									NFATSNK	2xiTRAQ8plex [N-Term; K7]	3.17808	1	7	90.5	96	105.4	447.7
																																									GMALFGEGK	2xiTRAQ8plex [N-Term; K9]	3.91866	1	4	91.5	93.6	84.8	385.6
																																									ITENDIQIALDDAK	2xiTRAQ8plex [N-Term; K14]	4.8353	1	4	92.2	91.4	97.4	299.3
																																									QVFLYPEKDEPTYILNIK	3xiTRAQ8plex [N-Term; K8; K18]	3.22294	1	1	92.4	-	-	475.6
																																									EELCTMFIR	1xiTRAQ8plex [N-Term]; 1xCarbamidomethyl [C4]	2.79587	1	3	94.1	118.4	128.6	188.3
																																									MYQMDIQQELQR	1xiTRAQ8plex [N-Term]	5.14197	1	5	94.2	93.4	107.1	183.4
																																									EVYGFNPEGK	2xiTRAQ8plex [N-Term; K10]	3.5287	1	6	95.6	100.9	100	412.2
																																									EAQEVFK	2xiTRAQ8plex [N-Term; K7]	3.14227	1	2	96.5	-	93.9	209.5
																																									NTASLK	2xiTRAQ8plex [N-Term; K6]	3.00372	1	2	96.6	-	-	429.4
																																									NIILPVYDK	2xiTRAQ8plex [N-Term; K9]	2.92476	1	3	96.8	104.4	95.6	451.9
																																									FIIPGLK	2xiTRAQ8plex [N-Term; K7]	1.96586	1	3	96.9	98.2	98.4	470
																																									VNQNLVYESGSLNFSK	2xiTRAQ8plex [N-Term; K16]	3.6231	1	2	97.7	-	98.9	304.4
																																									SGSSTASWIQNVDTK	2xiTRAQ8plex [N-Term; K15]	3.82515	1	3	98	101.2	137.9	297.5
																																									AHLDIAGSLEGHLR	1xiTRAQ8plex [N-Term]	4.58078	1	3	99.3	100.3	93.1	443.9
																																									IEIPLPFGGK	2xiTRAQ8plex [N-Term; K10]	2.98548	1	5	99.5	91.9	87.1	393.1
																																									DFSLWEK	2xiTRAQ8plex [N-Term; K7]	2.57647	1	1	100	-	-	413.4
																																									GAYQNNEIK	2xiTRAQ8plex [N-Term; K9]	3.27798	1	4	100	88	81	313.1
																																									ESDEETQIK	2xiTRAQ8plex [N-Term; K9]	3.08273	1	6	100.5	92.3	108.7	350.5
																																									INPLALK	2xiTRAQ8plex [N-Term; K7]	2.85991	1	3	101.3	100.3	100.3	498.8
																																									ENFAGEATLQR	1xiTRAQ8plex [N-Term]	4.41133	1	5	103	79.7	136.8	338.7
																																									QTEATMTFK	2xiTRAQ8plex [N-Term; K9]; 1xOxidation [M6]	2.93618	1	1	104	-	-	398.8
																																									LLSGGNTLHLVSTTK	2xiTRAQ8plex [N-Term; K15]	2.57208	1	4	104.2	103.7	101.8	268.7
																																									ATGVLYDYVNK	2xiTRAQ8plex [N-Term; K11]	3.87826	1	4	105.5	124.1	112.9	284.7
																																									TQFNNNEYSQDLDAYNTK	2xiTRAQ8plex [N-Term; K18]	6.49299	1	4	105.5	105.4	108.5	388.7
																																									LDFSSQADLR	1xiTRAQ8plex [N-Term]	3.23346	1	5	106.5	105.6	104.1	235.3
																																									LIDVISMYR	1xiTRAQ8plex [N-Term]	4.63269	1	6	107	120.8	132.3	311.9
																																									FIIPSPK	2xiTRAQ8plex [N-Term; K7]	2.74909	1	3	107	108.2	105.4	420
																																									VIGNMGQTMEQLTPELK	2xiTRAQ8plex [N-Term; K17]	4.46687	1	3	107.3	100.9	101.8	401.5
																																									IAELSATAQEIIK	2xiTRAQ8plex [N-Term; K13]	3.08695	1	3	108.3	90.6	83.7	209.4
																																									LTALTK	2xiTRAQ8plex [N-Term; K6]	2.72567	1	3	108.4	118.5	116.3	347.1
																																									TGISPLALIK	2xiTRAQ8plex [N-Term; K10]	3.07374	1	3	108.7	110.2	99	433.4
																																									LTISEQNIQR	1xiTRAQ8plex [N-Term]	2.44346	1	3	111.8	122.4	103.4	213.3
																																									SPAFTDLHLR	1xiTRAQ8plex [N-Term]	4.13729	1	2	111.9	-	109.6	195
																																									LPYTIITTPPLK	2xiTRAQ8plex [N-Term; K12]	2.63526	1	2	112.8	118.8	-	372.8
																																									LQDFSDQLSDYYEK	2xiTRAQ8plex [N-Term; K14]	4.00458	1	1	113.1	-	-	299.6
																																									FSVPAGIVIPSFQALTAR	1xiTRAQ8plex [N-Term]	3.56989	1	2	113.3	117.3	-	365.8
																																									AASGTTGTYQEWK	2xiTRAQ8plex [N-Term; K13]	3.00813	1	3	113.4	112.8	119	238.5
																																									VNWEEEAASGLLTSLK	2xiTRAQ8plex [N-Term; K16]	4.4995	1	3	115.6	109.7	104.5	339.3
																																									SVSLPSLDPASAK	2xiTRAQ8plex [N-Term; K13]	2.88462	1	3	116.4	116.3	-	285.5
																																									EFQVPTFTIPK	2xiTRAQ8plex [N-Term; K11]	2.90239	1	3	118.1	96.6	108.6	398.7
																																									LIDVISMYR	1xiTRAQ8plex [N-Term]; 1xOxidation [M7]	2.20875	1	2	118.6	-	123.8	276.5
																																									LIVAMSSWLQK	2xiTRAQ8plex [N-Term; K11]	3.14857	1	2	120.8	-	94.2	456.1
																																									QVSHAK	2xiTRAQ8plex [N-Term; K6]	3.06356	1	2	121.6	117	-	262.7
																																									ATFQTPDFIVPLTDLR	1xiTRAQ8plex [N-Term]	5.12497	1	8	121.8	125	104.2	419
																																									TLQGIPQMIGEVIR	1xiTRAQ8plex [N-Term]	4.18496	1	4	123.7	112	118.9	312.9
																																									AVSMPSFSILGSDVR	1xiTRAQ8plex [N-Term]	4.31277	1	6	128.3	123	112.4	229.4
																																									AQNLYQELLTQEGQASFQGLK	2xiTRAQ8plex [N-Term; K21]	6.18168	1	6	131.5	126.6	117.5	146.4
																																									SEYQADYESLR	1xiTRAQ8plex [N-Term]	3.68139	1	3	135.9	114.4	118.1	376.3
																																									AHLNIK	2xiTRAQ8plex [N-Term; K6]	2.32049	1	1	138.7	-	-	321.8
																																									ASGSLPYTQTLQDHLNSLK	2xiTRAQ8plex [N-Term; K19]	1.53852	1	1	141.3	-	-	185.2
																																									TIDQMLNSELQWPVPDIYLR	1xiTRAQ8plex [N-Term]	5.22641	1	4	155.8	151.6	153.7	106
																																									ETLEDTR	1xiTRAQ8plex [N-Term]	2.22922	1	1	174.3	-	-	355.7
																																									NSEEFAAAMSR	1xiTRAQ8plex [N-Term]	3.50011	1	3	204.1	213.2	172.8	119.3
																																									AAIQALR	1xiTRAQ8plex [N-Term]	1.67736	2	2	-	102.6	-	-
																																									AIQSLK	2xiTRAQ8plex [N-Term; K6]	3.10501	3	6	108.1	-	108.4	182.7
4506787	IQGAP1	8826	NP_003861.1	ras GTPase-activating-like protein IQGAP1	98.56	7.71	101.45	26.19	0.97	107.4	112	108.1	91.9	91.1	90.9	98	99.4	96.6	95.2	98.8	93.3	129.1	126.4	129.9	115.3	111.3	114.6	66	65.8	67.9	97.2	95.2	98.7	51.8407	68	338	65	1657	189.134	6.48
																																									IPADTFAALK	2xiTRAQ8plex [N-Term; K10]	2.39397	1	2	-	99.1	105	-
																																									IQTGLK	2xiTRAQ8plex [N-Term; K6]	2.93595	1	1	-	108.8	-	-
																																									MLQHAASNK	2xiTRAQ8plex [N-Term; K9]	3.00583	1	1	-	-	107.8	-
																																									EKLEAYQHLFYLLQTNPTYLAK	3xiTRAQ8plex [N-Term; K2; K22]	3.07452	1	2	-	98.5	116.2	-
																																									AQAHAENNEFITWNDIQACVDHVNLVVQEEHER	1xiTRAQ8plex [N-Term]; 1xCarbamidomethyl [C19]	5.84725	1	1	-	111.3	-	-
																																									NLGSIAK	2xiTRAQ8plex [N-Term; K7]	2.68864	1	1	-	128.1	-	-
																																									TEVSLTLTNK	2xiTRAQ8plex [N-Term; K10]	2.63158	1	1	-	105.9	-	-
																																									DTQEAQK	2xiTRAQ8plex [N-Term; K7]	2.84755	1	3	-	116.7	122.4	-
																																									FMDSVIFTLYNYASNQR	1xiTRAQ8plex [N-Term]; 1xOxidation [M2]	4.53847	1	1	-	-	-	-
																																									IIGNLLYYR	1xiTRAQ8plex [N-Term]	2.22209	1	2	59.2	52.4	-	54.4
																																									FDVPGDENAEMDAR	1xiTRAQ8plex [N-Term]	4.14616	1	8	83.2	81.7	80.7	48.2
																																									EQLSDMMMINK	2xiTRAQ8plex [N-Term; K11]	3.94858	1	4	83.7	88.9	95.1	112.2
																																									DHINDIIK	2xiTRAQ8plex [N-Term; K8]	3.40915	1	3	85.6	80.7	82.5	72.8
																																									QNVAYEYLCHLEEAK	2xiTRAQ8plex [N-Term; K15]; 1xCarbamidomethyl [C9]	5.15031	1	4	88.8	86.7	100.1	162.7
																																									TCLDNLASK	2xiTRAQ8plex [N-Term; K9]; 1xCarbamidomethyl [C2]	2.94437	1	4	90.2	105.3	94.8	104.1
																																									HTDNVIQWLNAMDEIGLPK	2xiTRAQ8plex [N-Term; K19]	4.41213	1	6	90.9	87.4	70.3	85.3
																																									SNQQLENDLNLMDIK	2xiTRAQ8plex [N-Term; K15]	5.59231	1	9	91.3	84.8	86.6	69.2
																																									FQPGETLTEILETPATSEQEAEHQR	1xiTRAQ8plex [N-Term]	7.28035	1	11	91.8	87.3	93.8	50.6
																																									ATFYGEQVDYYK	2xiTRAQ8plex [N-Term; K12]	4.74081	1	7	92.2	97.2	96.9	111.5
																																									MFLGDNAHLSIINEYLSQSYQK	2xiTRAQ8plex [N-Term; K22]	4.22069	1	5	92.6	88.7	95.6	73.8
																																									TLINAEDPPMVVVR	1xiTRAQ8plex [N-Term]	4.17383	1	7	92.6	90.9	90.4	74.3
																																									ITLQDVVSHSK	2xiTRAQ8plex [N-Term; K11]	3.00509	1	3	93.7	81.9	97.1	76
																																									EQLWLANEGLITR	1xiTRAQ8plex [N-Term]	5.227	1	11	93.7	121.9	108.6	74.8
																																									LTAEEMDER	1xiTRAQ8plex [N-Term]	2.95164	1	6	94.9	102.6	103.6	77.1
																																									ERDVYEELLTQAEIQGNINK	2xiTRAQ8plex [N-Term; K20]	3.20033	1	2	95.5	-	121.4	123.3
																																									YQELINDIAR	1xiTRAQ8plex [N-Term]	3.31014	1	1	96.4	-	-	58.9
																																									LPYDVTPEQALAHEEVK	2xiTRAQ8plex [N-Term; K17]	5.34843	1	9	96.5	105.6	101.8	79.6
																																									TDPVDIYK	2xiTRAQ8plex [N-Term; K8]	3.10526	1	4	96.7	88.3	80.2	81.5
																																									VDFTEEEINNMK	2xiTRAQ8plex [N-Term; K12]	4.10086	1	7	97.5	95.4	87.2	73
																																									LAVGDNNSK	2xiTRAQ8plex [N-Term; K9]	3.1324	1	1	100.5	-	-	66.3
																																									SWVNQMESQTGEASK	2xiTRAQ8plex [N-Term; K15]	5.80475	1	4	103.6	105.2	-	79.2
																																									FLSAIVSSVDK	2xiTRAQ8plex [N-Term; K11]	3.21287	1	7	104.6	100.5	100.6	124.2
																																									FPDAGEDELLK	2xiTRAQ8plex [N-Term; K11]	3.70918	1	6	104.7	98.2	115.4	92.8
																																									FVHLLDQSDQDFQEELDLMK	2xiTRAQ8plex [N-Term; K20]	5.76789	1	3	106.5	-	85.9	66
																																									GVLLEIEDLQVNQFK	2xiTRAQ8plex [N-Term; K15]	5.52564	1	6	106.5	102.9	110.2	135.5
																																									FFQTACDVPELQDK	2xiTRAQ8plex [N-Term; K14]; 1xCarbamidomethyl [C6]	4.63368	1	5	106.6	101.4	122.3	129.2
																																									VDQIQEIVTGNPTVIK	2xiTRAQ8plex [N-Term; K16]	5.99192	1	6	108.1	107.5	115.6	89.6
																																									LGNFFSPK	2xiTRAQ8plex [N-Term; K8]	2.99411	1	4	110.5	98.5	101.5	69.1
																																									ATGLHFR	1xiTRAQ8plex [N-Term]	2.99409	1	3	110.8	111.3	115.5	82.7
																																									FALGIFAINEAVESGDVGK	2xiTRAQ8plex [N-Term; K19]	5.65458	1	6	110.9	107.7	104	118.7
																																									QLSSSVTGLTNIEEENCQR	1xiTRAQ8plex [N-Term]; 1xCarbamidomethyl [C17]	6.03498	1	7	111.4	110.1	106.9	102.1
																																									LQQTYAALNSK	2xiTRAQ8plex [N-Term; K11]	3.70308	1	6	112.5	107.6	114.3	89.1
																																									DVYEELLTQAEIQGNINK	2xiTRAQ8plex [N-Term; K18]	4.91612	1	2	112.7	96.8	-	116.5
																																									EEIQSSISGVTAAYNR	1xiTRAQ8plex [N-Term]	5.00232	1	9	113.1	108.9	108.2	126.4
																																									SKVDQIQEIVTGNPTVIK	3xiTRAQ8plex [N-Term; K2; K18]	2.44754	1	3	114.9	107.1	101.1	95.2
																																									GLQQQNSDWYLK	2xiTRAQ8plex [N-Term; K12]	4.59755	1	8	115.9	118	107.8	97.4
																																									LIVDVIR	1xiTRAQ8plex [N-Term]	3.19374	1	11	115.9	85.2	88.7	65
																																									TALQEEIK	2xiTRAQ8plex [N-Term; K8]	3.98246	2	9	116.6	114.6	112.8	135
																																									YLDELMK	2xiTRAQ8plex [N-Term; K7]	2.99144	1	8	116.7	121.5	114.9	101.3
																																									LAAVALINAAIQK	2xiTRAQ8plex [N-Term; K13]	4.56708	1	5	122.9	118	120.2	106.6
																																									ILAIGLINEALDEGDAQK	2xiTRAQ8plex [N-Term; K18]	6.10816	1	5	123	117.4	124.2	88.6
																																									NVIFEISPTEEVGDFEVK	2xiTRAQ8plex [N-Term; K18]	5.91391	1	7	123.5	116.4	110.9	140.1
																																									EELQSGVDAANSAAQQYQR	1xiTRAQ8plex [N-Term]	6.5046	1	8	125.2	126.1	134.8	81.6
																																									AQEIQDESAVLWLDEIQGGIWQSNK	2xiTRAQ8plex [N-Term; K25]	6.71716	1	6	125.8	120.7	122.1	84
																																									LGLAPQIQDLYGK	2xiTRAQ8plex [N-Term; K13]	4.03106	1	6	128.8	129.9	120.7	78.3
																																									QSGQTDPLQK	2xiTRAQ8plex [N-Term; K10]	2.83231	1	3	130.1	130.3	128.1	85.6
																																									YGIQMPAFSK	2xiTRAQ8plex [N-Term; K10]	3.01389	1	4	130.8	119.8	126	81.6
																																									EEYLLLR	1xiTRAQ8plex [N-Term]	2.38857	1	4	132.5	151.6	140.6	88.2
																																									ELATLQR	1xiTRAQ8plex [N-Term]	2.97688	1	4	133	-	155.8	76.1
																																									SPDVGLYGVIPECGETYHSDLAEAK	2xiTRAQ8plex [N-Term; K25]; 1xCarbamidomethyl [C13]	5.63664	1	3	139.3	-	139.4	92.4
																																									TLQALQIPAAK	2xiTRAQ8plex [N-Term; K11]	3.58256	1	4	139.5	143.9	136.8	88.9
																																									QSGQTDPLQKEELQSGVDAANSAAQQYQR	2xiTRAQ8plex [N-Term; K10]	3.27117	1	1	140.5	-	-	114.3
																																									LEGVLAEVAQHYQDTLIR	1xiTRAQ8plex [N-Term]	6.76519	1	13	143.9	139	152.2	87.1
																																									EEVITLIR	1xiTRAQ8plex [N-Term]	2.27784	1	4	163.5	106.5	108.7	55.7
																																									IFYPETTDIYDR	1xiTRAQ8plex [N-Term]	3.34345	1	10	175.4	136.8	134.5	126.8
																																									LIFQMPQNK	2xiTRAQ8plex [N-Term; K9]	4.00712	6	4	103	103.3	109.2	86
																																									QLLAPVVK	2xiTRAQ8plex [N-Term; K8]	3.65204	5	8	105.1	109.8	114.4	71.8
																																									MVVSFNR	1xiTRAQ8plex [N-Term]	1.76034	5	3	117.3	101.6	76	78
568815719	CLTC	1213	NP_001275582.1	clathrin heavy chain 1 isoform 2	108.98	8.93	91.02	7.89	1.2	120.5	120.2	118.1	98	94.8	95.4	106.9	111.5	109.2	111	112.8	109.3	93.7	93.7	95.2	95.7	97.8	98.6	92.8	90.4	91.8	81.4	78.7	82.4	55.5092	71	350	71	1679	191.936	5.69
																																									IVLYAK	2xiTRAQ8plex [N-Term; K6]	2.92779	4	1	-	140.6	-	-
																																									KFNALFAQGNYSEAAK	3xiTRAQ8plex [N-Term; K1; K16]	4.04234	2	1	-	89.9	-	-
																																									AHTMTDDVTFWK	2xiTRAQ8plex [N-Term; K12]; 1xOxidation [M4]	3.35336	2	1	-	137.3	-	-
																																									WISLNTVALVTDNAVYHWSMEGESQPVK	2xiTRAQ8plex [N-Term; K28]	5.12922	2	2	-	91.1	94.3	-
																																									NLILVVR	1xiTRAQ8plex [N-Term]	2.62791	2	7	-	122.5	91.5	-
																																									NLQNLLILTAIK	2xiTRAQ8plex [N-Term; K12]	4.35405	4	3	-	132.7	-	-
																																									VGYTPDWIFLLR	1xiTRAQ8plex [N-Term]	3.91612	4	5	-	151.3	-	-
																																									LPVVIGGLLDVDCSEDVIK	2xiTRAQ8plex [N-Term; K19]; 1xCarbamidomethyl [C13]	5.11618	2	4	-	95.8	-	-
																																									TLQIFNIEMK	2xiTRAQ8plex [N-Term; K10]	4.94781	4	8	-	126.1	118.1	-
																																									FQSVPAQPGQTSPLLQYFGILLDQGQLNK	2xiTRAQ8plex [N-Term; K29]	4.38381	2	1	-	98.1	-	-
																																									LLEMNLMHAPQVADAILGNQMFTHYDR	1xiTRAQ8plex [N-Term]	6.86865	2	2	-	135.7	-	-
																																									LTDQLPLIIVCDR	1xiTRAQ8plex [N-Term]; 1xCarbamidomethyl [C11]	3.64178	4	4	-	168.7	144.1	-
																																									LASTLVHLGEYQAAVDGAR	1xiTRAQ8plex [N-Term]	4.48201	2	4	-	97.3	-	-
																																									VVGAMQLYSVDR	1xiTRAQ8plex [N-Term]	3.54655	4	4	-	142.9	101.9	-
																																									LLYNNVSNFGR	1xiTRAQ8plex [N-Term]	3.47557	2	4	59.1	81	104.6	43.1
																																									EVCFACVDGK	2xiTRAQ8plex [N-Term; K10]; 2xCarbamidomethyl [C3; C6]	3.90318	2	3	68	81.7	71.4	129.5
																																									GQCDLELINVCNENSLFK	2xiTRAQ8plex [N-Term; K18]; 2xCarbamidomethyl [C3; C11]	5.17099	2	3	68.8	59.8	-	123.5
																																									ESNCYDPER	1xiTRAQ8plex [N-Term]; 1xCarbamidomethyl [C4]	2.772	2	4	71.1	64.6	-	78
																																									YEEYDNAIITMMNHPTDAWK	2xiTRAQ8plex [N-Term; K20]	3.23144	2	1	81.2	-	-	55.8
																																									DPHLACVAYER	1xiTRAQ8plex [N-Term]; 1xCarbamidomethyl [C6]	1.68055	4	2	81.4	-	88.1	86.5
																																									FQEHLQLQNLGINPANIGFSTLTMESDK	2xiTRAQ8plex [N-Term; K28]	4.57125	2	3	83.5	-	85.6	115.1
																																									AHMGMFTELAILYSK	2xiTRAQ8plex [N-Term; K15]	2.57668	4	3	91.7	98.2	91	117.5
																																									TSIDAYDNFDNISLAQR	1xiTRAQ8plex [N-Term]	5.3007	2	7	94.3	86.7	103.7	57.4
																																									IHEGCEEPATHNALAK	2xiTRAQ8plex [N-Term; K16]; 1xCarbamidomethyl [C5]	5.27409	2	6	94.9	103	95.8	78.7
																																									SVNESLNNLFITEEDYQALR	1xiTRAQ8plex [N-Term]	6.21191	2	5	96.4	114	113.5	29.8
																																									LECSEELGDLVK	2xiTRAQ8plex [N-Term; K12]; 1xCarbamidomethyl [C3]	3.94699	4	3	98	102.9	102.5	124.9
																																									ESYVETELIFALAK	2xiTRAQ8plex [N-Term; K14]	4.81748	2	4	99.8	101.8	110.6	96.3
																																									YIQAACK	2xiTRAQ8plex [N-Term; K7]; 1xCarbamidomethyl [C6]	3.99306	4	4	100.1	101.3	98.8	169.1
																																									VAANAPK	2xiTRAQ8plex [N-Term; K7]	2.47515	2	7	100.2	106.1	104.5	71.7
																																									DPELWGSVLLESNPYR	1xiTRAQ8plex [N-Term]	4.69914	2	3	100.2	125.3	94.2	78.9
																																									AVDVFFPPEAQNDFPVAMQISEK	2xiTRAQ8plex [N-Term; K23]	4.48687	2	8	100.4	120.1	111.9	51
																																									RPLIDQVVQTALSETQDPEEVSVTVK	2xiTRAQ8plex [N-Term; K26]	4.45017	2	5	102.8	104.4	118.9	80.3
																																									RDPHLACVAYER	1xiTRAQ8plex [N-Term]; 1xCarbamidomethyl [C7]	3.41084	4	3	103.2	105.2	93.8	181.7
																																									EDKLECSEELGDLVK	3xiTRAQ8plex [N-Term; K3; K15]; 1xCarbamidomethyl [C6]	4.19155	4	2	103.6	-	98.8	104.9
																																									EAIDSYIK	2xiTRAQ8plex [N-Term; K8]	3.58752	2	4	104.6	111.7	104.9	70.3
																																									GQFSTDELVAEVEK	2xiTRAQ8plex [N-Term; K14]	5.24924	4	6	104.7	98.9	109.9	94.6
																																									IYIDSNNNPER	1xiTRAQ8plex [N-Term]	3.55929	2	3	106.8	93	97.9	44
																																									RPISADSAIMNPASK	2xiTRAQ8plex [N-Term; K15]	3.35841	2	6	108.2	95.7	104.6	72.2
																																									QSVELCK	2xiTRAQ8plex [N-Term; K7]; 1xCarbamidomethyl [C6]	3.54223	2	6	108.5	108.4	102.2	123
																																									LDASESLR	1xiTRAQ8plex [N-Term]	1.95639	2	2	108.6	-	117	67.4
																																									MEGNAEESTLFCFAVR	1xiTRAQ8plex [N-Term]; 1xCarbamidomethyl [C12]	3.17278	2	2	109.1	122.5	-	93.4
																																									AVVHTHLLNPEWLVNYFGSLSVEDSLECLR	1xiTRAQ8plex [N-Term]; 1xCarbamidomethyl [C28]	5.61027	2	4	109.3	97.9	97.6	132
																																									HSSLAGCQIINYR	1xiTRAQ8plex [N-Term]; 1xCarbamidomethyl [C7]	5.43592	2	6	110.6	139.8	127.1	107.7
																																									AMLSANIR	1xiTRAQ8plex [N-Term]	2.01985	2	3	110.6	150.1	142.8	105.1
																																									LHIIEVGTPPTGNQPFPK	2xiTRAQ8plex [N-Term; K18]	5.04962	2	11	111.4	104.2	109.2	85.8
																																									KVGYTPDWIFLLR	2xiTRAQ8plex [N-Term; K1]	3.08256	4	2	111.5	-	140.8	192
																																									NNLAGAEELFAR	1xiTRAQ8plex [N-Term]	5.02196	2	7	112.4	122	90.2	61.3
																																									KFDVNTSAVQVLIEHIGNLDR	2xiTRAQ8plex [N-Term; K1]	4.83676	2	11	114.7	106.5	113.6	80.4
																																									ENPYYDSR	1xiTRAQ8plex [N-Term]	2.71885	2	4	116.5	198.5	101.8	59.4
																																									AVNYFSK	2xiTRAQ8plex [N-Term; K7]	2.60071	2	3	117	-	109.5	67.6
																																									NNRPSEGPLQTR	1xiTRAQ8plex [N-Term]	3.68291	2	4	118.3	124.3	100.6	63.3
																																									VSQPIEGHAASFAQFK	2xiTRAQ8plex [N-Term; K16]	4.67998	2	3	118.8	126.4	115.7	103.4
																																									AHTMTDDVTFWK	2xiTRAQ8plex [N-Term; K12]	5.00249	2	10	120	124.1	124.3	89.4
																																									ALEHFTDLYDIK	2xiTRAQ8plex [N-Term; K12]	4.24183	2	9	125.2	118.5	126	112.2
																																									CNEPAVWSQLAK	2xiTRAQ8plex [N-Term; K12]; 1xCarbamidomethyl [C1]	3.69566	2	5	125.4	107.7	112.4	82.6
																																									ISGETIFVTAPHEATAGIIGVNR	1xiTRAQ8plex [N-Term]	6.68176	2	9	125.9	124.4	122.3	93.4
																																									HELIEFR	1xiTRAQ8plex [N-Term]	3.36258	2	8	126.5	123.7	121.9	85.4
																																									IVLDNSVFSEHR	1xiTRAQ8plex [N-Term]	4.83158	4	9	127.9	106.8	125.7	73.1
																																									VIQCFAETGQVQK	2xiTRAQ8plex [N-Term; K13]; 1xCarbamidomethyl [C4]	4.7159	2	7	128.5	135.3	128	158.1
																																									KDPELWGSVLLESNPYR	2xiTRAQ8plex [N-Term; K1]	4.1602	2	4	129	114.5	129.9	79.5
																																									AYEFAER	1xiTRAQ8plex [N-Term]	2.73643	4	5	131.3	119.9	121.5	111.4
																																									VGEQAQVVIIDMNDPSNPIR	1xiTRAQ8plex [N-Term]	5.57732	2	6	132.2	97.1	91.6	95
																																									SVDPTLALSVYLR	1xiTRAQ8plex [N-Term]	3.89122	2	6	133.7	123.9	142.5	101.6
																																									DAMQYASESK	2xiTRAQ8plex [N-Term; K10]	4.41444	2	7	135.8	116.8	117.7	67.5
																																									VMEYINR	1xiTRAQ8plex [N-Term]	3.5788	2	7	136	134.5	126.7	76.9
																																									YIEIYVQK	2xiTRAQ8plex [N-Term; K8]	3.76328	4	4	137	142.6	133.8	120.3
																																									WLLLTGISAQQNR	1xiTRAQ8plex [N-Term]	5.429	2	8	137.4	124.1	120.6	97.4
																																									LLLPWLEAR	1xiTRAQ8plex [N-Term]	2.67939	2	10	137.9	138.7	133.5	81.5
																																									EHLELFWSR	1xiTRAQ8plex [N-Term]	3.73725	2	5	138.9	140.5	135.4	97.7
																																									FNALFAQGNYSEAAK	2xiTRAQ8plex [N-Term; K15]	4.75447	2	3	143.3	144.1	127.2	66.7
																																									IAAYLFK	2xiTRAQ8plex [N-Term; K7]	2.67707	2	11	143.5	139	137.8	108.2
																																									YHEQLSTQSLIELFESFK	2xiTRAQ8plex [N-Term; K18]	3.62487	2	3	163.4	165.1	158.5	99.4
154759259	SPTAN1	6709	NP_003118.2	spectrin alpha chain, non-erythrocytic 1 isoform 2	88.63	48.73	111.37	25.12	0.8	82.7	80.5	84.5	49	49.9	53.5	68.8	69.4	74.2	151.8	148.2	151.1	91.3	92.2	89.9	99	99	95.8	152.7	154	151.1	104.7	106.8	99.9	47.4515	93	283	93	2472	284.364	5.35
																																									SWVNEK	2xiTRAQ8plex [N-Term; K6]	2.96249	3	1	-	85.9	-	-
																																									GEIDAHEDSFK	2xiTRAQ8plex [N-Term; K11]	1.44284	3	1	-	-	74.2	-
																																									QFQDAGHFDAENIK	2xiTRAQ8plex [N-Term; K14]	3.8139	3	1	-	-	107.8	-
																																									QEFAQHANAFHQWIQETR	1xiTRAQ8plex [N-Term]	4.98894	3	2	-	95.1	-	-
																																									LIQEQHPEEELIK	2xiTRAQ8plex [N-Term; K13]	3.90733	3	2	-	94.3	92.2	-
																																									MQHNLEQQIQAR	1xiTRAQ8plex [N-Term]	3.3644	3	1	-	-	96.6	-
																																									HQLLEADISAHEDR	1xiTRAQ8plex [N-Term]	4.78661	3	2	-	99.3	99.7	-
																																									LSDDNTIGKEEIQQR	2xiTRAQ8plex [N-Term; K9]	2.61207	3	1	-	-	114.8	-
																																									LTVLSEER	1xiTRAQ8plex [N-Term]	1.6715	3	1	-	78	-	-
																																									EQAQSCR	1xiTRAQ8plex [N-Term]; 1xCarbamidomethyl [C6]	1.9686	3	3	-	43.4	-	-
																																									DCEQAENWMAAR	1xiTRAQ8plex [N-Term]; 1xCarbamidomethyl [C2]	3.82151	3	4	-	74.6	105	-
																																									LGDSHDLQR	1xiTRAQ8plex [N-Term]	2.79864	3	2	-	97.9	92.9	-
																																									KHEAFETDFTVHK	3xiTRAQ8plex [N-Term; K1; K13]	3.92378	3	1	-	44.2	-	-
																																									REELITNWEQIR	1xiTRAQ8plex [N-Term]	4.31473	3	2	-	104.1	117.6	-
																																									EKEPIVGSTDYGKDEDSAEALLK	4xiTRAQ8plex [N-Term; K2; K13; K23]	4.47079	3	1	-	45.1	-	-
																																									DTEQVDNWMSK	2xiTRAQ8plex [N-Term; K11]	3.5393	3	1	-	103.2	-	-
																																									KHEGFER	2xiTRAQ8plex [N-Term; K1]	2.38296	3	1	-	-	89.6	-
																																									EAALTSEEVGADLEQVEVLQK	2xiTRAQ8plex [N-Term; K21]	5.4042	3	4	-	82.3	86.9	-
																																									KIEDLGAAMEEALILDNK	3xiTRAQ8plex [N-Term; K1; K18]	1.76839	3	1	-	77.9	-	-
																																									IEDLGAAMEEALILDNK	2xiTRAQ8plex [N-Term; K17]	3.60826	3	2	-	89.7	-	-
																																									FLADFR	1xiTRAQ8plex [N-Term]	2.297	3	2	-	76.6	73.2	-
																																									ITALDEFATK	2xiTRAQ8plex [N-Term; K10]	3.89432	3	3	-	77.8	79.6	-
																																									ELVLALYDYQEK	2xiTRAQ8plex [N-Term; K12]	4.1552	3	1	-	94.1	-	-
																																									TATDEAYKDPSNLQGK	3xiTRAQ8plex [N-Term; K8; K16]	3.79866	3	1	42.7	-	-	28.6
																																									SADESGQALLAAGHYASDEVR	1xiTRAQ8plex [N-Term]	6.74939	3	3	45.4	91.6	96.4	17.5
																																									GNAMVEEGHFAAEDVK	2xiTRAQ8plex [N-Term; K16]	4.80674	3	4	50.9	52.2	65.6	33.7
																																									DLIGVQNLLK	2xiTRAQ8plex [N-Term; K10]	2.65484	3	2	51.1	55.4	-	49.7
																																									FEEFQTDMAAHEER	1xiTRAQ8plex [N-Term]	4.27526	3	1	57.2	-	-	138.5
																																									DADETK	2xiTRAQ8plex [N-Term; K6]	3.21763	3	2	59.8	60.5	-	39
																																									EAIVTSEELGQDLEHVEVLQK	2xiTRAQ8plex [N-Term; K21]	3.63093	3	1	63.1	-	-	95.3
																																									QQVAPTDDETGK	2xiTRAQ8plex [N-Term; K12]	4.29446	3	4	63.5	66.8	68.2	26.4
																																									LQTASDESYKDPTNIQSK	3xiTRAQ8plex [N-Term; K10; K18]	3.39235	2	2	67	68.5	-	31.3
																																									QEQIDNQTR	1xiTRAQ8plex [N-Term]	2.48759	2	4	70.6	73.2	66.5	201.1
																																									HQAFEAEVQANSGAIVK	2xiTRAQ8plex [N-Term; K17]	4.23491	3	4	70.7	84.3	84.4	30.7
																																									QWELLLEK	2xiTRAQ8plex [N-Term; K8]	3.37366	3	3	72.1	73.4	80.8	39.2
																																									EQLMASDDFGR	1xiTRAQ8plex [N-Term]	2.94319	3	2	72.3	71.5	-	56.2
																																									ECEDVMDWINDK	2xiTRAQ8plex [N-Term; K12]; 1xCarbamidomethyl [C2]	3.24764	3	2	72.4	-	78	44
																																									DLNSQADSLMTSSAFDTSQVK	2xiTRAQ8plex [N-Term; K21]	5.52671	3	6	73.2	94.5	90	62.5
																																									LQQSHPLSATQIQVK	2xiTRAQ8plex [N-Term; K15]	4.41592	3	3	74	83.9	81.5	41.8
																																									HALLEADVAAHQDR	1xiTRAQ8plex [N-Term]	4.60126	3	5	74.9	68.2	77.4	33.3
																																									SSEEIESAFR	1xiTRAQ8plex [N-Term]	2.89008	3	3	75.1	103	84.2	46.3
																																									MNEVISLWK	2xiTRAQ8plex [N-Term; K9]	3.29003	3	3	75.4	74	78.2	34.6
																																									EAFLNTEDKGDSLDSVEALIK	3xiTRAQ8plex [N-Term; K9; K21]	3.69473	3	3	75.5	74.2	85.6	52.9
																																									DLTSWVTEMK	2xiTRAQ8plex [N-Term; K10]	4.0483	3	4	76.1	79.5	84.9	57.6
																																									KVEDLFLTFAK	3xiTRAQ8plex [N-Term; K1; K11]	4.57975	3	6	76.2	79.8	79	57.8
																																									SLQQLAEER	1xiTRAQ8plex [N-Term]	2.5361	3	2	76.3	-	97.2	65.4
																																									LSDDNTIGK	2xiTRAQ8plex [N-Term; K9]	2.90595	3	6	76.4	77.4	85.8	45.7
																																									QETFDAGLQAFQQEGIANITALK	2xiTRAQ8plex [N-Term; K23]	6.03322	3	3	77.9	73.5	86.2	62.4
																																									LMELHR	1xiTRAQ8plex [N-Term]	2.76109	3	1	78.4	-	-	30.7
																																									DLAALEDK	2xiTRAQ8plex [N-Term; K8]	2.82221	3	3	78.4	-	72.3	41.9
																																									HQAFEAELSANQSR	1xiTRAQ8plex [N-Term]	5.95264	3	4	78.5	80.1	76	40.2
																																									MTLVASEDYGDTLAAIQGLLK	2xiTRAQ8plex [N-Term; K21]	5.1239	3	2	78.7	90.9	-	47.5
																																									LLEATELK	2xiTRAQ8plex [N-Term; K8]	3.78502	3	5	78.8	70.7	94.4	51.5
																																									DAEELEK	2xiTRAQ8plex [N-Term; K7]	2.92905	3	5	79.1	89.4	85.7	45.9
																																									NQALNTDNYGHDLASVQALQR	1xiTRAQ8plex [N-Term]	6.2476	3	5	80.5	92.8	80.9	49.8
																																									EANELQQWINEK	2xiTRAQ8plex [N-Term; K12]	4.50279	3	3	80.7	84.8	89.7	37.2
																																									LIQSHPESAEDLQEK	2xiTRAQ8plex [N-Term; K15]	4.7758	3	3	81.1	75.1	80.1	50.4
																																									LDETGNLMISEGHFASETIR	1xiTRAQ8plex [N-Term]	5.9413	3	3	81.6	81.8	92.4	39.8
																																									ADVVESWIGEK	2xiTRAQ8plex [N-Term; K11]	3.83067	3	4	81.9	87	82.4	49.5
																																									SLSAQEEK	2xiTRAQ8plex [N-Term; K8]	2.99232	3	2	82.4	-	81.4	36.2
																																									VNEVNQFAAK	2xiTRAQ8plex [N-Term; K10]	3.26572	3	3	83.5	75.6	74.2	41.2
																																									LIQNNHYAMEDVATR	1xiTRAQ8plex [N-Term]	3.69586	3	3	83.7	78.8	89.1	131.5
																																									HQALQAEIAGHEPR	1xiTRAQ8plex [N-Term]	5.3663	3	1	85.1	-	-	68.1
																																									VLETAEDIQER	1xiTRAQ8plex [N-Term]	4.10966	3	4	86.1	91.3	81.5	59.5
																																									DLTGVQNLR	1xiTRAQ8plex [N-Term]	2.50726	3	3	86.7	103.1	98.6	92.4
																																									LAQFVEHWK	2xiTRAQ8plex [N-Term; K9]	3.62934	3	5	87	93.2	86.4	53.3
																																									SSLSSAQADFNQLAELDR	1xiTRAQ8plex [N-Term]	5.70602	3	5	87.3	57.8	84	110.4
																																									SQLLGSAHEVQR	1xiTRAQ8plex [N-Term]	4.54113	3	3	87.5	86.2	86.5	35.3
																																									AINVQEEK	2xiTRAQ8plex [N-Term; K8]	3.40755	3	6	88.1	89.9	85.5	31.9
																																									EEIQQR	1xiTRAQ8plex [N-Term]	1.87458	3	1	88.4	-	-	97.3
																																									LDENSAFLQFNWK	2xiTRAQ8plex [N-Term; K13]	3.62412	3	2	88.9	-	95.2	80.6
																																									GLVSSDELAK	2xiTRAQ8plex [N-Term; K10]	2.83561	3	1	90.4	-	-	37.2
																																									ENLLEEQGSIALR	1xiTRAQ8plex [N-Term]	5.45071	3	8	90.8	87.3	83.2	49.7
																																									QQNFNTGIK	2xiTRAQ8plex [N-Term; K9]	3.77972	3	4	91.1	99.8	95	68
																																									EANQQQQFNR	1xiTRAQ8plex [N-Term]	3.54592	3	3	91.4	89.2	91.1	65.7
																																									AALLELWELR	1xiTRAQ8plex [N-Term]	4.49111	3	6	95.3	83.7	83.5	37.4
																																									HQAFEAELHANADR	1xiTRAQ8plex [N-Term]	5.30867	3	3	96.6	95.2	80.3	67.3
																																									DVTGAEALLER	1xiTRAQ8plex [N-Term]	3.70486	3	5	97.9	130.2	142.6	43.4
																																									LEESLEYQQFVANVEEEEAWINEK	2xiTRAQ8plex [N-Term; K24]	4.2734	3	4	97.9	88.6	105.2	50.1
																																									GVIDMGNSLIER	1xiTRAQ8plex [N-Term]	4.38534	3	4	98.9	91.2	-	64.2
																																									IAALQAFADQLIAAGHYAK	2xiTRAQ8plex [N-Term; K19]	4.04772	3	4	99.1	-	88.2	42.1
																																									VNSLGETAER	1xiTRAQ8plex [N-Term]	3.19664	3	6	100.5	90.4	86.8	42
																																									QDEVNAAWQR	1xiTRAQ8plex [N-Term]	4.89039	3	6	101.1	81.4	89.6	114.2
																																									SLGYDLPMVEEGEPDPEFEAILDTVDPNR	1xiTRAQ8plex [N-Term]	5.95169	3	3	101.9	84.9	112.6	38.8
																																									DVEDEETWIR	1xiTRAQ8plex [N-Term]	3.49469	3	3	105.4	85.9	104.4	55.8
[truncated: 30,584 more rows]
[truncated: 26 more columns]
